# Supplementary material for: Quantitative Phosphoproteome Analysis of Clostridioides difficile Toxin B Treated Human Epithelial Cells
Source: Front Microbiol. 2018 Dec 17;9:3083. doi: 10.3389/fmicb.2018.03083 (PMC6304397; doi:10.3389/fmicb.2018.03083)
Supplement: TABLE S1 — Identified proteins. [file Data_Sheet_1.xlsx]

## Sheet: proteinGroups
Protein IDs	Majority protein IDs	Peptide counts (all)	Peptide counts (razor+unique)	Peptide counts (unique)	Protein names	Gene names	Fasta headers	Number of proteins	Peptides	Razor + unique peptides	Unique peptides	Peptides KH_NL_BM	Peptides KL_NM_BH	Peptides KM_NH_BL	Razor + unique peptides KH_NL_BM	Razor + unique peptides KL_NM_BH	Razor + unique peptides KM_NH_BL	Unique peptides KH_NL_BM	Unique peptides KL_NM_BH	Unique peptides KM_NH_BL	Sequence coverage [%]	Unique + razor sequence coverage [%]	Unique sequence coverage [%]	Mol. weight [kDa]	Sequence length	Sequence lengths	Fraction average	Fraction 1	Fraction 2	Fraction 3	Fraction 4	Fraction 5	Fraction 6	Fraction 7	Fraction 8	Fraction 9	Fraction 10	Fraction 11	Fraction 12	Q-value	Score	Identification type KH_NL_BM	Identification type KL_NM_BH	Identification type KM_NH_BL	Ratio M/L	Ratio M/L normalized	Ratio M/L variability [%]	Ratio M/L count	Ratio M/L iso-count
D6RE62;A6NMQ3;C9JUF4;Q5T5H1;O43768-2;O43768;O43768-9;O43768-3;O43768-4;O43768-8	D6RE62;A6NMQ3;C9JUF4;Q5T5H1;O43768-2;O43768;O43768-9;O43768-3;O43768-4;O43768-8	4;4;4;4;4;4;4;4;4;3	4;4;4;4;4;4;4;4;4;3	3;3;3;3;3;3;3;3;3;3	Alpha-endosulfine	ENSA	;;;;;;;;;	10	4	4	3	4	4	2	4	4	2	3	3	1	28.1	28.1	19	13.604	121	121;140;144;187;117;121;133;137;140;105	6.84			2	3	3	11	11	6	6	3			0	242.5	By MS/MS	By MS/MS	By MS/MS	0.85832	0.98378	25.227	43	0
H3BQ52;H3BMD8;P56211;H3BTD3;P56211-2;O43768-6;O43768-5;O43768-7	H3BQ52;H3BMD8;P56211;H3BTD3;P56211-2;O43768-6;O43768-5;O43768-7	2;2;2;1;1;1;1;1	1;1;1;0;0;0;0;0	1;1;1;0;0;0;0;0	cAMP-regulated phosphoprotein 19;Alpha-endosulfine	ARPP19;ENSA	;;;;;;;	8	2	1	1	2	2	2	1	1	1	1	1	1	35.2	19.7	19.7	7.6866	71	71;131;112;72;96;113;117;133	2.71	3		1	2	1								0	5.534	By MS/MS	By MS/MS	By MS/MS	0.56791	0.8549	21.64	6	0
A8MV53;Q9NQ55-2;Q9NQ55;C9J3F9;C9JHF7;H7C446;C9J3W3	A8MV53;Q9NQ55-2;Q9NQ55;C9J3F9;C9JHF7;H7C446;C9J3W3	2;2;2;2;1;1;1	2;2;2;2;1;1;1	2;2;2;2;1;1;1	Suppressor of SWI4 1 homolog	PPAN	;;;;;;	7	2	2	2	2	1	1	2	1	1	2	1	1	8.8	8.8	8.8	47.144	420	420;460;473;520;97;208;210	6.5				1	1		1			1			0.0012265	3.2788	By MS/MS	By MS/MS	By MS/MS	0.83192	1.2786	18.382	3	1
A8MW95	A8MW95	1	1	1	Beclin-2	BECN2		1	1	1	1	1	0	0	1	0	0	1	0	0	2.3	2.3	2.3	48.153	431	431	10										1			0.0065698	2.1487	By MS/MS			0.97418	1.1139	NaN	1	0
B1APM2	B1APM2	1	1	1		RGS5		1	1	1	1	1	1	0	1	1	0	1	1	0	6.5	6.5	6.5	23.563	201	201	6.33						2	1						0.0043228	2.4107	By MS/MS	By MS/MS		0.090432	0.21689	78.187	3	3
B3KRG5	B3KRG5	12	1	1				1	12	1	1	8	5	5	1	0	1	1	0	1	50.8	3.1	3.1	28.019	256	256	9.33									2	1			1	-2	By MS/MS	By matching	By MS/MS	0.88045	0.90483	9.4872	3	0
P38159;P38159-2;H3BT71;H0Y6E7;H3BUY5;Q96E39;H3BR27;P38159-3;H3BNC1;O75526;Q8N7X1	P38159;P38159-2;H3BT71;H0Y6E7;H3BUY5;Q96E39	17;16;13;12;11;10;5;5;3;3;1	17;16;13;12;11;10;5;5;3;3;1	6;5;6;5;0;3;5;5;3;3;1	RNA-binding motif protein, X chromosome;RNA-binding motif protein, X chromosome, N-terminally processed;RNA binding motif protein, X-linked-like-1	RBMX;RBMXL1	;;;;;	11	17	17	6	13	11	10	13	11	10	6	6	6	47.6	47.6	16.4	42.331	391	391;378;296;292;263;390;78;196;37;392;1067	8.55				1	2	14	13	11	19	15	12	4	0	51.568	By MS/MS	By MS/MS	By MS/MS	0.78679	0.95326	33.514	80	0
B4DH53;Q66K74	B4DH53;Q66K74	2;2	2;2	2;2	Microtubule-associated protein 1S;MAP1S heavy chain;MAP1S light chain	MAP1S	;	2	2	2	2	0	2	0	0	2	0	0	2	0	4.5	4.5	4.5	109.79	1033	1033;1059	5			1	1				1					0	5.0214		By MS/MS		0.46994	0.87518	8.3549	3	1
Q9H910;B4DLH4;H3BU16;A6NGP5;H3BMV3;Q9H910-2;H3BMT0;H3BTV5;H3BMM8;B4E1P3;H3BS08	Q9H910;B4DLH4;H3BU16;A6NGP5;H3BMV3;Q9H910-2;H3BMT0;H3BTV5	5;5;4;4;4;4;3;3;2;2;1	5;5;4;4;4;4;3;3;2;2;1	5;5;4;4;4;4;3;3;2;2;1	Hematological and neurological expressed 1-like protein	HN1L	;;;;;;;	11	5	5	5	4	3	4	4	3	4	4	3	4	36.8	36.8	36.8	20.063	190	190;218;167;178;190;174;115;116;70;98;77	6.97	1			3	2	6	8	6	6	2			0	11.926	By MS/MS	By MS/MS	By MS/MS	0.90919	0.98088	20.732	33	0
B4DTR8;Q9Y5X9	B4DTR8;Q9Y5X9	1;1	1;1	1;1	Endothelial lipase	LIPG	;	2	1	1	1	0	1	0	0	1	0	0	1	0	2.3	2.3	2.3	48.962	426	426;500	3			1										1	-2		By MS/MS		0.15587	0.42232	NaN	1	1
B4DTU4;P18858;F5GZ28;B4E135	B4DTU4;P18858;F5GZ28;B4E135	7;7;6;5	7;7;6;5	7;7;6;5	DNA ligase 1;DNA ligase	LIG1	;;;	4	7	7	7	3	4	2	3	4	2	3	4	2	12.3	12.3	12.3	98.227	888	888;919;851;415	6.07		1	2	2		3	1	2	2	1			0	54.82	By MS/MS	By MS/MS	By MS/MS	0.74624	0.86414	22.573	13	0
Q9UPN6;B7Z888	Q9UPN6;B7Z888	3;3	3;3	3;3	Protein SCAF8	SCAF8	;	2	3	3	3	2	1	1	2	1	1	2	1	1	4.6	4.6	4.6	140.52	1271	1271;1337	4.5			1	4				1					0	4.2449	By MS/MS	By MS/MS	By MS/MS	0.86746	0.98029	18.974	4	0
C9J013;C9JZ21	C9J013;C9JZ21	3;3	1;1	1;1		MCM2	;	2	3	1	1	1	1	2	0	0	1	0	0	1	45.6	7.8	7.8	11.21	103	103;128	3			1										1	-2	By matching	By matching	By MS/MS	NaN	NaN	NaN	0	0
C9J0A7;Q9UQN3-2;Q9UQN3	C9J0A7;Q9UQN3-2;Q9UQN3	2;2;2	2;2;2	2;2;2	Charged multivesicular body protein 2b	CHMP2B	;;	3	2	2	2	1	1	1	1	1	1	1	1	1	10.9	10.9	10.9	20.772	183	183;172;213	7.44				1		1	2	2	3				0	4.7094	By MS/MS	By MS/MS	By MS/MS	0.59321	1.0403	12.634	9	0
C9J0I9;Q86WB0;Q86WB0-2;F8WAU5;C9J672;Q86WB0-3;F8WBD7;F8WDK5;F8WF13	C9J0I9;Q86WB0;Q86WB0-2;F8WAU5;C9J672;Q86WB0-3	4;4;3;2;2;2;1;1;1	4;4;3;2;2;2;1;1;1	4;4;3;2;2;2;1;1;1	Nuclear-interacting partner of ALK	ZC3HC1	;;;;;	9	4	4	4	2	3	2	2	3	2	2	3	2	14.6	14.6	14.6	50.562	459	459;502;481;95;187;431;49;50;53	3.6	3	2		3		1					1		0	59.688	By MS/MS	By MS/MS	By MS/MS	0.96019	1.1024	8.2714	7	0
C9J1G2;E7ETU0;C9JX00;C9JRD2;C9JXB9;P25686-2;P25686	C9J1G2;E7ETU0;C9JX00;C9JRD2;C9JXB9;P25686-2;P25686	1;1;1;1;1;1;1	1;1;1;1;1;1;1	1;1;1;1;1;1;1	DnaJ homolog subfamily B member 2	DNAJB2	;;;;;;	7	1	1	1	0	0	1	0	0	1	0	0	1	12.3	12.3	12.3	13.794	122	122;132;148;228;244;277;324	4				1									1	-2			By MS/MS	NaN	NaN	NaN	0	0
C9J609;C9JNF2;H7C4P0;C9J586;E7EU49;E9PG37;Q9NR81;Q9NR81-3;Q9NR81-2	C9J609;C9JNF2;H7C4P0;C9J586;E7EU49;E9PG37;Q9NR81;Q9NR81-3;Q9NR81-2	1;1;1;1;1;1;1;1;1	1;1;1;1;1;1;1;1;1	1;1;1;1;1;1;1;1;1	Rho guanine nucleotide exchange factor 3	ARHGEF3	;;;;;;;;	9	1	1	1	0	1	0	0	1	0	0	1	0	10.9	10.9	10.9	21.082	184	184;196;236;416;497;532;526;532;558	9									1				0.0019201	2.8352		By MS/MS		2.0264	3.8486	NaN	1	1
D3DNT2;C9K073;C9J2Z7	D3DNT2	39;17;16	1;1;1	0;0;0	Eukaryotic translation initiation factor 4 gamma 1	EIF4G1		3	39	1	0	34	21	16	1	1	0	0	0	0	32.9	2.8	0	175.62	1600	1600;869;834	4				2									1	-2	By MS/MS	By matching	By matching	0.6564	0.92989	12.878	2	0
Q04637-3;C9JHW9;C9JIH5;C9J987	Q04637-3	38;3;2;2	1;0;0;0	0;0;0;0				4	38	1	0	32	20	18	0	1	1	0	0	0	31.3	0.5	0	171.51	1559	1559;160;87;146	9.33									2	1			1	-2	By matching	By MS/MS	By MS/MS	0.89149	0.92026	9.7408	3	1
E7EUU4;E7EX73;E9PGM1;G5E9S1	E7EUU4;E7EX73;E9PGM1;G5E9S1	39;37;37;36	39;37;37;36	0;0;0;0	Eukaryotic translation initiation factor 4 gamma 1	EIF4G1	;;;	4	39	39	0	34	20	17	34	20	17	0	0	0	31.3	31.3	0	171.64	1560	1560;1436;1513;1404	7.52		2	6	8	9	28	40	38	29	24	8	1	0	154.39	By MS/MS	By MS/MS	By MS/MS	0.80096	0.94666	14.356	177	0
E5RJ68;O00203	E5RJ68;O00203	4;4	4;4	4;4	AP-3 complex subunit beta-1	AP3B1	;	2	4	4	4	2	3	1	2	3	1	2	3	1	5.6	5.6	5.6	116.19	1045	1045;1094	6.38				2	1	2	1		1	1			0	7.1285	By MS/MS	By MS/MS	By MS/MS	0.50944	0.90045	18.736	7	0
E7EQT4;Q9UKV3-5;Q9UKV3;G3V3B0;Q9UKV3-3;Q9UKV3-2;G3V3T3	E7EQT4;Q9UKV3-5;Q9UKV3	13;13;13;4;4;4;1	13;13;13;4;4;4;1	13;13;13;4;4;4;1	Apoptotic chromatin condensation inducer in the nucleus	ACIN1	;;	7	13	13	13	9	7	6	9	7	6	9	7	6	13.1	13.1	13.1	147.36	1301	1301;1328;1341;582;583;614;194	7.1					9	11	8	1	4	4	3		0	200.32	By MS/MS	By MS/MS	By MS/MS	0.87906	1.0296	20.147	38	0
E7ERS3;Q86VM9;H3BP01;Q86VM9-2;H3BRH3	E7ERS3;Q86VM9;H3BP01;Q86VM9-2	4;4;3;3;1	4;4;3;3;1	4;4;3;3;1	Zinc finger CCCH domain-containing protein 18	ZC3H18	;;;	5	4	4	4	3	3	1	3	3	1	3	3	1	4.6	4.6	4.6	108.94	977	977;953;238;757;196	7.88				1		1	1		4	1			0	8.7173	By MS/MS	By MS/MS	By MS/MS	0.92796	1.1519	12.225	5	0
E7ESM9;G5E9D3;P20810-5;P20810-7;P20810-6;B7Z468;E9PCH5;B7Z574;P20810-4;P20810-8;P20810-2;P20810;E9PDE4;E7EVY3;P20810-3;H0Y7F0;E7ES10;F8W7E0;E7EQ12;H0Y9H6;E7EQA0;E9PSG1;H0YD33;H0Y944;H0YA91;D6RGF7;D6RBR1;E7EN75;D6RC54;E7EQK6;D6RAA8	E7ESM9;G5E9D3;P20810-5;P20810-7;P20810-6;B7Z468;E9PCH5;B7Z574;P20810-4;P20810-8;P20810-2;P20810;E9PDE4;E7EVY3;P20810-3;H0Y7F0;E7ES10;F8W7E0;E7EQ12;H0Y9H6	17;17;17;17;17;15;12;12;12;12;12;12;11;11;11;10;10;9;9;9;8;7;7;5;5;4;4;3;2;2;1	17;17;17;17;17;15;12;12;12;12;12;12;11;11;11;10;10;9;9;9;8;7;7;5;5;4;4;3;2;2;1	17;17;17;17;17;15;12;12;12;12;12;12;11;11;11;10;10;9;9;9;8;7;7;5;5;4;4;3;2;2;1	Calpastatin	CAST	;;;;;;;;;;;;;;;;;;;	31	17	17	17	10	12	5	10	12	5	10	12	5	33.8	33.8	33.8	82.436	769	769;750;756;772;791;754;673;694;667;686;695;708;636;693;590;436;642;393;423;465;431;304;450;288;301;149;150;156;91;156;78	7.98				1	1	9	10	7	7	4	5	1	0	69.608	By MS/MS	By MS/MS	By MS/MS	0.78688	1.0239	21.927	41	0
J3KQ96;E7ETY2;Q13428-6;Q13428-7;Q13428-5;H0YA99;H0YAB7	J3KQ96;E7ETY2;Q13428-6;Q13428-7;Q13428-5	20;20;20;20;11;2;1	1;1;1;1;0;0;0	1;1;1;1;0;0;0	Treacle protein	TCOF1	;;;;	7	20	1	1	16	15	12	1	1	0	1	1	0	17.1	2.1	2.1	144.12	1414	1414;1488;1450;1451;958;188;148	9.33									2	1			1	-2	By MS/MS	By matching	By matching	1.1071	1.2134	6.7661	3	0
E9PAV9;Q5T3I0;Q5T3I0-3;F8W895;E9PPY4;F2Z3C6;Q5T3I0-2	E9PAV9;Q5T3I0;Q5T3I0-3;F8W895	3;3;3;2;1;1;1	3;3;3;2;1;1;1	3;3;3;2;1;1;1	G patch domain-containing protein 4	GPATCH4	;;;	7	3	3	3	2	2	0	2	2	0	2	2	0	11.2	11.2	11.2	42.601	375	375;446;451;264;119;143;139	5.12	1			1	1	4	1						0	11.965	By MS/MS	By MS/MS		0.46025	0.8342	9.4758	7	0
E9PDX3;H3BNE9;Q9H1H9-3;Q9H1H9-4;Q9H1H9-2;Q9H1H9;E7ERX9;H0Y9Z7;Q9NQT8;F8VPJ2	E9PDX3;H3BNE9;Q9H1H9-3;Q9H1H9-4;Q9H1H9-2;Q9H1H9;E7ERX9;H0Y9Z7;Q9NQT8;F8VPJ2	2;2;2;2;2;2;1;1;1;1	2;2;2;2;2;2;1;1;1;1	2;2;2;2;2;2;1;1;1;1	Kinesin-like protein KIF13A;Kinesin-like protein;Kinesin-like protein KIF13B	KIF13A;KIF13B	;;;;;;;;;	10	2	2	2	1	1	1	1	1	1	1	1	1	1.5	1.5	1.5	198.64	1770	1770;1845;1749;1757;1770;1805;743;801;1826;1826	5			2	1			1	1					0	5.8188	By MS/MS	By MS/MS	By MS/MS	1.0613	1.1051	25.372	5	0
F5GWA6;Q86TC9;Q86TC9-2;Q86TC9-3	F5GWA6;Q86TC9;Q86TC9-2	6;6;4;2	5;5;3;2	5;5;3;2	Myopalladin	MYPN	;;	4	6	5	5	5	5	3	4	4	2	4	4	2	5.5	4.6	4.6	145.32	1320	1320;1320;1045;507	6.83				3	1	4	3	3	3	1			0	13.984	By MS/MS	By MS/MS	By MS/MS	0.56262	0.78944	18.131	15	0
F5H1R9;Q9NVD7;J3KNQ4;E9PS97;B7Z952;Q9NVD7-2	F5H1R9;Q9NVD7;J3KNQ4;E9PS97;B7Z952;Q9NVD7-2	6;6;5;4;4;4	6;6;5;4;4;4	6;6;5;4;4;4	Alpha-parvin	PARVA	;;;;;	6	6	6	6	3	3	2	3	3	2	3	3	2	19.1	19.1	19.1	42.35	372	372;372;412;209;290;182	6.36			1		1	5	5	2					0	13.016	By MS/MS	By MS/MS	By MS/MS	0.85598	0.89212	31.975	13	0
Q99733;F5HFY4;C9J6D1;C9JZI7;E9PNW0;E9PJJ2;E9PS34;E9PNJ7;A8MXH2;E9PKT8;E9PKI2;E9PP22;C9J1B1;H0YCI4	Q99733;F5HFY4;C9J6D1;C9JZI7;E9PNW0;E9PJJ2;E9PS34;E9PNJ7;A8MXH2;E9PKT8	9;9;7;7;6;6;6;6;6;6;4;4;3;3	9;9;7;7;6;6;6;6;6;6;4;4;3;3	8;8;6;6;5;5;5;5;5;5;4;4;3;3	Nucleosome assembly protein 1-like 4	NAP1L4	;;;;;;;;;	14	9	9	8	9	8	8	9	8	8	8	8	7	31.7	31.7	28.8	42.823	375	375;386;178;278;107;128;133;140;156;169;78;152;101;204	7.71		1	1	2	3	17	22	10	12	5	2	8	0	52.364	By MS/MS	By MS/MS	By MS/MS	0.82108	1.0201	20.254	68	0
F8VQE1;Q9UHB6-2;Q9UHB6;F8VS07;Q9UHB6-3;F8VRN8	F8VQE1;Q9UHB6-2;Q9UHB6;F8VS07;Q9UHB6-3	20;20;20;15;15;9	20;20;20;15;15;9	1;1;1;1;1;1	LIM domain and actin-binding protein 1	LIMA1	;;;;	6	20	20	1	12	12	8	12	12	8	0	0	1	40.1	40.1	2.3	66.99	598	598;599;759;456;457;388	7.34		3		3	6	9	14	11	9	9	3		0	70.667	By MS/MS	By MS/MS	By MS/MS	0.78998	1.2702	25.513	60	0
Q9UHB6-4	Q9UHB6-4	20	1	1	LIM domain and actin-binding protein 1	LIMA1		1	20	1	1	12	12	8	0	0	1	0	0	1	31.7	2	2	85.223	760	760	8.67							1		1	1			0.0046645	2.3782	By matching	By matching	By MS/MS	1.4218	1.5678	14.085	3	1
F8VVL1;O43583	F8VVL1;O43583	4;4	4;4	4;4	Density-regulated protein	DENR	;	2	4	4	4	3	3	3	3	3	3	3	3	3	26.9	26.9	26.9	17.77	160	160;198	5	3	3	3	3	2	4	4	2	3				0	64.482	By MS/MS	By MS/MS	By MS/MS	0.96795	1.102	20.651	27	0
Q12888;F8VY86;Q12888-2;C9JXV0;A6NNK5;H7C3N7	Q12888;F8VY86;Q12888-2;C9JXV0;A6NNK5;H7C3N7	4;4;4;3;3;2	4;4;4;3;3;2	4;4;4;3;3;2	Tumor suppressor p53-binding protein 1	TP53BP1	;;;;;	6	4	4	4	3	4	3	3	4	3	3	4	3	3.4	3.4	3.4	213.57	1972	1972;1975;1977;1033;1927;192	5.75	1			1	3	5			1	1			0	25.638	By MS/MS	By MS/MS	By MS/MS	0.72574	1.0402	24.796	8	0
F8WDS6	F8WDS6	2	1	1		EIF6		1	2	1	1	1	1	2	0	0	1	0	0	1	15.1	7.5	7.5	20.131	186	186	5					1								0.0066087	2.1917	By matching	By matching	By MS/MS	NaN	NaN	NaN	0	0
F8WF93;H7BZZ2;F8WE30;H7C0X4;Q92685	F8WF93;H7BZZ2;F8WE30;H7C0X4;Q92685	1;1;1;1;1	1;1;1;1;1	1;1;1;1;1	Dol-P-Man:Man(5)GlcNAc(2)-PP-Dol alpha-1,3-mannosyltransferase	ALG3	;;;;	5	1	1	1	1	1	0	1	1	0	1	1	0	18.5	18.5	18.5	7.4507	65	65;105;107;323;438	4			1	2	1								1	-2	By MS/MS	By MS/MS		0.6932	1.1136	19.773	4	0
G3V529;Q9GZR7;F5GYL3	G3V529;Q9GZR7	4;4;1	4;4;1	4;4;1	ATP-dependent RNA helicase DDX24	DDX24	;	3	4	4	4	1	4	2	1	4	2	1	4	2	6.1	6.1	6.1	91.48	816	816;859;609	4.69	1	2	3	2	1	2					2		0	16.776	By MS/MS	By MS/MS	By MS/MS	0.70086	0.88194	8.7186	4	0
G5E964;O75179-2;O75179;H0YM23;O75179-4;E7EUV3;H0YLQ3;O75179-5;O75179-3;H7C2F5;H3BLS9;E9PDP5;Q8IWZ3;Q8IWZ3-4;Q8IWZ3-6	G5E964;O75179-2;O75179;H0YM23;O75179-4;E7EUV3;H0YLQ3;O75179-5;O75179-3	4;4;4;3;3;3;2;2;2;1;1;1;1;1;1	4;4;4;3;3;3;2;2;2;1;1;1;1;1;1	4;4;4;3;3;3;2;2;2;1;1;1;1;1;1	Ankyrin repeat domain-containing protein 17	ANKRD17	;;;;;;;;	15	4	4	4	2	3	2	2	3	2	2	3	2	2.4	2.4	2.4	246.75	2352	2352;2602;2603;2487;2010;2490;862;751;1187;608;687;1565;2542;2544;2617	6				3	1	2			1	1			0	7.284	By MS/MS	By MS/MS	By MS/MS	0.95799	1.2432	22.624	4	0
G8JLB6;P31943;E9PCY7;D6RBM0;D6RIU0;E7EQJ0;D6RAM1;D6R9T0;D6RFM3;D6RIT2;E7EN40;D6RDU3;D6RJ04;D6RIH9;E5RGV0;H0YB39;D6RDL0;D6RF17;H0YBD7;D6R9D3;H0YBG7;E5RGH4;F5GZT4;E5RJ94;H0YAQ2	G8JLB6;P31943;E9PCY7;D6RBM0;D6RIU0;E7EQJ0;D6RAM1;D6R9T0;D6RFM3;D6RIT2;E7EN40;D6RDU3;D6RJ04;D6RIH9	17;17;16;11;10;9;9;9;9;9;9;9;9;9;8;8;7;6;6;4;4;3;3;2;2	17;17;16;11;10;9;9;9;9;9;9;9;9;9;8;8;7;6;6;4;4;3;3;2;2	10;10;9;7;7;7;7;7;7;7;6;7;7;7;5;3;6;5;2;4;1;1;1;2;1	Heterogeneous nuclear ribonucleoprotein H;Heterogeneous nuclear ribonucleoprotein H, N-terminally processed	HNRNPH1	;;;;;;;;;;;;;	25	17	17	10	17	13	10	17	13	10	10	8	5	47.7	47.7	29.2	51.229	472	472;449;429;212;168;115;130;162;163;164;166;171;172;184;155;277;84;49;195;40;185;100;159;28;131	6.23	27	13	7	7	5	17	19	22	32	18	6	1	0	200.79	By MS/MS	By MS/MS	By MS/MS	0.92472	1.0027	31.647	158	0
P55795	P55795	13	7	7	Heterogeneous nuclear ribonucleoprotein H2	HNRNPH2		1	13	7	7	10	11	8	4	7	4	4	7	4	39	23.4	23.4	49.263	449	449	6.25	1	3	3	1		12	9	5	5	1			0	62.137	By MS/MS	By MS/MS	By MS/MS	0.89569	0.93379	26.422	33	0
H0Y332;Q5JRH0;H7BXC4;Q5T5C0-2;Q5T5C0	H0Y332;Q5JRH0;H7BXC4;Q5T5C0-2;Q5T5C0	1;1;1;1;1	1;1;1;1;1	1;1;1;1;1	Syntaxin-binding protein 5	STXBP5	;;;;	5	1	1	1	0	1	0	0	1	0	0	1	0	5.2	5.2	5.2	18.845	174	174;264;806;1115;1151	3			1										1	-2		By MS/MS		NaN	NaN	NaN	0	0
H0YMX9;H0YNN2;H0YLX5;Q96M60-2;Q96M60	H0YMX9;H0YNN2;H0YLX5;Q96M60-2;Q96M60	1;1;1;1;1	1;1;1;1;1	1;1;1;1;1	Protein FAM227B	FAM227B	;;;;	5	1	1	1	0	0	1	0	0	1	0	0	1	9	9	9	15.955	134	134;178;182;304;508	9.5									1	1			0.0075472	2.1007			By MS/MS	0.92565	1.0362	8.6849	2	0
H3BMI8;Q9NYB0	H3BMI8;Q9NYB0	1;1	1;1	1;1	Telomeric repeat-binding factor 2-interacting protein 1	TERF2IP	;	2	1	1	1	1	1	0	1	1	0	1	1	0	14.1	14.1	14.1	10.811	99	99;399	3.67			1	2									0.0039754	2.4255	By MS/MS	By MS/MS		0.78987	0.88561	103.3	3	1
Q9H384;H3BQ53	Q9H384;H3BQ53	1;1	1;1	1;1		TCF25	;	2	1	1	1	0	0	1	0	0	1	0	0	1	4.7	4.7	4.7	53.655	473	473;570	3			1										0.003987	2.444			By MS/MS	0.18349	0.16589	NaN	1	1
H3BS27	H3BS27	1	1	1		ULK3		1	1	1	1	0	1	1	0	1	1	0	1	1	23	23	23	7.1061	61	61	7.33						2	3				1		0.0032883	2.4983		By MS/MS	By MS/MS	0.11592	0.1633	190.45	2	2
H7C148;O75175-3;O75175-2;O75175	H7C148;O75175-3;O75175-2;O75175	1;1;1;1	1;1;1;1	1;1;1;1	CCR4-NOT transcription complex subunit 3	CNOT3	;;;	4	1	1	1	1	1	0	1	1	0	1	1	0	3.2	3.2	3.2	39.365	375	375;571;609;753	4				2									0	5.5571	By MS/MS	By matching		0.45417	0.66621	7.076	2	0
I3L2J8;Q9UPN4-3;Q9UPN4-2;Q9UPN4	I3L2J8;Q9UPN4-3;Q9UPN4-2;Q9UPN4	1;1;1;1	1;1;1;1	1;1;1;1	Centrosomal protein of 131 kDa	CEP131	;;;	4	1	1	1	1	1	0	1	1	0	1	1	0	1.1	1.1	1.1	117.7	1047	1047;1044;1080;1083	4.33				2	1								0.00085727	3.7135	By MS/MS	By MS/MS		0.69878	1.1728	18.693	3	1
J3QT48;Q9NVX0-3	J3QT48;Q9NVX0-3	1;1	1;1	1;1		HAUS2	;	2	1	1	1	1	0	0	1	0	0	1	0	0	33.3	33.3	33.3	10.08	93	93;204	6						1							1	-2	By MS/MS			0.14464	0.15784	NaN	1	1
K7EKI0;Q92817;K7EQ87	K7EKI0;Q92817;K7EQ87	3;3;2	3;3;2	3;3;2	Envoplakin	EVPL	;;	3	3	3	3	0	2	1	0	2	1	0	2	1	1.8	1.8	1.8	233.83	2055	2055;2033;112	6.4				1	1	1	1			1			0	5.7944		By MS/MS	By MS/MS	0.44724	0.81499	22.63	4	0
O00308-2;O00308	O00308-2;O00308	1;1	1;1	1;1	NEDD4-like E3 ubiquitin-protein ligase WWP2	WWP2	;	2	1	1	1	1	0	1	1	0	1	1	0	1	1.7	1.7	1.7	86.307	754	754;870	4				2									0.0053248	2.2878	By MS/MS		By MS/MS	0.9961	1.0632	57.886	2	0
O00499-9;O00499-10;O00499-7;O00499-8;O00499-4;O00499-6;O00499-11;O00499-3;O00499-2;O00499-5;O00499	O00499-9;O00499-10;O00499-7;O00499-8;O00499-4;O00499-6;O00499-11;O00499-3;O00499-2;O00499-5;O00499	6;6;6;6;6;6;6;6;6;6;6	6;6;6;6;6;6;6;6;6;6;6	6;6;6;6;6;6;6;6;6;6;6	Myc box-dependent-interacting protein 1	BIN1	;;;;;;;;;;	11	6	6	6	4	4	2	4	4	2	4	4	2	23	23	23	45.563	409	409;424;439;454;475;482;497;506;518;550;593	6.85				1	3	8	8	1	3	2			0	23.527	By MS/MS	By MS/MS	By MS/MS	0.77626	1.0244	68.967	19	0
O43765;K7EMD6	O43765;K7EMD6	8;4	8;4	8;4	Small glutamine-rich tetratricopeptide repeat-containing protein alpha	SGTA	;	2	8	8	8	6	7	5	6	7	5	6	7	5	28.8	28.8	28.8	34.063	313	313;162	7.56					3	9	12	6	8	3	2		0	28.488	By MS/MS	By MS/MS	By MS/MS	0.83096	0.96949	28.911	40	0
O60841	O60841	18	18	18	Eukaryotic translation initiation factor 5B	EIF5B		1	18	18	18	10	12	8	10	12	8	10	12	8	18.8	18.8	18.8	138.83	1220	1220	7.91					3	12	14	11	12	7	5		0	63.786	By MS/MS	By MS/MS	By MS/MS	0.84103	0.98833	16.615	60	0
P05455;E9PFH8;E7ERC4;E9PGX9;E9PFL9	P05455;E9PFH8;E7ERC4	15;13;8;5;4	15;13;8;5;4	15;13;8;5;4	Lupus La protein	SSB	;;	5	15	15	15	11	13	7	11	13	7	11	13	7	38	38	38	46.836	408	408;361;184;120;134	7.97				4	7	13	19	18	17	15	4	5	0	81.183	By MS/MS	By MS/MS	By MS/MS	0.78857	0.94518	29.653	90	0
P07814	P07814	35	35	34	Bifunctional glutamate/proline--tRNA ligase;Glutamate--tRNA ligase;Proline--tRNA ligase	EPRS		1	35	35	34	30	28	19	30	28	19	29	28	19	29.7	29.7	29.2	170.59	1512	1512	7.89					11	32	40	45	51	26	4		0	195.18	By MS/MS	By MS/MS	By MS/MS	0.9105	1.1064	15.549	190	0
P07900;P07900-2;Q86U12;G3V2J8;Q58FG0;Q14568	P07900;P07900-2;Q86U12	44;44;30;10;6;5	28;28;19;4;3;2	28;28;19;4;3;2	Heat shock protein HSP 90-alpha	HSP90AA1	;;	6	44	28	28	41	30	28	26	20	14	26	20	14	53	38.9	38.9	84.659	732	732;854;413;174;334;343	7.57	4	2	4	15	29	51	46	44	50	36	22	8	0	258.2	By MS/MS	By MS/MS	By MS/MS	0.83591	1.012	25.29	282	0
Q58FF8	Q58FF8	15	1	1	Putative heat shock protein HSP 90-beta 2	HSP90AB2P		1	15	1	1	11	10	10	0	1	0	0	1	0	24.9	3.7	3.7	44.348	381	381	5.33					2	1							1	-2	By matching	By MS/MS	By matching	0.50155	0.94451	2.6734	3	0
P08670;B0YJC4;B0YJC5;Q5JVS8;P17661;H7C5W5;P14136-3;E9PAX3;P14136;P14136-2;P41219;P41219-2;K7EKH6;Q16352;E9PBF7;P07196	P08670;B0YJC4	41;39;18;11;5;3;3;3;3;3;3;3;1;1;1;1	41;39;18;11;5;3;3;3;3;3;3;3;1;1;1;1	36;34;15;11;2;1;1;1;1;1;1;1;1;0;0;0	Vimentin	VIM	;	16	41	41	36	40	28	31	40	28	31	35	25	27	75.1	75.1	69.3	53.651	466	466;431;228;173;470;200;431;431;432;438;470;471;191;499;540;543	7.55	25	5	44	21	28	64	62	60	77	92	49	31	0	323.31	By MS/MS	By MS/MS	By MS/MS	0.79642	0.94955	25.359	456	0
P09496-2;F8WF69;P09496-4;P09496-3;P09496;F5H6N3;C9J8P9;C9JND5	P09496-2;F8WF69;P09496-4;P09496-3;P09496;F5H6N3	5;4;4;4;4;3;2;1	5;4;4;4;4;3;2;1	5;4;4;4;4;3;2;1	Clathrin light chain A	CLTA	;;;;;	8	5	5	5	5	2	4	5	2	4	5	2	4	24.8	24.8	24.8	23.662	218	218;260;230;236;248;166;196;129	7.5	1			1		2	6	7	5	2			0	33.915	By MS/MS	By MS/MS	By MS/MS	0.93359	1.042	21.477	24	0
P16401	P16401	7	5	5	Histone H1.5	HIST1H1B		1	7	5	5	6	7	6	5	5	5	5	5	5	26.5	19.5	19.5	22.58	226	226	4.6	18	12	6	2	6	10	7	5	5	4	2		0	76.549	By MS/MS	By MS/MS	By MS/MS	0.63239	1.0739	27.729	72	0
P16949;A2A2D0;P16949-2	P16949;A2A2D0;P16949-2	8;4;4	8;4;4	7;3;3	Stathmin	STMN1	;;	3	8	8	7	7	4	5	7	4	5	6	3	4	40.3	40.3	34.2	17.302	149	149;86;174	7.38	2	5	5	6	4	10	7	7	5	9	11	7	0	29.757	By MS/MS	By MS/MS	By MS/MS	0.83145	0.95295	27.432	64	0
P17812;B7Z9C4;B4DR64	P17812;B7Z9C4;B4DR64	16;10;8	16;10;8	14;8;8	CTP synthase 1	CTPS1	;;	3	16	16	14	12	14	7	12	14	7	11	12	7	33.7	33.7	29.8	66.69	591	591;314;360	7.43				3	7	16	21	19	17	4	2	1	0	46.621	By MS/MS	By MS/MS	By MS/MS	0.50078	0.82348	15.919	83	0
P20042	P20042	17	17	17	Eukaryotic translation initiation factor 2 subunit 2	EIF2S2		1	17	17	17	12	12	5	12	12	5	12	12	5	45.3	45.3	45.3	38.388	333	333	7.7		1		1	3	8	12	14	15	7			0	105.77	By MS/MS	By MS/MS	By MS/MS	0.85276	0.9859	14.679	54	0
Q5HY54;P21333-2;P21333;E9PHF0;F8WE98;H0Y5C6;H0Y5F3;H7C2E7	Q5HY54;P21333-2;P21333	79;79;79;20;19;6;4;2	71;71;71;19;12;5;4;2	70;70;70;19;12;5;4;2	Filamin-A	FLNA	;;	8	79	71	70	71	59	47	63	53	44	62	53	43	40.1	38.3	37.7	276.55	2607	2607;2639;2647;780;604;281;232;90	7.6	6	5	5	11	31	86	96	91	98	67	15	5	0	323.31	By MS/MS	By MS/MS	By MS/MS	0.676	0.94954	19.513	470	0
P22314;Q5JRR6;Q5JRR9;Q5JRS0;Q5JRS2;Q5JRS3	P22314	33;12;7;6;5;4	33;12;7;6;5;4	29;12;3;2;1;0	Ubiquitin-like modifier-activating enzyme 1	UBA1		6	33	33	29	27	26	22	27	26	22	24	24	19	39	39	35	117.85	1058	1058;506;271;284;234;195	7.26			2	6	40	49	59	46	33	21	10	2	0	210.61	By MS/MS	By MS/MS	By MS/MS	0.84651	1.0292	17.055	235	0
P22626;P22626-2	P22626;P22626-2	25;23	25;23	24;22	Heterogeneous nuclear ribonucleoproteins A2/B1	HNRNPA2B1	;	2	25	25	24	20	19	17	20	19	17	19	18	17	63.2	63.2	60.6	37.429	353	353;341	8.32	4	4	4	16	19	41	42	43	47	50	36	43	0	256.21	By MS/MS	By MS/MS	By MS/MS	0.79958	0.94056	32.812	300	0
P23528;G3V1A4;E9PP50;E9PK25;E9PLJ3;E9PS23;E9PQB7	P23528;G3V1A4;E9PP50;E9PK25;E9PLJ3;E9PS23;E9PQB7	13;12;12;12;9;9;9	13;12;12;12;9;9;9	12;11;11;11;8;9;8	Cofilin-1	CFL1	;;;;;;	7	13	13	12	11	9	10	11	9	10	10	8	9	63.3	63.3	56.6	18.502	166	166;149;160;204;79;91;122	7.09	15	7	5	9	14	24	25	20	32	20	13	9	0	260.46	By MS/MS	By MS/MS	By MS/MS	0.89436	1.0089	21.512	178	0
P25788-2;P25788;G3V4X5;G3V3W4;G3V5N4;H0YJ03	P25788-2;P25788;G3V4X5	8;8;4;2;2;2	8;8;4;2;2;2	8;8;4;2;2;2	Proteasome subunit alpha type-3	PSMA3	;;	6	8	8	8	6	6	3	6	6	3	6	6	3	36.7	36.7	36.7	27.647	248	248;255;180;36;54;83	5.43	3	3			58	7	5	6	3	1	1		0	150.34	By MS/MS	By MS/MS	By MS/MS	0.60957	1.0607	13.891	22	0
P31350;P31350-2;H0Y855;C9JXC1	P31350;P31350-2;H0Y855	8;7;4;3	8;7;4;3	8;7;4;3	Ribonucleoside-diphosphate reductase subunit M2	RRM2	;;	4	8	8	8	8	6	2	8	6	2	8	6	2	26.2	26.2	26.2	44.877	389	389;449;110;289	5.58	2	3	1	3	5	8	4	3	4				0	43.612	By MS/MS	By MS/MS	By MS/MS	0.67921	1.1078	53.427	26	0
P31629	P31629	1	1	1	Transcription factor HIVEP2	HIVEP2		1	1	1	1	0	0	1	0	0	1	0	0	1	0.7	0.7	0.7	269.05	2446	2446	8						1	1		1	1			0.0056101	2.236			By MS/MS	79.474	82.239	111.27	2	2
P35579;P35579-2;Q5BKV1;P35749-4;P35749-3;P35749;P35749-2;B1AH99;E7ERA5;REV__E7EQT4;REV__Q9UKV3-5;REV__Q9UKV3;P12883;P13535;Q9UKX3;Q9Y623;P13533;P12882;P11055;Q9UKX2;A7E2Y1	P35579;P35579-2	93;65;9;8;8;8;8;6;1;1;1;1;1;1;1;1;1;1;1;1;1	93;65;9;8;8;8;8;6;1;1;1;1;1;1;1;1;1;1;1;1;1	82;55;8;3;3;3;3;5;0;1;1;1;0;0;0;0;0;0;0;0;0	Myosin-9	MYH9	;	21	93	93	82	84	56	49	84	56	49	75	50	46	51.4	51.4	45.2	226.53	1960	1960;1382;218;1938;1945;1972;1979;103;188;1301;1328;1341;1935;1937;1938;1939;1939;1939;1940;1941;1941	8.07			1	8	29	86	108	95	97	82	46	11	0	323.31	By MS/MS	By MS/MS	By MS/MS	0.77739	0.99139	20.306	504	0
P46013	P46013	2	2	2	Antigen KI-67	MKI67		1	2	2	2	0	1	2	0	1	2	0	1	2	0.6	0.6	0.6	358.69	3256	3256	5				2	1		1						0	4.9554		By MS/MS	By MS/MS	0.54227	0.98054	8.827	3	0
P46087;P46087-4;P46087-2;P46087-3;F5GYR3;F5GWB7;F5H709;F5H5X6;F5H359;F5H8G6	P46087;P46087-4;P46087-2;P46087-3	16;16;15;10;4;3;3;3;2;1	16;16;15;10;4;3;3;3;2;1	16;16;15;10;4;3;3;3;2;1	Probable 28S rRNA (cytosine(4447)-C(5))-methyltransferase	NOP2	;;;	10	16	16	16	11	13	13	11	13	13	11	13	13	24.9	24.9	24.9	89.301	812	812;845;808;628;275;159;177;250;81;98	6.79			1	6	8	12	26	12	8	2			0	66.789	By MS/MS	By MS/MS	By MS/MS	0.85161	0.99763	19.493	70	0
P49756;P49756-2;P49756-3;E9PQU5;H0YE46	P49756	9;3;3;2;1	9;3;3;2;1	9;3;3;2;1	RNA-binding protein 25	RBM25		5	9	9	9	5	6	3	5	6	3	5	6	3	16.5	16.5	16.5	100.18	843	843;294;300;243;73	6.68			1	8	2	5	6	4	3	4	1		0	42.113	By MS/MS	By MS/MS	By MS/MS	0.86474	0.97148	27.301	28	0
P60981;P60981-2;F6RFD5	P60981;P60981-2;F6RFD5	11;10;8	11;10;8	11;10;8	Destrin	DSTN	;;	3	11	11	11	10	5	6	10	5	6	10	5	6	65.5	65.5	65.5	18.506	165	165;148;135	6.12	10	6	3	3	4	8	10	5	4	6	3	5	0	120.09	By MS/MS	By MS/MS	By MS/MS	0.98571	1.0998	28.377	51	0
P62995;P62995-3;H7C2L4;H7BXF3;P62995-2	P62995;P62995-3	5;3;2;1;1	5;3;2;1;1	5;3;2;1;1	Transformer-2 protein homolog beta	TRA2B	;	5	5	5	5	4	3	3	4	3	3	4	3	3	17.4	17.4	17.4	33.665	288	288;188;107;127;38	5.19	2	3	3	4	3	4	3	1	1	3			0	14.985	By MS/MS	By MS/MS	By MS/MS	1.0345	1.3935	37.889	25	0
P82094;P82094-2;F8WF45	P82094;P82094-2;F8WF45	3;3;2	3;3;2	3;3;2	TATA element modulatory factor	TMF1	;;	3	3	3	3	2	1	1	2	1	1	2	1	1	3	3	3	122.84	1093	1093;1096;775	5.25				2		1	1						0	13.695	By MS/MS	By MS/MS	By MS/MS	1.0604	1.1865	2.9304	2	0
Q00839-2;Q00839;Q5RI18	Q00839-2;Q00839	27;26;4	27;26;4	27;26;4	Heterogeneous nuclear ribonucleoprotein U	HNRNPU	;	3	27	27	27	23	20	19	23	20	19	23	20	19	37.1	37.1	37.1	88.979	806	806;825;242	7.74	8	6	4	7	18	30	48	60	55	49	16	5	0	261.01	By MS/MS	By MS/MS	By MS/MS	0.8879	0.98428	22.327	255	0
Q01082	Q01082	40	40	4	Spectrin beta chain, non-erythrocytic 1	SPTBN1		1	40	40	4	33	26	21	33	26	21	4	4	3	21.4	21.4	2.8	274.61	2364	2364	7.5				3	12	37	37	29	37	15	2		0	246.09	By MS/MS	By MS/MS	By MS/MS	0.77965	1.1001	19.955	152	0
Q01082-3;Q01082-2;F8W6C1;O15020-2;O15020	Q01082-3;Q01082-2	37;36;8;1;1	1;0;0;0;0	1;0;0;0;0	Spectrin beta chain, non-erythrocytic 1	SPTBN1	;	5	37	1	1	29	23	19	0	1	1	0	1	1	21.7	1.2	1.2	251.39	2155	2155;2168;690;2365;2390	5.33					2	1							0	6.1029	By matching	By MS/MS	By MS/MS	0.55895	0.93969	9.3433	3	0
Q02790;F5H1U3;H0YFG2;F5H120	Q02790	21;5;4;2	21;5;4;2	21;5;4;2	Peptidyl-prolyl cis-trans isomerase FKBP4;Peptidyl-prolyl cis-trans isomerase FKBP4, N-terminally processed	FKBP4		4	21	21	21	18	15	14	18	15	14	18	15	14	52.1	52.1	52.1	51.804	459	459;86;84;51	7.02	6	2	9	12	13	20	27	25	25	14	10	2	0	133.04	By MS/MS	By MS/MS	By MS/MS	0.87439	1.0273	22.644	106	0
Q05519-2;Q05519;Q5T760;Q5T757;B4DWT1;B4DTC1	Q05519-2;Q05519;Q5T760;Q5T757	4;4;3;2;1;1	4;4;3;2;1;1	4;4;3;2;1;1	Serine/arginine-rich splicing factor 11	SRSF11	;;;	6	4	4	4	1	4	2	1	4	2	1	4	2	11.8	11.8	11.8	53.413	483	483;484;389;424;128;131	6.06			1	1	4	4	5	1	1				0	30.888	By MS/MS	By MS/MS	By MS/MS	0.72899	1.1149	18.399	15	0
Q09666;E9PLZ1	Q09666	147;1	147;1	147;1	Neuroblast differentiation-associated protein AHNAK	AHNAK		2	147	147	147	117	105	54	117	105	54	117	105	54	47.1	47.1	47.1	629.09	5890	5890;93	7.54			4	11	44	107	94	90	118	48	1	11	0	323.31	By MS/MS	By MS/MS	By MS/MS	0.72792	0.97603	27.049	470	0
Q12789-3;Q12789	Q12789-3;Q12789	1;1	1;1	1;1	General transcription factor 3C polypeptide 1	GTF3C1	;	2	1	1	1	0	1	0	0	1	0	0	1	0	0.8	0.8	0.8	236.28	2084	2084;2109	4				1									0.0065972	2.1849		By MS/MS		0.18392	0.33402	NaN	1	0
Q12906;Q12906-5;Q12906-2;Q12906-3;G5E9M5;Q12906-4;Q12906-6;K7EQR9;K7EKJ9;K7EQ75;K7ERM6;K7ENK6;K7EM82;K7EJ09;K7ER69	Q12906;Q12906-5;Q12906-2;Q12906-3;G5E9M5;Q12906-4;Q12906-6	21;20;20;20;20;19;19;4;4;1;1;1;1;1;1	21;20;20;20;20;19;19;4;4;1;1;1;1;1;1	19;18;18;18;18;17;17;4;4;1;1;1;1;1;1	Interleukin enhancer-binding factor 3	ILF3	;;;;;;	15	21	21	19	17	16	12	17	16	12	15	15	12	29.6	29.6	27.2	95.337	894	894;690;702;764;898;698;706;180;254;55;78;79;99;122;161	7.5			1	4	10	16	24	19	24	12	1		0	89.425	By MS/MS	By MS/MS	By MS/MS	0.85951	1.0415	15.942	105	0
Q12996;H0YE74;E9PJ06;Q12996-3;Q12996-2	Q12996;H0YE74	3;2;1;1;1	3;2;1;1;1	3;2;1;1;1	Cleavage stimulation factor subunit 3	CSTF3	;	5	3	3	3	1	3	2	1	3	2	1	3	2	7.4	7.4	7.4	82.921	717	717;91;61;44;103	3.27	4	2	1		3					1			0	51.739	By MS/MS	By MS/MS	By MS/MS	0.90889	1.0321	12.224	11	0
Q13045;Q13045-2;J3QLG3;J3KS39;J3KS54	Q13045;Q13045-2;J3QLG3	7;6;6;1;1	7;6;6;1;1	7;6;6;1;1	Protein flightless-1 homolog	FLII	;;	5	7	7	7	5	4	4	5	4	4	5	4	4	6.9	6.9	6.9	144.75	1269	1269;1183;1258;51;700	5.86	1	1		2	1	6	9	1					0	23.913	By MS/MS	By MS/MS	By MS/MS	0.7767	1.0551	26.811	18	0
Q13501;E7EMC7;Q13501-2;E3W990;E9PFW8;D6RBF1;C9J6J8;C9JRJ8	Q13501;E7EMC7;Q13501-2;E3W990	12;9;9;6;4;3;3;3	12;9;9;6;4;3;3;3	11;8;9;5;4;2;2;3	Sequestosome-1	SQSTM1	;;;	8	12	12	11	10	8	9	10	8	9	9	8	9	49.8	49.8	48.4	47.687	440	440;378;356;190;167;69;73;140	7.23		2	4	5	6	16	14	13	17	10	2	1	0	95.846	By MS/MS	By MS/MS	By MS/MS	0.75902	1.0152	30.373	87	0
Q13601;Q13601-2	Q13601;Q13601-2	2;1	2;1	2;1	KRR1 small subunit processome component homolog	KRR1	;	2	2	2	2	1	0	1	1	0	1	1	0	1	6.8	6.8	6.8	43.664	381	381;324	5				1		1							0.00086543	3.8188	By MS/MS		By MS/MS	0.82631	0.94742	19.952	2	0
Q14004;H0YAZ9;E7EUK8;E5RGN0;F5H6Z0;Q96Q40-2;Q96Q40-4;Q96Q40-3;O94921-3;F8W6H8;Q96Q40;O94921-2;O94921;Q07002;Q07002-2;Q00536;J3KQP7;Q07002-3;Q00537-2;Q00537;J3KN74;Q14004-2	Q14004;H0YAZ9;E7EUK8;E5RGN0;F5H6Z0;Q96Q40-2;Q96Q40-4;Q96Q40-3;O94921-3;F8W6H8;Q96Q40;O94921-2;O94921;Q07002;Q07002-2;Q00536;J3KQP7;Q07002-3;Q00537-2;Q00537;J3KN74;Q14004-2	2;1;1;1;1;1;1;1;1;1;1;1;1;1;1;1;1;1;1;1;1;1	1;0;0;0;0;0;0;0;0;0;0;0;0;0;0;0;0;0;0;0;0;0	1;0;0;0;0;0;0;0;0;0;0;0;0;0;0;0;0;0;0;0;0;0	Cyclin-dependent kinase 13;Cyclin-dependent kinase 15;Cyclin-dependent kinase 14;Cyclin-dependent kinase 18;Cyclin-dependent kinase 16;Cyclin-dependent kinase 17	CDK13;CDK16;CDK14;CDK17;CDK15;CDK18	;;;;;;;;;;;;;;;;;;;;;	22	2	1	1	1	2	2	0	1	1	0	1	1	1.5	1	1	164.92	1512	1512;260;340;393;470;358;384;400;423;429;435;451;469;472;474;496;502;504;523;523;570;1452	1.5	1	1											0.0039783	2.4279	By matching	By MS/MS	By MS/MS	0.73335	1.0641	28.987	2	0
Q15019;Q15019-2;B5MCX3;H7C2Y0;C9IZU3;C9J938;C9JB25;C9J2Q4;C9IY94;C9JQJ4;C9JFT1;F8WB65;B5MD47;C9JZI2;H7C310;H7C1T1;C9JT15;C9JSE7	Q15019;Q15019-2;B5MCX3;H7C2Y0	10;10;9;6;4;4;4;4;3;3;2;2;2;2;2;1;1;1	10;10;9;6;4;4;4;4;3;3;2;2;2;2;2;1;1;1	10;10;9;6;4;4;4;4;3;3;2;2;2;2;2;1;1;1	Septin-2	2002-09-01	;;;	18	10	10	10	6	7	5	6	7	5	6	7	5	42.9	42.9	42.9	41.487	361	361;396;321;188;131;148;173;184;121;147;72;80;94;105;161;29;50;52	7.17			2	1	1	10	7	13	7	1			0	49.135	By MS/MS	By MS/MS	By MS/MS	0.80806	1.1472	16.082	37	0
Q569H4	Q569H4	1	1	1	Protein Largen	PRR16		1	1	1	1	0	1	0	0	1	0	0	1	0	7.6	7.6	7.6	32.811	304	304	6						1							0.0066179	2.1984		By MS/MS		NaN	NaN	NaN	0	0
Q5JSZ5-5;Q5JSZ5;Q5JT00;Q5JSZ5-2;Q5JSZ5-3	Q5JSZ5-5;Q5JSZ5;Q5JT00;Q5JSZ5-2;Q5JSZ5-3	2;2;1;1;1	2;2;1;1;1	2;2;1;1;1	Protein PRRC2B	PRRC2B	;;;;	5	2	2	2	0	1	1	0	1	1	0	1	1	1.4	1.4	1.4	165.53	1535	1535;2229;178;326;327	9.8						1				1	3		0.00086994	3.8591		By MS/MS	By MS/MS	0.54662	1.1342	4.1379	3	0
Q5M775-5;Q5M775-3;Q5M775-2;Q5M775-4;Q5M775	Q5M775-5;Q5M775-3;Q5M775-2;Q5M775-4;Q5M775	2;2;2;2;2	2;2;2;2;2	2;2;2;2;2	Cytospin-B	SPECC1	;;;;	5	2	2	2	2	1	1	2	1	1	2	1	1	3.6	3.6	3.6	79.014	703	703;709;790;987;1068	6.11			2			1	5	1					0	11.592	By MS/MS	By MS/MS	By MS/MS	0.857	1.1831	33.146	9	0
Q5UIP0-2;Q5UIP0;H7BZN3	Q5UIP0-2;Q5UIP0	7;7;1	7;7;1	7;7;1	Telomere-associated protein RIF1	RIF1	;	3	7	7	7	0	3	4	0	3	4	0	3	4	3.5	3.5	3.5	271.69	2446	2446;2472;845	6.67				2		1	2	4					0	20.204		By MS/MS	By MS/MS	1.1933	1.2485	48.947	5	0
Q5VTL8;Q5VTL8-2	Q5VTL8;Q5VTL8-2	3;2	3;2	3;2	Pre-mRNA-splicing factor 38B	PRPF38B	;	2	3	3	3	2	1	1	2	1	1	2	1	1	7.7	7.7	7.7	64.467	546	546;190	6				2			1		1				0	11.538	By MS/MS	By MS/MS	By MS/MS	0.86783	1.0478	21.256	3	0
Q6I9Y2	Q6I9Y2	2	2	2	THO complex subunit 7 homolog	THOC7		1	2	2	2	2	2	2	2	2	2	2	2	2	14.2	14.2	14.2	23.743	204	204	7.14					1	3	5	3	2				0	4.3884	By MS/MS	By MS/MS	By MS/MS	0.805	0.95518	40.47	14	0
Q7Z417	Q7Z417	10	10	10	Nuclear fragile X mental retardation-interacting protein 2	NUFIP2		1	10	10	10	9	8	7	9	8	7	9	8	7	21.9	21.9	21.9	76.12	695	695	7.06				1	6	13	13	10	7	1	1		0	56.874	By MS/MS	By MS/MS	By MS/MS	0.8171	1.0442	20.176	46	0
Q7Z5L9-2;Q7Z5L9;Q7Z5L9-3	Q7Z5L9-2;Q7Z5L9	5;5;1	5;5;1	5;5;1	Interferon regulatory factor 2-binding protein 2	IRF2BP2	;	3	5	5	5	3	3	3	3	3	3	3	3	3	13	13	13	59.48	571	571;587;163	6.23	2	1	1		1		1	2	4	1			0	10.634	By MS/MS	By MS/MS	By MS/MS	0.9445	1.0679	20.162	13	0
Q8N556;Q8N556-2	Q8N556;Q8N556-2	1;1	1;1	1;1	Actin filament-associated protein 1	AFAP1	;	2	1	1	1	0	1	0	0	1	0	0	1	0	1.6	1.6	1.6	80.724	730	730;814	4.5				1	1								1	-2		By MS/MS		1.2026	2.224	109.43	2	1
Q8N8A6	Q8N8A6	1	1	1	ATP-dependent RNA helicase DDX51	DDX51		1	1	1	1	1	1	1	1	1	1	1	1	1	2.3	2.3	2.3	72.456	666	666	4.33				2	1								0.0012029	3.1155	By MS/MS	By MS/MS	By matching	0.49426	0.91948	39.144	3	0
Q8NDC0	Q8NDC0	1	1	1	MAPK-interacting and spindle-stabilizing protein-like	MAPK1IP1L		1	1	1	1	1	1	1	1	1	1	1	1	1	6.9	6.9	6.9	24.269	245	245	5	1	2	2	1		3	3	2					0	8.2891	By MS/MS	By MS/MS	By MS/MS	0.47716	0.94189	16.734	12	0
Q8WWC4	Q8WWC4	2	2	2	Uncharacterized protein C2orf47, mitochondrial	C2orf47		1	2	2	2	2	1	1	2	1	1	2	1	1	5.8	5.8	5.8	32.544	291	291	6.4		2						1	1		1		0	4.7851	By MS/MS	By MS/MS	By MS/MS	0.83634	0.93442	5.805	3	0
Q8WX93-3;Q8WX93;Q8WX93-4;Q8WX93-8;Q8WX93-5;Q8WX93-2;Q8WX93-9;Q8WX93-7;H0YA05;F8WA26;D6R9F5;D6RBB1;F8WC13;H0Y952;Q8WX93-6	Q8WX93-3;Q8WX93;Q8WX93-4;Q8WX93-8;Q8WX93-5;Q8WX93-2;Q8WX93-9;Q8WX93-7	13;13;10;10;10;8;8;7;3;2;1;1;1;1;1	13;13;10;10;10;8;8;7;3;2;1;1;1;1;1	12;12;9;9;9;7;7;6;2;2;1;1;1;1;1	Palladin	PALLD	;;;;;;;	15	13	13	12	6	7	9	6	7	9	5	6	8	16	16	14.9	108.63	1001	1001;1383;672;777;1159;1106;1123;385;160;164;90;96;410;512;533	7.56			1	2	3	3	11	12	7	6			0	25.477	By MS/MS	By MS/MS	By MS/MS	0.87805	1.0373	49.725	39	0
Q92522	Q92522	6	6	6	Histone H1x	H1FX		1	6	6	6	6	2	4	6	2	4	6	2	4	31.9	31.9	31.9	22.487	213	213	6.38	2	2		2	2	4	4	4	2	4			0	19.745	By MS/MS	By MS/MS	By MS/MS	0.9899	1.0996	17.664	25	0
Q92538	Q92538	3	2	2	Golgi-specific brefeldin A-resistance guanine nucleotide exchange factor 1	GBF1		1	3	2	2	1	2	2	0	1	1	0	1	1	2	1.7	1.7	206.44	1859	1859	6.67				1			1		1				0	6.5754	By matching	By MS/MS	By MS/MS	0.40831	0.80389	87.615	3	0
Q96F86;H3BN89;H3BTD6;H3BQ37;H3BPN4;H3BPW9	Q96F86;H3BN89	5;4;1;1;1;1	5;4;1;1;1;1	5;4;1;1;1;1	Enhancer of mRNA-decapping protein 3	EDC3	;	6	5	5	5	3	4	1	3	4	1	3	4	1	14.6	14.6	14.6	56.077	508	508;95;68;178;213;253	6.5				2	3	2	4	4	1				0	53.488	By MS/MS	By MS/MS	By MS/MS	0.75943	0.97438	26.662	13	0
Q96QR8	Q96QR8	2	2	2	Transcriptional activator protein Pur-beta	PURB		1	2	2	2	2	2	1	2	2	1	2	2	1	10.3	10.3	10.3	33.24	312	312	7.38						4	4	2	2	1			0	11.579	By MS/MS	By MS/MS	By MS/MS	0.65541	0.79237	11.699	5	0
Q99569-2;Q99569	Q99569-2;Q99569	1;1	1;1	1;1	Plakophilin-4	PKP4	;	2	1	1	1	0	0	1	0	0	1	0	0	1	1.3	1.3	1.3	127.14	1149	1149;1192	4				1									0.0056378	2.2594			By MS/MS	0.94643	1.0887	NaN	1	0
Q99575;E5RK39	Q99575	3;1	3;1	3;1	Ribonucleases P/MRP protein subunit POP1	POP1		2	3	3	3	0	3	1	0	3	1	0	3	1	4.3	4.3	4.3	114.71	1024	1024;183	5.75				1		2	1						0	24.801		By MS/MS	By MS/MS	0.62534	1.1002	8.2615	4	2
Q99613;B5ME19;H3BRV0;H3BPE4;H3BTY8;H3BPE3	Q99613;B5ME19;H3BRV0	19;18;17;4;3;3	19;18;17;4;3;3	19;18;17;4;3;3	Eukaryotic translation initiation factor 3 subunit C;Eukaryotic translation initiation factor 3 subunit C-like protein	EIF3C;EIF3CL	;;	6	19	19	19	14	16	5	14	16	5	14	16	5	24.6	24.6	24.6	105.34	913	913;914;903;148;80;133	7.33			2	3	5	14	24	21	16	6			0	66.643	By MS/MS	By MS/MS	By MS/MS	0.87881	1.0747	11.372	89	0
Q9BQG0;Q9BQG0-2;I3L1L3;I3L2H8;REV__H7C5M0;REV__B1ALS0;REV__Q5SQU3;REV__Q13976;REV__Q13976-2	Q9BQG0;Q9BQG0-2;I3L1L3	19;19;16;2;1;1;1;1;1	19;19;16;2;1;1;1;1;1	19;19;16;2;1;1;1;1;1	Myb-binding protein 1A	MYBBP1A	;;	9	19	19	19	8	11	11	8	11	11	8	11	11	17.9	17.9	17.9	148.85	1328	1328;1332;1252;204;142;181;659;671;686	7.59				5	4	10	14	10	16	8	2		0	60.265	By MS/MS	By MS/MS	By MS/MS	0.73074	0.87264	19.153	63	0
Q9BXP5-5;Q9BXP5-4;Q9BXP5-2;Q9BXP5-3;Q9BXP5;H7C3A1;H7C0U8;H7C1K0;F8WE54	Q9BXP5-5;Q9BXP5-4;Q9BXP5-2;Q9BXP5-3;Q9BXP5;H7C3A1	15;15;15;15;15;10;2;1;1	15;15;15;15;15;10;2;1;1	15;15;15;15;15;10;2;1;1	Serrate RNA effector molecule homolog	SRRT	;;;;;	9	15	15	15	13	10	6	13	10	6	13	10	6	19.2	19.2	19.2	96.221	839	839;871;872;875;876;499;77;47;50	7.68	1	1		3	2	9	14	12	13	11	2		0	35.381	By MS/MS	By MS/MS	By MS/MS	0.89924	0.9956	22.102	59	0
Q9BYX2-4;Q9BYX2-2;Q9BYX2;Q9BYX2-6;Q9BYX2-5;Q9BYX2-3	Q9BYX2-4;Q9BYX2-2;Q9BYX2;Q9BYX2-6;Q9BYX2-5;Q9BYX2-3	2;2;2;1;1;1	2;2;2;1;1;1	2;2;2;1;1;1	TBC1 domain family member 2A	TBC1D2	;;;;;	6	2	2	2	1	1	1	1	1	1	1	1	1	3.5	3.5	3.5	81.688	710	710;917;928;468;502;860	3	2						1						0	9.0619	By MS/MS	By MS/MS	By MS/MS	0.69996	0.78918	NaN	1	0
Q9C0I1-3;Q9C0I1-2;Q9C0I1	Q9C0I1-3;Q9C0I1-2;Q9C0I1	2;2;2	2;2;2	2;2;2	Myotubularin-related protein 12	MTMR12	;;	3	2	2	2	1	1	1	1	1	1	1	1	1	4.1	4.1	4.1	73.231	637	637;693;747	8.33						1		1			1		0.0018918	2.7562	By MS/MS	By MS/MS	By MS/MS	0.8347	0.89741	206.84	3	1
Q9H0S4;F5H1N9;Q9H0S4-2	Q9H0S4	6;2;1	6;2;1	6;2;1	Probable ATP-dependent RNA helicase DDX47	DDX47		3	6	6	6	5	4	3	5	4	3	5	4	3	21.1	21.1	21.1	50.646	455	455;196;274	5.64	3	2			5	5	3	5	2				0	20.572	By MS/MS	By MS/MS	By MS/MS	0.64755	1.0273	24.477	24	0
Q9H6F5;H0YG79	Q9H6F5	3;1	3;1	3;1	Coiled-coil domain-containing protein 86	CCDC86		2	3	3	3	2	3	2	2	3	2	2	3	2	17.2	17.2	17.2	40.235	360	360;88	7.33						5	2	1	4				0	17.315	By MS/MS	By MS/MS	By MS/MS	0.70222	0.88388	19.118	8	0
Q9NS91;F8WE49	Q9NS91;F8WE49	2;1	2;1	2;1	E3 ubiquitin-protein ligase RAD18	RAD18	;	2	2	2	2	1	0	1	1	0	1	1	0	1	4.8	4.8	4.8	56.222	495	495;310	5				1		1							0.001222	3.2375	By MS/MS		By MS/MS	0.80363	0.87681	7.3473	2	1
Q9NTG1	Q9NTG1	1	1	1	Polycystic kidney disease and receptor for egg jelly-related protein	PKDREJ		1	1	1	1	0	1	1	0	1	1	0	1	1	0.9	0.9	0.9	255.45	2253	2253	5.33					2	1							0.0053629	2.3331		By MS/MS	By MS/MS	0.76737	0.80231	38.82	3	0
Q9NWH9;H0YL55;H7BXE3;H0YLW7;H0YMW8;H0YNF3;H0YMR6;H0YLE6;A8K5V8	Q9NWH9;H0YL55;H7BXE3;H0YLW7;H0YMW8;H0YNF3;H0YMR6;H0YLE6	4;3;3;2;2;2;2;2;1	4;3;3;2;2;2;2;2;1	4;3;3;2;2;2;2;2;1	SAFB-like transcription modulator	SLTM	;;;;;;;	9	4	4	4	2	2	3	2	2	3	2	2	3	4.4	4.4	4.4	117.15	1034	1034;229;453;62;89;161;177;192;603	3.18	3	4	4	2	1	3							0	62.211	By MS/MS	By MS/MS	By MS/MS	0.79417	0.97444	15.138	15	0
Q9NYV4-2;Q9NYV4;J3QSD7;Q9NYV4-3	Q9NYV4-2;Q9NYV4;J3QSD7;Q9NYV4-3	3;3;2;2	2;2;1;1	2;2;1;1	Cyclin-dependent kinase 12	CDK12	;;;	4	3	2	2	2	2	2	1	1	1	1	1	1	2.4	1.9	1.9	163.23	1481	1481;1490;1201;1273	7.33				1					2				0	6.6376	By matching	By MS/MS	By MS/MS	0.92532	1.0647	9.2319	3	0
Q9NZI8;Q9NZI8-2	Q9NZI8;Q9NZI8-2	10;6	8;4	8;4	Insulin-like growth factor 2 mRNA-binding protein 1	IGF2BP1	;	2	10	8	8	8	7	7	6	6	6	6	6	6	21	17	17	63.48	577	577;438	6.24			3	4	4	9	10	3	2	2			0	24.832	By MS/MS	By MS/MS	By MS/MS	0.72036	0.97883	23.354	37	0
Q9UMX0-2;Q9UMX0;H0YDS0	Q9UMX0-2;Q9UMX0;H0YDS0	4;4;2	4;4;2	1;1;0	Ubiquilin-1	UBQLN1	;;	3	4	4	1	4	4	2	4	4	2	1	1	1	13.4	13.4	6.1	59.219	561	561;589;157	5.28	4	2			3	7	5	4					0	101.44	By MS/MS	By MS/MS	By MS/MS	0.67424	0.93072	14.683	24	0
Q9Y266	Q9Y266	20	20	20	Nuclear migration protein nudC	NUDC		1	20	20	20	17	11	13	17	11	13	17	11	13	61.6	61.6	61.6	38.242	331	331	8.25	1	1		1	6	18	30	25	24	23	16	5	0	57.834	By MS/MS	By MS/MS	By MS/MS	0.84721	0.98048	17.502	120	0
Q9Y2F5	Q9Y2F5	1	1	1	Little elongation complex subunit 1	ICE1		1	1	1	1	1	0	0	1	0	0	1	0	0	0.5	0.5	0.5	247.89	2266	2266	4				1									0.0056417	2.2609	By MS/MS			0.81797	0.91036	NaN	1	0
Q9Y2W1	Q9Y2W1	17	17	17	Thyroid hormone receptor-associated protein 3	THRAP3		1	17	17	17	16	10	9	16	10	9	16	10	9	22.5	22.5	22.5	108.66	955	955	8.12	2			7	2	6	12	11	14	19	6	3	0	47.338	By MS/MS	By MS/MS	By MS/MS	0.82176	1.0025	16.951	62	0
Q9Y4H2	Q9Y4H2	3	3	3	Insulin receptor substrate 2	IRS2		1	3	3	3	3	2	3	3	2	3	3	2	3	3.4	3.4	3.4	137.33	1338	1338	4.91				5	2	4							0	13.508	By MS/MS	By MS/MS	By MS/MS	0.61897	0.92243	48.693	9	0
Q9Y6G9;E9PHI6;C9JGM7;C9JLW1	Q9Y6G9;E9PHI6	6;4;2;1	6;4;2;1	6;4;2;1	Cytoplasmic dynein 1 light intermediate chain 1	DYNC1LI1	;	4	6	6	6	1	4	3	1	4	3	1	4	3	16.6	16.6	16.6	56.578	523	523;407;190;192	6.72					4	4	5	3	2				0	29.536	By MS/MS	By MS/MS	By MS/MS	0.77	1.0474	14.734	13	0
H0YB15;A6NKB5-3;A6NKB5	H0YB15;A6NKB5-3;A6NKB5	1;1;1	1;1;1	1;1;1	Pecanex-like protein 2	PCNXL2	;;	3	1	1	1	1	1	1	1	1	1	1	1	1	2.9	2.9	2.9	55.81	490	490;777;2137	7.12						3	2	2	1				0.0043259	2.4137	By MS/MS	By MS/MS	By MS/MS	0.0084543	0.014909	100.84	6	6
C9JME2;Q9Y4F1-3;Q9Y4F1;Q9Y4F1-2	C9JME2;Q9Y4F1-3;Q9Y4F1;Q9Y4F1-2	1;1;1;1	1;1;1;1	1;1;1;1	FERM, RhoGEF and pleckstrin domain-containing protein 1	FARP1	;;;	4	1	1	1	1	1	0	1	1	0	1	1	0	1.3	1.3	1.3	122.09	1076	1076;129;1045;1076	4				2									0	6.1348	By MS/MS	By MS/MS		0.56841	0.80392	33.17	2	0
Q9UI36-4;D0FY36;Q9UI36-3;D0FY35;Q9UI36-2;Q9UI36	Q9UI36-4;D0FY36;Q9UI36-3;D0FY35;Q9UI36-2;Q9UI36	1;1;1;1;1;1	1;1;1;1;1;1	1;1;1;1;1;1	Dachshund homolog 1	DACH1	;;;;;	6	1	1	1	0	1	0	0	1	0	0	1	0	2.4	2.4	2.4	51.891	504	504;506;558;560;706;758	10										2			0.002248	2.6606		By MS/MS		NaN	NaN	NaN	0	0
G5E9W7;G5E9V5;P82650;H7C5F2;H7C5H3;Q9H3I1;C9J5D8	G5E9W7;G5E9V5;P82650;H7C5F2;H7C5H3;Q9H3I1	4;4;4;3;3;3;1	4;4;4;3;3;3;1	4;4;4;3;3;3;1	28S ribosomal protein S22, mitochondrial	MRPS22	;;;;;	7	4	4	4	2	2	3	2	2	3	2	2	3	16.6	16.6	16.6	36.805	319	319;359;360;165;200;168;51	7.14			1	1	2	3	5	3	4	2			0	9.3625	By MS/MS	By MS/MS	By MS/MS	0.82217	1.0846	23.662	20	0
K4DI93;Q13620-1;Q13620;Q13620-3;A6NE76	K4DI93;Q13620-1;Q13620;Q13620-3	6;6;6;4;2	6;6;6;4;2	4;4;4;2;1	Cullin-4B	CUL4B	;;;	5	6	6	4	2	5	6	2	5	6	2	3	4	9.6	9.6	7.3	102.75	900	900;895;913;717;234	7.04				1	3	6	8	6	2	2			0	82.375	By MS/MS	By MS/MS	By MS/MS	0.80558	0.94858	16.402	22	0
O94804	O94804	3	2	2	Serine/threonine-protein kinase 10	STK10		1	3	2	2	1	1	2	1	1	1	1	1	1	4.6	3.7	3.7	112.13	968	968	5				2	2	2							0	11.329	By MS/MS	By MS/MS	By MS/MS	0.59333	1.028	25.806	6	0
P10412	P10412	11	11	5	Histone H1.4	HIST1H1E		1	11	11	5	7	9	8	7	9	8	3	4	5	41.6	41.6	18.7	21.865	219	219	6.43	10	6	5	5	7	14	10	10	8	7	8	4	0	30.268	By MS/MS	By MS/MS	By MS/MS	0.63356	0.8951	35.059	87	0
P36871;P36871-2;P36871-3	P36871;P36871-2;P36871-3	17;14;10	17;14;10	17;14;10	Phosphoglucomutase-1	PGM1	;;	3	17	17	17	13	12	11	13	12	11	13	12	11	38.3	38.3	38.3	61.448	562	562;580;365	7.24				1	8	20	25	28	13	3			0	73.376	By MS/MS	By MS/MS	By MS/MS	0.71482	0.82717	31.59	90	0
P52292;J3QLL0;J3KS65;J3QL07;A8MYJ9	P52292;J3QLL0;J3KS65	16;8;8;1;1	16;8;8;1;1	16;8;8;1;1	Importin subunit alpha-1	KPNA2	;;	5	16	16	16	12	12	9	12	12	9	12	12	9	36.1	36.1	36.1	57.861	529	529;134;143;50;163	5.71	11	15	16	8	15	24	25	19	15	6	2	1	0	146.57	By MS/MS	By MS/MS	By MS/MS	0.85122	0.96808	17.857	149	0
Q06210-2;Q06210;O94808;E5RJP4	Q06210-2;Q06210	7;7;3;1	7;7;3;1	7;7;3;1	Glutamine--fructose-6-phosphate aminotransferase [isomerizing] 1	GFPT1	;	4	7	7	7	6	6	2	6	6	2	6	6	2	13.2	13.2	13.2	76.758	681	681;699;682;216	6.14		2	2	1	4	9	3	4	3	1			0	20.015	By MS/MS	By MS/MS	By MS/MS	0.61439	0.93245	15.986	23	0
Q14847;Q14847-2;C9J9W2;B4DGQ0;F6S2S5;K7ESD6	Q14847;Q14847-2;C9J9W2;B4DGQ0	13;12;10;7;5;3	13;12;10;7;5;3	12;11;9;7;4;3	LIM and SH3 domain protein 1	LASP1	;;;	6	13	13	12	11	5	8	11	5	8	10	5	8	46.7	46.7	42.9	29.717	261	261;323;166;205;91;71	7.14	1		2	18	2	7	10	12	10	10	7		0	58.453	By MS/MS	By MS/MS	By MS/MS	0.98044	1.0529	16.914	55	0
Q92688;Q92688-2;Q5T6W8	Q92688;Q92688-2	8;7;2	8;7;2	7;6;2	Acidic leucine-rich nuclear phosphoprotein 32 family member B	ANP32B	;	3	8	8	7	6	5	4	6	5	4	6	4	4	34.7	34.7	31.9	28.787	251	251;195;156	8.07				3	3	5	4	6	12	7	4		0	22.49	By MS/MS	By MS/MS	By MS/MS	0.94743	1.0657	39.521	35	0
Q99460;Q99460-2;H7BZR6;H7C378;C9J9M4	Q99460;Q99460-2	16;14;4;3;2	16;14;4;3;2	16;14;4;3;2	26S proteasome non-ATPase regulatory subunit 1	PSMD1	;	5	16	16	16	12	11	8	12	11	8	12	11	8	20.8	20.8	20.8	105.84	953	953;922;164;192;203	6.94			2		2	23	18	8	6	1	2		0	45.858	By MS/MS	By MS/MS	By MS/MS	0.75397	1.0189	23.938	50	0
Q9HBH5	Q9HBH5	1	1	1	Retinol dehydrogenase 14	RDH14		1	1	1	1	1	1	1	1	1	1	1	1	1	6.2	6.2	6.2	36.864	336	336	5.29	1	1	1			1	1		2				0.0018939	2.7607	By MS/MS	By MS/MS	By MS/MS	0.85124	1.0697	11.732	7	0
A6NKB8;Q9H4A4;C9JMZ3	A6NKB8;Q9H4A4	11;11;2	11;11;2	11;11;2	Aminopeptidase B	RNPEP	;	3	11	11	11	7	11	6	7	11	6	7	11	6	26	26	26	68.168	611	611;650;344	6.89			3	3	3	13	14	13	5	1	2		0	31.02	By MS/MS	By MS/MS	By MS/MS	0.50353	0.9233	34.032	52	0
J3KNQ0;Q9NRE2	J3KNQ0;Q9NRE2	1;1	1;1	1;1	Teashirt homolog 2	TSHZ2	;	2	1	1	1	0	0	1	0	0	1	0	0	1	1.4	1.4	1.4	114.59	1031	1031;1034	5					5								0.0056537	2.2654			By MS/MS	NaN	NaN	NaN	0	0
J3KNY6;Q7Z3J3;H7BZ48	J3KNY6;Q7Z3J3	6;5;2	2;1;0	0;0;0	RanBP2-like and GRIP domain-containing protein 4	RGPD4	;	3	6	2	0	4	4	2	2	2	0	0	0	0	4.8	1.7	0	198.19	1766	1766;1758;202	5.22	2				2	2	1	2					0.001201	3.1121	By MS/MS	By MS/MS	By matching	0.40947	0.75986	22.063	7	0
P49792;E9PGT0	P49792;E9PGT0	23;12	23;12	18;7	E3 SUMO-protein ligase RanBP2	RANBP2	;	2	23	23	18	12	12	14	12	12	14	9	9	12	11.1	11.1	9.1	358.2	3224	3224;2248	7.47			1	1	6	8	16	15	7	5	3		0	82.415	By MS/MS	By MS/MS	By MS/MS	0.91517	1.0364	21.994	57	0
J3KSH1;J3KS38;J3KRS2;J3QLK6;J3KTM1;J3KRD0;Q86W34	J3KSH1;J3KS38;J3KRS2;J3QLK6;J3KTM1;J3KRD0;Q86W34	1;1;1;1;1;1;1	1;1;1;1;1;1;1	1;1;1;1;1;1;1	Archaemetzincin-2	AMZ2	;;;;;;	7	1	1	1	1	1	1	1	1	1	1	1	1	7.7	7.7	7.7	22.346	195	195;197;201;206;221;248;360	8							2	1	2				0.001554	2.9108	By MS/MS	By MS/MS	By MS/MS	101.68	208.56	62.757	3	3
P08651-5;K7EMU1;P08651	P08651-5;K7EMU1;P08651	4;4;4	1;1;1	1;1;1	Nuclear factor 1 C-type	NFIC	;;	3	4	1	1	3	4	0	1	1	0	1	1	0	15	5.8	5.8	47.628	428	428;439;508	7.6							3	1	1				0	7.1078	By MS/MS	By MS/MS		0.44317	0.77697	20.587	5	0
P08651-3;P08651-2;P08651-4;Q14938-4;F5H0R0	P08651-3;P08651-2;P08651-4	4;4;3;1;1	4;4;3;1;1	1;1;1;1;1	Nuclear factor 1 C-type	NFIC	;;	5	4	4	1	3	4	0	3	4	0	1	1	0	12.8	12.8	3.7	47.901	430	430;499;406;494;501	6.5				4				1	2	1			0	75.675	By MS/MS	By MS/MS		0.74463	0.82046	22.065	6	0
O14545;F8VWK2;F8VVF3;F8VNX8;B4DI89	O14545	4;1;1;1;1	4;1;1;1;1	4;1;1;1;1	TRAF-type zinc finger domain-containing protein 1	TRAFD1		5	4	4	4	4	4	3	4	4	3	4	4	3	8.4	8.4	8.4	64.84	582	582;94;135;283;164	4.52	3	2	5	5	1	1	1	2	2	1			0	38.802	By MS/MS	By MS/MS	By MS/MS	1.1075	1.1428	32.166	15	0
O43399;O43399-5;Q5JWU6;O43399-2;O43399-4;O43399-3;O43399-6	O43399;O43399-5;Q5JWU6;O43399-2;O43399-4;O43399-3;O43399-6	12;12;12;11;11;11;9	12;12;12;11;11;11;9	12;12;12;11;11;11;9	Tumor protein D54	TPD52L2	;;;;;;	7	12	12	12	9	9	8	9	9	8	9	9	8	72.3	72.3	72.3	22.237	206	206;220;229;186;200;209;163	6.36	17	5	6	4	3	9	12	16	21	8	3	3	0	230.41	By MS/MS	By MS/MS	By MS/MS	0.89428	0.98815	19.43	86	0
O43719;Q5H919;Q5H918	O43719	6;2;2	6;2;2	6;2;2	HIV Tat-specific factor 1	HTATSF1		3	6	6	6	4	3	2	4	3	2	4	3	2	10.5	10.5	10.5	85.852	755	755;223;244	4	3	4		2	1	1	1		1	1			0	113.73	By MS/MS	By MS/MS	By MS/MS	0.78543	0.81838	14.747	11	0
O60504-2;E5RHI2;O60504;E5RIA0;E5RH58;E5RJP2;H0YAZ3;H0YB51;H0YBA2	O60504-2;E5RHI2;O60504	3;2;2;1;1;1;1;1;1	3;2;2;1;1;1;1;1;1	3;2;2;1;1;1;1;1;1	Vinexin	SORBS3	;;	9	3	3	3	2	2	1	2	2	1	2	2	1	10.9	10.9	10.9	36.742	329	329;261;671;94;135;174;186;227;287	3.71		1	2	2	2								0	6.8124	By MS/MS	By MS/MS	By MS/MS	1.158	1.2909	30.691	4	0
O60832;O60832-2;C9IYT0;H7C0M1;H7BZF2;H7C2Q9;H7C2Q2	O60832;O60832-2;C9IYT0	8;5;4;2;1;1;1	8;5;4;2;1;1;1	8;5;4;2;1;1;1	H/ACA ribonucleoprotein complex subunit 4	DKC1	;;	7	8	8	8	7	8	6	7	8	6	7	8	6	17.5	17.5	17.5	57.673	514	514;420;259;229;76;169;208	6.14	3	3	2	3	4	12	14	11	5				0	107.4	By MS/MS	By MS/MS	By MS/MS	0.74161	0.92701	15.941	49	0
Q86V28;O75843	Q86V28;O75843	1;1	1;1	1;1	AP-1 complex subunit gamma-like 2	AP1G2	;	2	1	1	1	1	1	1	1	1	1	1	1	1	2.7	2.7	2.7	71.031	640	640;785	6						3							0.0022422	2.651	By MS/MS	By matching	By MS/MS	0.81483	0.84263	16.597	3	0
O76021;J3QSV6;I3L3U9;B4DJ58;I3L3C4;I3L234;J3KPU7;I3L2F2;I3L4T8;I3L1Y4;I3L1A3	O76021;J3QSV6;I3L3U9;B4DJ58	18;17;9;9;6;4;2;2;2;2;1	18;17;9;9;6;4;2;2;2;2;1	18;17;9;9;6;4;2;2;2;2;1	Ribosomal L1 domain-containing protein 1	RSL1D1	;;;	11	18	18	18	13	11	12	13	11	12	13	11	12	42.9	42.9	42.9	54.972	490	490;430;296;270;158;98;39;43;46;47;93	7	5	4	2	3	2	9	9	7	14	8	4	1	0	69.624	By MS/MS	By MS/MS	By MS/MS	0.84582	0.97294	17.344	55	0
B4DM50;Q9Y3A3-2;Q9Y3A3-3;Q9Y3A3	B4DM50;Q9Y3A3-2;Q9Y3A3-3;Q9Y3A3	1;1;1;1	1;1;1;1	1;1;1;1	MOB-like protein phocein	MOB4	;;;	4	1	1	1	0	1	1	0	1	1	0	1	1	10.3	10.3	10.3	14.644	126	126;193;204;225	2.5		1	1										0	4.4949		By MS/MS	By MS/MS	0.53664	0.76854	330.87	2	2
O95218-2;O95218	O95218-2;O95218	7;7	7;7	7;7	Zinc finger Ran-binding domain-containing protein 2	ZRANB2	;	2	7	7	7	4	6	4	4	6	4	4	6	4	26.9	26.9	26.9	36.318	320	320;330	7.04			1	5	1	2	2	5	5	3			0	55.068	By MS/MS	By MS/MS	By MS/MS	0.88288	1.0637	13.161	18	0
O95817;C9JFK9	O95817	9;3	9;3	9;3	BAG family molecular chaperone regulator 3	BAG3		2	9	9	9	4	6	8	4	6	8	4	6	8	25.2	25.2	25.2	61.594	575	575;325	5.97	2	1	2	4	7	4	6	3	3	2	1		0	40.956	By MS/MS	By MS/MS	By MS/MS	0.80574	0.98673	22.871	30	0
P02545-4	P02545-4	43	1	1	Prelamin-A/C;Lamin-A/C	LMNA		1	43	1	1	40	27	27	0	1	0	0	1	0	68.1	1.7	1.7	63.892	574	574	4				1									1	-2	By matching	By MS/MS	By matching	NaN	NaN	NaN	0	0
P02545;Q6UYC3;P02545-3;P02545-2;D6RAQ3;Q5TCI8;H0YAB0	P02545;Q6UYC3;P02545-3;P02545-2;D6RAQ3;Q5TCI8	53;51;51;50;42;39;16	53;51;51;50;42;39;16	11;11;11;11;0;0;0	Prelamin-A/C;Lamin-A/C	LMNA	;;;;;	7	53	53	11	50	37	37	50	37	37	10	11	10	69.6	69.6	12.2	74.139	664	664;614;634;572;565;491;182	7.98	14	11	20	22	31	73	100	90	97	92	57	57	0	323.31	By MS/MS	By MS/MS	By MS/MS	0.65851	1.0391	25.458	561	0
B4DQ75;P51397	B4DQ75;P51397	1;1	1;1	1;1	Death-associated protein 1	DAP	;	2	1	1	1	1	1	1	1	1	1	1	1	1	5.4	5.4	5.4	23.223	204	204;102	5.15			1	4	3	3	1	1					0.00082068	3.3049	By MS/MS	By MS/MS	By MS/MS	0.52993	0.68855	58.196	11	0
P05386	P05386	4	3	3	60S acidic ribosomal protein P1	RPLP1		1	4	3	3	3	3	3	3	2	3	3	2	3	89.5	74.6	74.6	11.514	114	114	6.67			1	5	6	14	12	5	6	2		1	0	28.908	By MS/MS	By MS/MS	By MS/MS	0.94505	1.26	23.575	28	0
P05387;H0YDD8;P05386-2	P05387	7;3;1	7;3;1	6;2;0	60S acidic ribosomal protein P2	RPLP2		3	7	7	6	6	6	5	6	6	5	6	5	5	92.2	92.2	77.4	11.665	115	115;92;89	7.26	3	1	1	9	18	24	19	15	16	12	5	9	0	109.96	By MS/MS	By MS/MS	By MS/MS	0.80872	1.1434	23.967	124	0
P05783;F8VZY9;CON__H-INV:HIT000015463;CON__Q92764;C4AM86;CON__Q497I4;Q92764	P05783;F8VZY9	31;28;3;1;1;1;1	31;28;3;1;1;1;1	23;20;2;1;1;1;1	Keratin, type I cytoskeletal 18	KRT18	;	7	31	31	23	28	28	22	28	28	22	21	21	17	77.2	77.2	61.2	48.057	430	430;391;295;425;425;455;455	7.45	6	6	8	22	30	67	63	73	62	43	26	10	0	268.01	By MS/MS	By MS/MS	By MS/MS	0.71909	1.0303	28.582	373	0
P06748;P06748-3;P06748-2;E5RGW4	P06748;P06748-3;P06748-2	24;20;20;2	24;20;20;2	18;14;14;2	Nucleophosmin	NPM1	;;	4	24	24	18	22	17	12	22	17	12	17	14	9	65.3	65.3	49	32.575	294	294;259;265;59	7.32	7	5	8	17	56	49	46	44	47	31	22	21	0	152.28	By MS/MS	By MS/MS	By MS/MS	0.80296	1.0087	23.406	302	0
P08238;Q58FF7;H0Y6E4;H0Y5S7;Q5T9W8;H0Y598;REV__H3BMH3	P08238	51;19;11;10;9;9;1	51;19;11;10;9;9;1	27;8;7;6;1;6;0	Heat shock protein HSP 90-beta	HSP90AB1		7	51	51	27	46	39	31	46	39	31	26	22	13	60.5	60.5	39	83.263	724	724;597;150;142;168;171;301	7.39	16	56	26	46	61	110	106	89	105	90	82	56	0	323.31	By MS/MS	By MS/MS	By MS/MS	0.84556	1.0187	31.447	713	0
P17096-2;P17096;H7BYM6;P17096-3	P17096-2;P17096	3;3;1;1	3;3;1;1	3;3;1;1	High mobility group protein HMG-I/HMG-Y	HMGA1	;	4	3	3	3	2	2	1	2	2	1	2	2	1	37.5	37.5	37.5	10.679	96	96;107;328;179	6.31	2	2	1			1	2			2	3		0	19.654	By MS/MS	By MS/MS	By MS/MS	0.87876	1.1863	14.217	8	0
P18583-6;P18583-2;P18583-10;P18583-3;P18583-4;P18583-7;P18583;P18583-5;P18583-9;H7C1M2;P18583-8;J3QSZ5;H7C2G8	P18583-6;P18583-2;P18583-10;P18583-3;P18583-4;P18583-7;P18583;P18583-5;P18583-9;H7C1M2	16;16;16;16;16;16;16;16;16;11;5;2;1	16;16;16;16;16;16;16;16;16;11;5;2;1	16;16;16;16;16;16;16;16;16;11;5;2;1	Protein SON	SON	;;;;;;;;;	13	16	16	16	8	10	11	8	10	11	8	10	11	11.6	11.6	11.6	228.18	2108	2108;2140;2282;2303;2325;2386;2426;2459;2466;1454;699;454;343	6.3	1	2	3	4	6	8	2	10	6	1	1		0	31.073	By MS/MS	By MS/MS	By MS/MS	0.72106	0.89618	22.838	38	0
P19338;H7BY16;C9JYW2;C9JLB1;C9J1H7;C9JWL1	P19338;H7BY16	43;24;9;9;9;9	43;24;9;9;9;9	42;23;9;9;9;9	Nucleolin	NCL	;	6	43	43	42	37	28	28	37	28	28	37	28	28	42	42	41.1	76.613	710	710;297;141;151;166;170	8.24	3	2	1	8	21	46	57	49	63	55	42	18	0	266.14	By MS/MS	By MS/MS	By MS/MS	0.87703	1.0516	15.465	339	0
P29966	P29966	10	10	10	Myristoylated alanine-rich C-kinase substrate	MARCKS		1	10	10	10	8	9	10	8	9	10	8	9	10	48.2	48.2	48.2	31.554	332	332	6.88	2	2	5	11	21	20	15	5	11	21	8		0	112.82	By MS/MS	By MS/MS	By MS/MS	0.77226	1.0026	28.828	99	0
P33316-2;H0YNW5;H0Y477;H0YNJ9;H0YKC5;H0YMP1;H0YMM5	P33316-2;H0YNW5;H0Y477;H0YNJ9;H0YKC5	5;4;3;3;3;2;2	5;4;3;3;3;2;2	1;0;1;1;0;0;0	Deoxyuridine 5-triphosphate nucleotidohydrolase, mitochondrial	DUT	;;;;	7	5	5	1	5	5	5	5	5	5	1	1	1	44.5	44.5	7.9	17.748	164	164;167;105;143;221;107;133	7.1			2	9	3	10	9	9	9	6	3		0	47.489	By MS/MS	By MS/MS	By MS/MS	0.98158	1.0377	29.824	54	0
B7WPG3;D6W592;Q5JB52;Q8WVV9-4;Q8WVV9;C9IYN3;Q8WVV9-3;Q8WVV9-2	B7WPG3;D6W592;Q5JB52;Q8WVV9-4;Q8WVV9;C9IYN3;Q8WVV9-3;Q8WVV9-2	2;2;2;2;2;1;1;1	1;1;1;1;1;1;1;1	1;1;1;1;1;1;1;1	Heterogeneous nuclear ribonucleoprotein L-like	HNRNPLL;HNRPLL	;;;;;;;	8	2	1	1	1	2	2	0	1	1	0	1	1	3.9	2.6	2.6	56.45	508	508;542;508;537;542;282;275;282	6					4					1			1	-2	By matching	By MS/MS	By MS/MS	0.02671	0.039973	3.0102	2	2
P35658-2;P35658-4;P35658;P35658-3;P35658-5;H0Y837;B7ZAV2;E9PKD2;H0YF36	P35658-2;P35658-4;P35658;P35658-3;P35658-5;H0Y837;B7ZAV2	10;10;10;10;10;6;5;4;2	10;10;10;10;10;6;5;4;2	10;10;10;10;10;6;5;4;2	Nuclear pore complex protein Nup214	NUP214	;;;;;;	9	10	10	10	4	7	5	4	7	5	4	7	5	9.2	9.2	9.2	212.57	2079	2079;2080;2090;2091;2093;967;916;495;140	6.78	3			4	2	6	5	1	6		5		0	46.779	By MS/MS	By MS/MS	By MS/MS	0.56052	0.86779	42.718	24	0
P38919;I3L3F6;I3L2Z3;I3L2M0;I3L3H2;E9PBH4;F8WE11;I3L1H0;C9JUF0	P38919	15;7;6;5;5;3;3;1;1	11;4;3;2;2;0;0;1;0	11;4;3;2;2;0;0;1;0	Eukaryotic initiation factor 4A-III;Eukaryotic initiation factor 4A-III, N-terminally processed	EIF4A3		9	15	11	11	10	11	11	7	8	8	7	8	8	35.5	29.4	29.4	46.871	411	411;133;122;80;125;96;97;53;57	5.83	7	8	10	4	6	13	23	14	9	4			0	76.396	By MS/MS	By MS/MS	By MS/MS	0.82631	1.0129	13.246	90	0
P42166;A2T926	P42166;A2T926	14;8	14;8	6;0	Lamina-associated polypeptide 2, isoform alpha;Thymopoietin;Thymopentin;Lamina-associated polypeptide 2, isoforms beta/gamma;Thymopoietin;Thymopentin	TMPO	;	2	14	14	6	9	11	8	9	11	8	2	5	5	26.7	26.7	9.8	75.491	694	694;248	7.41		1	2	1	3	9	16	13	15	3		1	0	52.757	By MS/MS	By MS/MS	By MS/MS	0.8068	0.96815	23.549	57	0
P42167;G5E972;P42167-2;H0YJH7	P42167;G5E972;P42167-2;H0YJH7	11;9;9;6	3;1;1;1	3;1;1;1	Lamina-associated polypeptide 2, isoforms beta/gamma;Thymopoietin;Thymopentin	TMPO	;;;	4	11	3	3	7	9	5	0	3	2	0	3	2	33.7	7.9	7.9	50.67	454	454;414;345;237	7.56						2	2	3	2				0	5.845	By matching	By MS/MS	By MS/MS	0.71878	1.0149	24.069	8	0
P46937;P46937-2;F5H202;E9PRV2;P46937-3;H0YCI3;P46937-4;H7C4S7;F5GWK7;F5GWH1;H7C5T8;H7C4U7;H7C535;E7EWI0;Q96QZ7-4;Q96QZ7-3;Q96QZ7-5;Q96QZ7-7;Q86UL8-2;Q96QZ7-6;Q86UL8;Q96QZ7-2;Q96QZ7	P46937;P46937-2;F5H202;E9PRV2;P46937-3;H0YCI3;P46937-4	11;10;10;9;9;6;6;1;1;1;1;1;1;1;1;1;1;1;1;1;1;1;1	11;10;10;9;9;6;6;1;1;1;1;1;1;1;1;1;1;1;1;1;1;1;1	11;10;10;9;9;6;6;1;1;1;1;1;1;1;1;1;1;1;1;1;1;1;1	Transcriptional coactivator YAP1	YAP1	;;;;;;	23	11	11	11	10	9	5	10	9	5	10	9	5	38.1	38.1	38.1	54.461	504	504;488;492;450;454;258;326;185;550;555;1014;1131;1136;1283;1160;1256;1287;1425;1441;1451;1455;1462;1491	7		3	2	4	4	13	13	14	13	4	1		0	87.053	By MS/MS	By MS/MS	By MS/MS	0.45614	0.84595	82.376	60	0
P49006	P49006	5	5	5	MARCKS-related protein	MARCKSL1		1	5	5	5	4	4	4	4	4	4	4	4	4	55.4	55.4	55.4	19.529	195	195	5.72	3	3	1	5	3	7	6	2	3	1	2		0	48.906	By MS/MS	By MS/MS	By MS/MS	1.0726	1.3433	33.907	25	0
P49916-2;P49916;K7ENR9;K7ERZ5	P49916-2;P49916;K7ENR9;K7ERZ5	4;4;2;2	4;4;2;2	4;4;2;2	DNA ligase 3	LIG3	;;;	4	4	4	4	4	4	1	4	4	1	4	4	1	5.1	5.1	5.1	106.02	949	949;1009;207;545	5.07			1	5	3	3	1	1					0	13.188	By MS/MS	By MS/MS	By MS/MS	0.59391	0.81877	13.03	13	0
P51991;P51991-2;E7EWI9;H7C1J8	P51991;P51991-2;E7EWI9	10;8;7;1	9;7;7;1	9;7;7;1	Heterogeneous nuclear ribonucleoprotein A3	HNRNPA3	;;	4	10	9	9	6	7	4	6	6	4	6	6	4	30.7	28.8	28.8	39.594	378	378;356;322;115	7.79	1			3	1	4	7	7	13	6	1		0	51.321	By MS/MS	By MS/MS	By MS/MS	0.84113	0.91074	20.808	40	0
P60468	P60468	3	3	3	Protein transport protein Sec61 subunit beta	SEC61B		1	3	3	3	3	3	3	3	3	3	3	3	3	31.2	31.2	31.2	9.9743	96	96	8.21					1	1	6	10	5	3	2		0	8.508	By MS/MS	By MS/MS	By MS/MS	0.6366	0.94582	40.472	26	0
P67809;H0Y449;C9J5V9;Q9Y2T7	P67809;H0Y449	13;10;6;3	13;10;6;3	10;9;4;0	Nuclease-sensitive element-binding protein 1	YBX1	;	4	13	13	10	10	9	11	10	9	11	8	7	8	62.3	62.3	53.4	35.924	324	324;374;216;364	6.19	19	14	11	29	26	34	12	17	23	23	11	8	0	323.31	By MS/MS	By MS/MS	By MS/MS	0.75658	0.97572	19.29	147	0
F5H2E2;F5GWM7;E7EUA5;F8WA11;Q7Z460-2;B7ZLX3;F5GWS0;Q7Z460-3;Q7Z460	F5H2E2;F5GWM7;E7EUA5;F8WA11;Q7Z460-2;B7ZLX3;F5GWS0;Q7Z460-3;Q7Z460	3;3;3;3;3;3;3;3;3	2;2;2;2;2;2;2;2;2	2;2;2;2;2;2;2;2;2	CLIP-associating protein 1	CLASP1	;;;;;;;;	9	3	2	2	2	2	2	2	2	1	2	2	1	4.4	2.9	2.9	136.64	1245	1245;1255;1471;1494;1471;1477;1478;1494;1538	6.4				1	2				2				0	10.559	By MS/MS	By MS/MS	By MS/MS	0.47923	0.87118	63.313	5	0
P80723;P80723-2	P80723;P80723-2	25;16	25;16	25;16	Brain acid soluble protein 1	BASP1	;	2	25	25	25	23	16	19	23	16	19	23	16	19	90.3	90.3	90.3	22.693	227	227;173	8.56	8	2	3	7	10	34	30	37	44	48	58	24	0	260.31	By MS/MS	By MS/MS	By MS/MS	0.67135	0.88591	17.555	264	0
P85037;P85037-2;E9PM37;E9PPI7;P58012;Q01167-2;Q01167	P85037;P85037-2	5;4;1;1;1;1;1	5;4;1;1;1;1;1	5;4;1;1;1;1;1	Forkhead box protein K1	FOXK1	;	7	5	5	5	2	4	3	2	4	3	2	4	3	9.3	9.3	9.3	75.456	733	733;570;172;254;376;614;660	3.75	4	3	2	2	1	1		2	1				0	11.628	By MS/MS	By MS/MS	By MS/MS	1.0746	1.1284	7.5809	13	0
Q01518;Q01518-2;Q5T0R7;Q5T0R6;Q5T0R5;Q5T0R4;Q5T0R3;Q5T0R2;Q5T0R1;Q5T0R9;Q5T0R8;Q5T0S3	Q01518;Q01518-2	15;14;7;7;7;7;7;7;7;6;3;3	15;14;7;7;7;7;7;7;7;6;3;3	14;13;7;7;7;7;7;7;7;6;3;3	Adenylyl cyclase-associated protein 1	CAP1	;	12	15	15	14	12	11	11	12	11	11	11	10	10	37.9	37.9	36.2	51.901	475	475;474;174;176;180;202;203;208;215;263;58;145	6.56	6	7	3	4	15	25	20	17	14	12	2	1	0	162.11	By MS/MS	By MS/MS	By MS/MS	0.85451	1.0328	11.134	107	0
Q13112	Q13112	2	2	2	Chromatin assembly factor 1 subunit B	CHAF1B		1	2	2	2	2	1	1	2	1	1	2	1	1	4.5	4.5	4.5	61.492	559	559	5.5				3	2		2	1					0	15.124	By MS/MS	By MS/MS	By MS/MS	0.87715	0.96725	20.102	6	0
Q13263;Q13263-2	Q13263;Q13263-2	22;20	22;20	22;20	Transcription intermediary factor 1-beta	TRIM28	;	2	22	22	22	15	18	11	15	18	11	15	18	11	45.1	45.1	45.1	88.549	835	835;753	6.22	15	9	4	4	8	17	19	16	22	10	2		0	130.28	By MS/MS	By MS/MS	By MS/MS	0.81596	1.0655	33.894	111	0
B8ZZQ6;P06454-2;P06454;B8ZZA1;B8ZZW7;H7C2N1	B8ZZQ6;P06454-2;P06454;B8ZZA1;B8ZZW7;H7C2N1	7;7;7;6;6;6	7;7;7;6;6;6	7;7;7;6;6;6	Prothymosin alpha;Prothymosin alpha, N-terminally processed;Thymosin alpha-1	PTMA	;;;;;	6	7	7	7	6	6	6	6	6	6	6	6	6	37.4	37.4	37.4	11.758	107	107;110;111;131;136;148	5.38	75	20	13	10	15	13	7	5	10	27	24	18	0	323.31	By MS/MS	By MS/MS	By MS/MS	0.83506	1.0076	32.02	161	0
Q13283;F5H4D6;E5RIZ6;E5RI46;E5RIF8;E5RH42;E5RJU8;Q5HYE9;E5RH00;D6R9X5;D6R9A4;D6RBM9;D6REX8;D6RBR0;D6RE13;D6RBW8	Q13283;F5H4D6	13;7;5;4;4;4;4;4;2;1;1;1;1;1;1;1	13;7;5;4;4;4;4;4;2;1;1;1;1;1;1;1	12;7;4;3;3;3;3;3;1;0;0;0;0;0;0;0	Ras GTPase-activating protein-binding protein 1	G3BP1	;	16	13	13	12	13	10	10	13	10	10	12	9	9	38	38	36.3	52.164	466	466;284;148;105;106;117;153;122;37;56;59;78;99;102;111;116	7.18	1	4	5	6	6	17	20	14	19	13	3	2	0	51.517	By MS/MS	By MS/MS	By MS/MS	0.88853	0.99527	13.865	96	0
Q14247;Q14247-3;Q14247-2;H7C314;B4E358;E9PP90;H0YCD9;E9PKG3;H0YEV2	Q14247;Q14247-3;Q14247-2	16;15;15;7;6;4;4;3;3	16;15;15;7;6;4;4;3;3	16;15;15;7;6;4;4;3;3	Src substrate cortactin	CTTN	;;	9	16	16	16	11	7	9	11	7	9	11	7	9	37.5	37.5	37.5	61.585	550	550;513;634;223;314;76;265;51;128	8.14		1	1	1	4	9	10	16	14	4	5	7	0	78.364	By MS/MS	By MS/MS	By MS/MS	0.8542	0.99269	44.904	62	0
Q14684-2;Q14684	Q14684-2;Q14684	7;7	7;7	7;7	Ribosomal RNA processing protein 1 homolog B	RRP1B	;	2	7	7	7	3	7	3	3	7	3	3	7	3	13.4	13.4	13.4	82.175	740	740;758	5.93	1			2	6	8	9	2					0	62.783	By MS/MS	By MS/MS	By MS/MS	0.67781	0.95497	22.502	25	0
Q14978;Q14978-3;Q14978-2	Q14978;Q14978-3;Q14978-2	18;18;18	18;18;18	18;18;18	Nucleolar and coiled-body phosphoprotein 1	NOLC1	;;	3	18	18	18	16	11	10	16	11	10	16	11	10	25.2	25.2	25.2	73.602	699	699;700;709	8.09	2			4	5	10	23	12	9	17	14	3	0	53.23	By MS/MS	By MS/MS	By MS/MS	0.784	0.98658	21.824	93	0
Q15149-4	Q15149-4	137	1	1	Plectin	PLEC		1	137	1	1	112	87	83	1	0	0	1	0	0	36.5	0.3	0.3	516.19	4547	4547	10										1			1	-2	By MS/MS	By matching	By matching	0.66079	0.75844	NaN	1	0
Q15149	Q15149	139	139	3	Plectin	PLEC		1	139	139	3	112	89	85	112	89	85	1	2	2	36	36	0.8	531.78	4684	4684	7.55	1	3	8	15	34	108	178	151	136	57	13	3	0	323.31	By MS/MS	By MS/MS	By MS/MS	0.85735	1.1002	20.016	624	0
Q15149-3;Q15149-2;Q15149-7;Q15149-8;Q15149-9;Q15149-5;Q15149-6;E9PMV1;H0YDN1;E9PKG0;E9PQ28;E9PIA2	Q15149-3;Q15149-2;Q15149-7;Q15149-8;Q15149-9;Q15149-5;Q15149-6	137;137;136;136;136;136;136;16;5;3;2;1	1;1;0;0;0;0;0;1;0;0;0;0	1;1;0;0;0;0;0;1;0;0;0;0	Plectin	PLEC	;;;;;;	12	137	1	1	112	87	84	1	0	1	1	0	1	36.2	0.2	0.2	518.03	4570	4570;4574;4515;4525;4533;4547;4551;703;200;190;83;174	2.5		2	2										0.0056358	2.2576	By MS/MS	By matching	By MS/MS	1.0844	1.1182	15.257	3	1
Q15637-4;Q15637-6;Q15637-3;Q15637-2;Q15637;Q15637-7;B4DX42;F8WEV5;C9J792;H7C561	Q15637-4;Q15637-6;Q15637-3;Q15637-2;Q15637;Q15637-7;B4DX42	11;11;11;11;11;8;6;4;1;1	11;11;11;11;11;8;6;4;1;1	2;2;2;2;2;0;0;2;0;0	Splicing factor 1	SF1	;;;;;;	10	11	11	2	9	8	8	9	8	8	2	2	2	29.2	29.2	2.7	59.711	548	548;571;623;638;639;613;433;110;62;292	7.22	5	3	1	3	9	9	10	13	9	11	6	3	0	42.531	By MS/MS	By MS/MS	By MS/MS	0.84082	0.9647	14.482	66	0
Q15637-5	Q15637-5	11	2	2	Splicing factor 1	SF1		1	11	2	2	8	8	7	1	2	1	1	2	1	22.1	3.1	3.1	80.62	764	764	2.38	2	4	1			1							0	5.8987	By MS/MS	By MS/MS	By MS/MS	0.97079	1.0603	14.583	7	0
P49736;H0Y8E6;F8WDM3;H7C4N9	P49736;H0Y8E6	22;17;4;1	22;17;4;1	20;17;2;0	DNA replication licensing factor MCM2	MCM2	;	4	22	22	20	13	17	9	13	17	9	12	16	8	30.6	30.6	26.3	101.89	904	904;836;146;91	6.24	4	3	2	2	9	25	15	9	8	2	1		0	78.949	By MS/MS	By MS/MS	By MS/MS	0.87501	1.0129	21.777	74	0
Q16555-2;Q16555;E5RFU4;E9PD68;Q14194;Q14194-2;F5GWI3;H0YBT4;Q14195;Q14195-2	Q16555-2;Q16555	14;14;3;2;2;2;1;1;1;1	14;14;3;2;2;2;1;1;1;1	14;14;3;2;2;2;1;1;1;1	Dihydropyrimidinase-related protein 2	DPYSL2	;	10	14	14	14	12	12	13	12	12	13	12	12	13	38.2	38.2	38.2	58.162	536	536;572;170;570;572;686;196;209;570;684	6.85	1	1	2	6	12	19	22	20	19	2			0	134.08	By MS/MS	By MS/MS	By MS/MS	0.81957	1.059	24.962	85	0
Q5JSH3-2;Q5JSH3;F8W913;H7BY83;Q5JSH3-3	Q5JSH3-2;Q5JSH3;F8W913;H7BY83	10;10;9;7;3	10;10;9;7;3	10;10;9;7;3	WD repeat-containing protein 44	WDR44	;;;	5	10	10	10	8	9	3	8	9	3	8	9	3	14	14	14	100.4	905	905;913;824;806;429	6.25				4	4	12	6	4	2				0	27.785	By MS/MS	By MS/MS	By MS/MS	0.425	0.67699	27.739	18	0
Q5T200;Q5T200-2;Q5T9K0;F8W781	Q5T200;Q5T200-2	3;2;1;1	3;2;1;1	3;2;1;1	Zinc finger CCCH domain-containing protein 13	ZC3H13	;	4	3	3	3	1	2	1	1	2	1	1	2	1	2.4	2.4	2.4	196.63	1668	1668;1564;115;624	4.2		1		3			1						0	4.9382	By MS/MS	By MS/MS	By MS/MS	0.76471	1.0423	26.378	4	2
Q8WWM7-6;Q8WWM7-8;Q8WWM7-5;Q8WWM7-4;Q8WWM7-2;Q63ZY4;Q8WWM7;Q8WWM7-3;H3BUF6;Q8WWM7-7;H3BSK9;H3BSQ5;H3BUE3;H3BRB0	Q8WWM7-6;Q8WWM7-8;Q8WWM7-5;Q8WWM7-4;Q8WWM7-2;Q63ZY4;Q8WWM7;Q8WWM7-3;H3BUF6;Q8WWM7-7	13;13;13;13;13;13;13;13;12;7;6;2;2;1	13;13;13;13;13;13;13;13;12;7;6;2;2;1	13;13;13;13;13;13;13;13;12;7;6;2;2;1	Ataxin-2-like protein	ATXN2L	;;;;;;;;;	14	13	13	13	7	7	11	7	7	11	7	7	11	18.7	18.7	18.7	102.89	968	968;1044;1044;1044;1062;1062;1075;1097;1068;399;336;91;217;401	6.71	1			8	9	5	6	6	9	5			0	33.373	By MS/MS	By MS/MS	By MS/MS	0.85535	0.97462	36.198	47	0
Q6PKG0;Q6PKG0-3;E5RH50;H0YBW1;H0YC33;H0YC73;H0YBM7;H0YAX9;H0YBJ5;E5RHK4;H0YAN4	Q6PKG0;Q6PKG0-3;E5RH50	16;13;10;6;4;4;2;1;1;1;1	16;13;10;6;4;4;2;1;1;1;1	16;13;10;6;4;4;2;1;1;1;1	La-related protein 1	LARP1	;;	11	16	16	16	8	11	6	8	11	6	8	11	6	23.8	23.8	23.8	123.51	1096	1096;1019;611;281;183;195;167;61;67;93;150	6.16	2		5	2	8	8	5	4	9	1			0	41.486	By MS/MS	By MS/MS	By MS/MS	0.81771	1.0307	25.679	39	0
Q7Z6Z7-2;Q7Z6Z7-3;Q7Z6Z7;H0Y5W0;Q5H962;H0Y659;Q5H963	Q7Z6Z7-2;Q7Z6Z7-3;Q7Z6Z7;H0Y5W0	35;35;35;27;9;8;1	35;35;35;27;9;8;1	35;35;35;27;9;8;1	E3 ubiquitin-protein ligase HUWE1	HUWE1	;;;	7	35	35	35	23	21	18	23	21	18	23	21	18	13.1	13.1	13.1	480.19	4358	4358;4365;4374;3408;1672;1197;93	7.18			2	5	10	26	29	22	24	3	3		0	157.15	By MS/MS	By MS/MS	By MS/MS	0.78812	1.0411	15.66	118	0
Q8IVT2	Q8IVT2	7	7	7	Mitotic interactor and substrate of PLK1	MISP		1	7	7	7	5	4	7	5	4	7	5	4	7	14	14	14	75.356	679	679	7.2		1	2	3	2	7	9	8	9	4	1		0	29.233	By MS/MS	By MS/MS	By MS/MS	0.63837	1.0607	44.682	38	0
Q8IZ21-3;Q8IZ21;Q8IZ21-2	Q8IZ21-3;Q8IZ21;Q8IZ21-2	1;1;1	1;1;1	1;1;1	Phosphatase and actin regulator 4	PHACTR4	;;	3	1	1	1	0	1	0	0	1	0	0	1	0	1.9	1.9	1.9	76.435	686	686;702;712	4				1									0.0091743	2.0411		By MS/MS		0.82363	1.489	NaN	1	0
Q8WVC0;Q8WVC0-2	Q8WVC0;Q8WVC0-2	4;3	4;3	4;3	RNA polymerase-associated protein LEO1	LEO1	;	2	4	4	4	0	4	0	0	4	0	0	4	0	7.5	7.5	7.5	75.403	666	666;606	6.86					2	2		1	2				0	10.777		By MS/MS		0.48545	0.89474	21.103	5	0
Q96JM3	Q96JM3	4	4	4	Chromosome alignment-maintaining phosphoprotein 1	CHAMP1		1	4	4	4	3	2	1	3	2	1	3	2	1	7.9	7.9	7.9	89.098	812	812	6.12			2	2				1	3				0	9.1321	By MS/MS	By MS/MS	By MS/MS	0.72262	0.93635	15.904	8	0
C9J2P0;K4DI90;P51965;H7C061;C9J180;P51965-2;Q96LR5;Q969T4	C9J2P0;K4DI90;P51965;H7C061;C9J180;P51965-2;Q96LR5;Q969T4	2;2;2;1;1;1;1;1	2;2;2;1;1;1;1;1	2;2;2;1;1;1;1;1	Ubiquitin-conjugating enzyme E2 E1;Ubiquitin-conjugating enzyme E2 E2;Ubiquitin-conjugating enzyme E2 E3	UBE2E1;UBE2E2;UBE2E3	;;;;;;;	8	2	2	2	1	0	1	1	0	1	1	0	1	21.1	21.1	21.1	16.21	147	147;176;193;151;164;160;201;207	5.5			1					1					0.001221	3.2319	By MS/MS		By MS/MS	0.9911	1.3101	52.936	2	0
Q96TA1-2;Q96TA1	Q96TA1-2;Q96TA1	6;6	6;6	6;6	Niban-like protein 1	FAM129B	;	2	6	6	6	5	6	2	5	6	2	5	6	2	14.6	14.6	14.6	82.682	733	733;746	7.08				1	2	7	5	2	7				0	19.641	By MS/MS	By MS/MS	By MS/MS	0.92455	0.91897	22.42	23	0
Q9H1E3;Q9H1E3-2	Q9H1E3;Q9H1E3-2	7;5	7;5	7;5	Nuclear ubiquitous casein and cyclin-dependent kinase substrate 1	NUCKS1	;	2	7	7	7	3	4	6	3	4	6	3	4	6	37.9	37.9	37.9	27.296	243	243;203	7.4	2		3	1	4	6	5	5	8	7	3	1	0	30.178	By MS/MS	By MS/MS	By MS/MS	0.79874	0.92916	24.061	36	0
Q9NQC3-2;Q9NQC3-5;Q9NQC3;F8W914;F8WAM4;Q9NQC3-4;H7C106;Q9NQC3-3;Q9NQC3-6	Q9NQC3-2;Q9NQC3-5;Q9NQC3;F8W914;F8WAM4;Q9NQC3-4	5;5;5;3;3;3;1;1;1	5;5;5;3;3;3;1;1;1	5;5;5;3;3;3;1;1;1	Reticulon-4;Reticulon	RTN4	;;;;;	9	5	5	5	4	5	2	4	5	2	4	5	2	30	30	30	40.317	373	373;392;1192;345;960;960;203;199;986	5.29	4	7	1	2	7	6	3	7	5				0	20.41	By MS/MS	By MS/MS	By MS/MS	0.71357	1.1172	51.158	42	0
Q9NV56	Q9NV56	1	1	1	MRG/MORF4L-binding protein	MRGBP		1	1	1	1	1	0	1	1	0	1	1	0	1	7.4	7.4	7.4	22.417	204	204	5				2			1						0.0019186	2.8311	By MS/MS		By MS/MS	0.92647	0.96863	29.565	3	0
Q9UQ35;Q9UQ35-2;I3L2L6;I3L4D8;I3L182;I3L3Q8;I3L1I8;Q9UQ35-3	Q9UQ35;Q9UQ35-2	32;16;14;6;5;3;1;1	32;16;14;6;5;3;1;1	32;16;14;6;5;3;1;1	Serine/arginine repetitive matrix protein 2	SRRM2	;	8	32	32	32	22	26	19	22	26	19	22	26	19	16.8	16.8	16.8	299.61	2752	2752;2334;2043;1018;895;184;297;311	7.16			1	13	13	25	28	22	34	9			0	104.27	By MS/MS	By MS/MS	By MS/MS	0.94362	1.0537	21.706	134	0
C9JSJ3	C9JSJ3	1	1	1	Basic helix-loop-helix and HMG box domain-containing protein 1	BHMG1		1	1	1	1	0	1	0	0	1	0	0	1	0	2	2	2	70.197	638	638	10.5										1	1		0.0085412	2.0773		By MS/MS		NaN	NaN	NaN	0	0
Q9Y388	Q9Y388	1	1	1	RNA-binding motif protein, X-linked 2	RBMX2		1	1	1	1	1	1	1	1	1	1	1	1	1	4	4	4	37.335	322	322	4				3									0.0032955	2.5089	By MS/MS	By MS/MS	By MS/MS	0.95348	1.0605	28.849	3	0
Q9Y6D5	Q9Y6D5	2	2	2	Brefeldin A-inhibited guanine nucleotide-exchange protein 2	ARFGEF2		1	2	2	2	1	1	0	1	1	0	1	1	0	2.1	2.1	2.1	202.04	1785	1785	6					1	1	1						0.00044524	4.1606	By MS/MS	By MS/MS		0.48279	0.99874	16.966	3	0
F8WEE8;Q7Z422-2;Q7Z422-4;Q7Z422-3;C9K0U0;Q7Z422	F8WEE8;Q7Z422-2;Q7Z422-4;Q7Z422-3;C9K0U0;Q7Z422	1;1;1;1;1;1	1;1;1;1;1;1	1;1;1;1;1;1	SUZ domain-containing protein 1	SZRD1	;;;;;	6	1	1	1	1	1	0	1	1	0	1	1	0	15.8	15.8	15.8	17.659	158	158;132;133;134;151;152	9									2				0.0085121	2.0585	By matching	By MS/MS		0.51502	0.98937	2.6316	2	0
Q14517	Q14517	1	1	1	Protocadherin Fat 1;Protocadherin Fat 1, nuclear form	FAT1		1	1	1	1	1	1	1	1	1	1	1	1	1	0.2	0.2	0.2	506.27	4588	4588	3.36	1	3	2	2	2	1							0.0015474	2.8873	By MS/MS	By MS/MS	By MS/MS	0.021943	0.042602	151.8	9	9
A9Z1X7;E9PCT1;Q8IYB3-2;Q8IYB3;B4DED5	A9Z1X7;E9PCT1;Q8IYB3-2;Q8IYB3	12;12;12;12;3	12;12;12;12;3	12;12;12;12;3	Serine/arginine repetitive matrix protein 1	SRRM1	;;;	5	12	12	12	9	7	3	9	7	3	9	7	3	13.7	13.7	13.7	103.39	913	913;916;902;904;318	7.03	1			6	3	7	1		3	6	1	2	0	23.472	By MS/MS	By MS/MS	By MS/MS	0.82082	0.9828	24.975	24	0
E9PHK9;Q13428;Q13428-3;Q13428-4;Q13428-2;Q13428-8	E9PHK9;Q13428;Q13428-3;Q13428-4;Q13428-2;Q13428-8	21;21;21;21;20;20	21;21;21;21;20;20	2;2;2;2;2;2	Treacle protein	TCOF1	;;;;;	6	21	21	2	16	15	14	16	15	14	1	1	2	16.4	16.4	2.4	156.06	1525	1525;1488;1489;1524;1411;1412	7.03			3	7	6	14	30	12	13	8			0	114.38	By MS/MS	By MS/MS	By MS/MS	0.8895	1.0351	22.656	79	0
E7EX17;P23588;B4DS13;F8VX11;F8W0K0;F8VSC7;F8VP89;F8VYE9;F8VRU1	E7EX17;P23588;B4DS13;F8VX11	24;24;21;14;9;9;9;8;5	24;24;21;14;9;9;9;8;5	24;24;21;14;9;9;9;8;5	Eukaryotic translation initiation factor 4B	EIF4B	;;;	9	24	24	24	15	14	12	15	14	12	15	14	12	42.5	42.5	42.5	69.697	616	616;611;572;360;170;227;275;185;175	8.2	5	2	2	2	6	11	12	9	10	16	20	9	0	209.55	By MS/MS	By MS/MS	By MS/MS	0.87699	1.0334	27.937	76	0
F8VZJ2;H0YHX9;Q13765;Q13765-2;E9PAV3;F8W0W4;F8W1N5;F8VNW4;F8VZ58;Q9BZK3	F8VZJ2;H0YHX9;Q13765;Q13765-2;E9PAV3;F8W0W4;F8W1N5;F8VNW4	7;7;7;7;7;6;4;4;1;1	7;7;7;7;7;6;4;4;1;1	7;7;7;7;7;6;4;4;1;1	Nascent polypeptide-associated complex subunit alpha;Nascent polypeptide-associated complex subunit alpha, muscle-specific form	NACA	;;;;;;;	10	7	7	7	7	7	5	7	7	5	7	7	5	77.2	77.2	77.2	15.016	136	136;213;215;925;2078;198;71;148;126;213	6.01	7	13	14	9	7	17	15	11	16	12	2	2	0	252.98	By MS/MS	By MS/MS	By MS/MS	0.89061	0.98127	13.319	63	0
E9PHH5;Q5QPK2;O60762;Q5QPJ9;H0Y368	E9PHH5;Q5QPK2;O60762;Q5QPJ9;H0Y368	3;3;3;2;2	3;3;3;2;2	3;3;3;2;2	Dolichol-phosphate mannosyltransferase subunit 1	DPM1	;;;;	5	3	3	3	1	3	0	1	3	0	1	3	0	12.5	12.5	12.5	28.76	255	255;287;260;221;295	6			1	2			2	1	1				0	6.0936	By MS/MS	By MS/MS		0.47797	1.0701	48.05	7	0
E9PPB2;E9PKG9;E9PIY2;E9PJR5;Q05D60	E9PPB2;E9PKG9;E9PIY2;E9PJR5;Q05D60	1;1;1;1;1	1;1;1;1;1	1;1;1;1;1	Deuterosome protein 1	CCDC67	;;;;	5	1	1	1	1	1	1	1	1	1	1	1	1	3.6	3.6	3.6	38.648	329	329;348;348;502;604	5.95				6	8	2		1	1	1	2		0.0029347	2.5196	By MS/MS	By MS/MS	By MS/MS	0.019698	0.031992	44.968	11	11
P29692-4;E9PK06	P29692-4	17;8	1;1	1;1	Elongation factor 1-delta	EEF1D		2	17	1	1	12	11	8	1	0	0	1	0	0	78.6	11.1	11.1	29.07	262	262;140	8.5								1	1				1	-2	By MS/MS	By matching	By matching	0.90845	1.0182	1.3037	2	0
E9PK01;P29692;E9PRY8;P29692-2;P29692-3;E9PQ49;E9PI39;E9PQZ1;E9PL71;E9PPR1;E9PL12;E9PMW7;H0YE72;H0YE58;E9PIZ1;H0YCK7;E9PN91;E9PK72;E9PKK3;E9PNW6;E9PQC9;E9PJD0	E9PK01;P29692;E9PRY8;P29692-2;P29692-3;E9PQ49;E9PI39;E9PQZ1;E9PL71;E9PPR1;E9PL12	20;20;19;19;18;16;16;15;14;11;11;9;9;8;8;8;7;4;3;2;2;2	20;20;19;19;18;16;16;15;14;11;11;9;9;8;8;8;7;4;3;2;2;2	4;4;4;4;3;4;4;0;3;4;4;4;0;0;4;4;3;0;0;0;0;0	Elongation factor 1-delta	EEF1D	;;;;;;;;;;	22	20	20	4	14	15	11	14	15	11	3	4	3	86.2	86.2	18.4	28.821	261	261;281;697;647;257;199;204;238;187;166;168;130;156;119;137;210;106;63;39;35;36;99	8.33	2	1		2	4	15	28	30	26	24	13	9	0	168.95	By MS/MS	By MS/MS	By MS/MS	0.79851	1.0016	24.912	134	0
E9PK91;Q9NYF8-3;Q9NYF8-2;Q9NYF8;E9PK09;E9PQN2;E9PKI6;Q9NYF8-4;E9PJA7;H0YF00;H0YF63;B0AZU3;H0YF14	E9PK91;Q9NYF8-3;Q9NYF8-2;Q9NYF8;E9PK09;E9PQN2;E9PKI6;Q9NYF8-4	11;11;11;11;10;10;10;8;5;3;1;1;1	11;11;11;11;10;10;10;8;5;3;1;1;1	11;11;11;11;10;10;10;8;5;3;1;1;1	Bcl-2-associated transcription factor 1	BCLAF1	;;;;;;;	13	11	11	11	8	9	4	8	9	4	8	9	4	15.2	15.2	15.2	100.4	871	871;869;918;920;726;750;752;747;467;118;126;138;187	8.79						1	6	14	17	10	4		0	50.348	By MS/MS	By MS/MS	By MS/MS	0.80671	1.1099	19.864	42	0
E9PMS6;Q8WWI1-3;E9PMT2;F8WD26;J3KP06;E9PLH4;Q8WWI1-4;Q8WWI1-2;Q8WWI1;E9PMP7;H0Y424;H0YDG6;E9PLU6;E9PK58;H0YE95;E9PJ10;H0YDQ3;E9PMJ6;E9PRE3;E9PRJ0	E9PMS6;Q8WWI1-3;E9PMT2;F8WD26;J3KP06;E9PLH4;Q8WWI1-4;Q8WWI1-2;Q8WWI1;E9PMP7;H0Y424	24;24;23;23;23;23;23;23;23;19;18;6;3;3;3;3;2;1;1;1	24;24;23;23;23;23;23;23;23;19;18;6;3;3;3;3;2;1;1;1	24;24;23;23;23;23;23;23;23;19;18;6;3;3;3;3;2;1;1;1	LIM domain only protein 7	LMO7	;;;;;;;;;;	20	24	24	24	19	20	16	19	20	16	19	20	16	27.5	27.5	27.5	145.42	1275	1275;1349;1398;1614;1670;1385;1614;1670;1683;1046;1056;305;121;166;176;192;292;12;141;165	7.49		2	1	4	12	13	30	32	29	12	1		0	176.98	By MS/MS	By MS/MS	By MS/MS	0.75927	1.0079	26.036	127	0
F5GWX5;Q14839;Q14839-2;Q5TG85;K7EMY3;B1AK51;F8VSN0;Q8TDI0	F5GWX5;Q14839;Q14839-2	7;7;7;1;1;1;1;1	7;7;7;1;1;1;1;1	6;6;6;0;0;0;0;0	Chromodomain-helicase-DNA-binding protein 4	CHD4	;;	8	7	7	6	6	6	3	6	6	3	6	5	3	7.1	7.1	6.5	217.1	1905	1905;1912;1940;808;1060;1195;1208;1954	5.48		1		6	15	6		1	4				0	29.654	By MS/MS	By MS/MS	By MS/MS	0.84499	1.1228	62.802	16	0
F5H602;Q96PU5-9;Q96PU5-4;Q96PU5-2;Q96PU5-6;Q96PU5-5;Q96PU5-7;Q96PU5	F5H602;Q96PU5-9;Q96PU5-4;Q96PU5-2;Q96PU5-6;Q96PU5-5;Q96PU5-7;Q96PU5	1;1;1;1;1;1;1;1	1;1;1;1;1;1;1;1	1;1;1;1;1;1;1;1	E3 ubiquitin-protein ligase NEDD4-like	NEDD4L	;;;;;;;	8	1	1	1	0	1	0	0	1	0	0	1	0	2	2	2	96.398	835	835;834;854;911;947;955;967;975	3			1										0.0050179	2.3629		By MS/MS		0.54015	1.1386	NaN	1	0
F5H7D6;H0YNT2;H0YKT5;H0YKN8;H0YL70;Q04726-2;F8W964;Q04726-3;Q6PI57;Q04726-5;Q04726-4;Q04726;H0YKH0;H0YLW9;H0YLI3;F8W8S3;K7EJR7;H0YNI7;B4DE62;B3KQ29;G8JLG4;K7EMK7;F8W9R0;Q04725-2;Q04727-2;F8WCH2;Q04725;F8W6T6;Q04724;Q04727;Q04727-3	F5H7D6;H0YNT2;H0YKT5;H0YKN8;H0YL70;Q04726-2;F8W964;Q04726-3;Q6PI57;Q04726-5;Q04726-4;Q04726;H0YKH0;H0YLW9;H0YLI3;F8W8S3	3;3;3;3;3;3;3;3;3;3;3;3;2;2;2;2;1;1;1;1;1;1;1;1;1;1;1;1;1;1;1	3;3;3;3;3;3;3;3;3;3;3;3;2;2;2;2;1;1;1;1;1;1;1;1;1;1;1;1;1;1;1	3;3;3;3;3;3;3;3;3;3;3;3;2;2;2;2;1;1;1;1;1;1;1;1;1;1;1;1;1;1;1	Transducin-like enhancer protein 3	TLE3	;;;;;;;;;;;;;;;	31	3	3	3	1	2	2	1	2	2	1	2	2	6.4	6.4	6.4	74.9	699	699;716;774;778;782;760;762;764;767;769;772;772;445;448;611;764;280;353;410;410;704;744;805;621;704;706;743;748;770;773;805	3.62		1	4	2			1						0	5.9306	By MS/MS	By MS/MS	By MS/MS	1.121	1.1971	11.117	3	0
F8VXY0;F8VRQ1;F8W6I7;P09651-2;P09651;P09651-3;F8VSB5;F8W1S7;H0YH80;F8VTQ5;F8VZ49;Q32P51;F8VYN5;F8W646;J3KQA8	F8VXY0;F8VRQ1;F8W6I7;P09651-2;P09651;P09651-3;F8VSB5;F8W1S7;H0YH80;F8VTQ5;F8VZ49;Q32P51	17;17;17;17;17;16;15;15;10;9;9;9;5;5;3	16;16;16;16;16;15;14;14;10;8;8;8;4;5;3	15;15;15;15;15;14;13;13;9;8;8;7;4;5;3	Heterogeneous nuclear ribonucleoprotein A1;Heterogeneous nuclear ribonucleoprotein A1, N-terminally processed;Heterogeneous nuclear ribonucleoprotein A1-like 2	HNRNPA1;HNRNPA1L2	;;;;;;;;;;;	15	17	16	15	14	15	10	13	14	10	13	13	10	49.3	46.4	44.1	32.679	304	304;307;320;320;372;267;306;330;191;145;231;320;113;156;102	7.82	5	2	3	5	23	56	25	36	42	26	14	26	0	115.41	By MS/MS	By MS/MS	By MS/MS	0.60643	0.9225	37.204	206	0
F8W726;Q14157-4;Q14157-1;Q14157-3;Q14157;Q14157-5;Q5VU77;Q5VU79;Q5VU78;Q5VU81;Q5VU80;H0Y5H6;H7C2T8	F8W726;Q14157-4;Q14157-1;Q14157-3;Q14157;Q14157-5	17;17;17;17;17;17;7;4;4;3;3;2;2	17;17;17;17;17;17;7;4;4;3;3;2;2	17;17;17;17;17;17;7;4;4;3;3;2;2	Ubiquitin-associated protein 2-like	UBAP2L	;;;;;	13	17	17	17	13	11	12	13	11	12	13	11	12	26.7	26.7	26.7	113.5	1078	1078;976;983;1068;1087;1104;350;265;280;182;234;383;399	6.08	3	1	10	12	17	21	15	10	10	6	2		0	179.42	By MS/MS	By MS/MS	By MS/MS	0.91412	1.0905	20.066	100	0
A4D1E1	A4D1E1	1	1	1	Zinc finger protein 804B	ZNF804B		1	1	1	1	0	1	0	0	1	0	0	1	0	1.1	1.1	1.1	152.57	1349	1349	1.5	1	1											1	-2		By MS/MS		0.74247	1.4825	7.8886	2	0
A5A3E0	A5A3E0	11	1	1	POTE ankyrin domain family member F	POTEF		1	11	1	1	7	5	8	0	0	1	0	0	1	8.8	1.7	1.7	121.44	1075	1075	1	3												1	-2	By matching	By matching	By MS/MS	NaN	NaN	NaN	0	0
H0Y581;A6NGA6;Q9Y5S8-3;Q9Y5S8	H0Y581;A6NGA6;Q9Y5S8-3;Q9Y5S8	1;1;1;1	1;1;1;1	1;1;1;1	NADPH oxidase 1	NOX1	;;;	4	1	1	1	0	1	0	0	1	0	0	1	0	6.9	6.9	6.9	20.256	175	175;527;515;564	2		1											1	-2		By MS/MS		0.014606	0.029045	NaN	1	1
A6NHL2-2;A6NHL2	A6NHL2-2;A6NHL2	6;6	1;1	1;1	Tubulin alpha chain-like 3	TUBAL3	;	2	6	1	1	4	4	3	0	1	0	0	1	0	12.8	4.2	4.2	45.517	406	406;446	7							1						1	-2	By matching	By MS/MS	By matching	0.44401	0.82719	NaN	1	1
A6NHN2;Q4VXB0;Q9HBD1-2;Q9HBD1-3;Q9HBD1-6;Q9HBD1-4;Q9HBD1	A6NHN2;Q4VXB0;Q9HBD1-2;Q9HBD1-3;Q9HBD1-6;Q9HBD1-4;Q9HBD1	1;1;1;1;1;1;1	1;1;1;1;1;1;1	1;1;1;1;1;1;1	Roquin-2	RC3H2	;;;;;;	7	1	1	1	1	0	0	1	0	0	1	0	0	2	2	2	56.823	506	506;935;478;506;869;1064;1191	11											1		1	-2	By MS/MS			1.1232	1.3423	NaN	1	0
A6NK75	A6NK75	1	1	1	Zinc finger protein 98	ZNF98		1	1	1	1	0	0	1	0	0	1	0	0	1	2.8	2.8	2.8	65.798	572	572	9									1				1	-2			By MS/MS	0.92809	0.94239	NaN	1	0
E5RJQ4;G3XAA6;A6NN90	E5RJQ4;G3XAA6;A6NN90	1;1;1	1;1;1	1;1;1	Uncharacterized protein C2orf81	C2orf81	;;	3	1	1	1	0	0	1	0	0	1	0	0	1	4.8	4.8	4.8	56.054	520	520;588;581	5					1								1	-2			By MS/MS	1.2109	1.2821	NaN	1	0
B5MDC9;A6QL64-3;Q8N2N9-3;Q8N2N9-2;Q8N2N9;A6QL64	B5MDC9;A6QL64-3;Q8N2N9-3;Q8N2N9-2;Q8N2N9;A6QL64	1;1;1;1;1;1	1;1;1;1;1;1	1;1;1;1;1;1	Ankyrin repeat domain-containing protein 36A;Ankyrin repeat domain-containing protein 36B	ANKRD36;ANKRD36B	;;;;;	6	1	1	1	0	0	1	0	0	1	0	0	1	7.9	7.9	7.9	14.823	127	127;716;1292;1304;1353;1941	4				1									1	-2			By MS/MS	NaN	NaN	NaN	0	0
A8MTZ6;Q96BU1-2;Q96BU1	A8MTZ6;Q96BU1-2;Q96BU1	1;1;1	1;1;1	1;1;1	S100P-binding protein	S100PBP	;;	3	1	1	1	1	0	1	1	0	1	1	0	1	5.9	5.9	5.9	37.323	341	341;342;408	9.5									1	1			1	-2	By MS/MS		By MS/MS	0.90733	1.0142	3.2088	2	0
A8MXR0;Q9Y608	A8MXR0;Q9Y608	2;2	1;1	1;1	Leucine-rich repeat flightless-interacting protein 2	LRRFIP2	;	2	2	1	1	1	2	1	0	1	0	0	1	0	4.4	2	2	57.393	503	503;721	10										1			1	-2	By matching	By MS/MS	By matching	NaN	NaN	NaN	0	0
B1P7G3;F5H5N2;B4DNC9;B3KQ30;Q9H1K1-2;Q9H1K1	B1P7G3;F5H5N2;B4DNC9;B3KQ30;Q9H1K1-2;Q9H1K1	1;1;1;1;1;1	1;1;1;1;1;1	1;1;1;1;1;1	Iron-sulfur cluster assembly enzyme ISCU, mitochondrial	ISCU	;;;;;	6	1	1	1	0	0	1	0	0	1	0	0	1	13.2	13.2	13.2	13.819	129	129;154;154;156;142;167	6						1							1	-2			By MS/MS	1.0375	1.105	NaN	1	0
B2RXF5	B2RXF5	1	1	1	Zinc finger and BTB domain-containing protein 42	ZBTB42		1	1	1	1	0	1	0	0	1	0	0	1	0	3.6	3.6	3.6	46.491	422	422	6						1							1	-2		By MS/MS		0.62203	1.1376	NaN	1	0
B3KM87;D6RBI2;D6RE02;D6RAM9;D6RAY2	B3KM87	12;4;4;3;3	1;1;1;1;1	1;1;1;1;1		MATR3		5	12	1	1	7	8	5	0	1	0	0	1	0	38.1	6.7	6.7	56.735	509	509;109;125;81;86	7							1						1	-2	By matching	By MS/MS	By matching	0.48074	0.88654	NaN	1	0
B4DEA5	B4DEA5	1	1	1	Tetraspanin			1	1	1	1	0	1	0	0	1	0	0	1	0	2.9	2.9	2.9	29.914	275	275	10										1			1	-2		By MS/MS		0.40018	0.74279	NaN	1	1
K7EQV1;G3V4G3;B4DQJ3;K7EL45;B4DFC7;Q9UKN7	K7EQV1;G3V4G3;B4DQJ3;K7EL45;B4DFC7;Q9UKN7	1;1;1;1;1;1	1;1;1;1;1;1	1;1;1;1;1;1	Unconventional myosin-XV	MYO15A	;;;;;	6	1	1	1	0	0	1	0	0	1	0	0	1	7.3	7.3	7.3	13.949	123	123;153;244;257;797;3530	10										1			1	-2			By MS/MS	NaN	NaN	NaN	0	0
Q5TBE2;Q9BUE6;B4DJI5	Q5TBE2;Q9BUE6;B4DJI5	1;1;1	1;1;1	1;1;1	Iron-sulfur cluster assembly 1 homolog, mitochondrial	ISCA1	;;	3	1	1	1	1	1	1	1	1	1	1	1	1	35.5	35.5	35.5	3.4588	31	31;129;176	4			1	2	1								1	-2	By MS/MS	By MS/MS	By MS/MS	NaN	NaN	NaN	0	0
H3BM46;H3BRY1;H3BMR4;Q9NVU0-3;Q9NVU0-2;B4DL24;Q9NVU0-4;Q9NVU0	H3BM46;H3BRY1;H3BMR4;Q9NVU0-3;Q9NVU0-2;B4DL24;Q9NVU0-4;Q9NVU0	1;1;1;1;1;1;1;1	1;1;1;1;1;1;1;1	1;1;1;1;1;1;1;1	DNA-directed RNA polymerase III subunit RPC5	POLR3E	;;;;;;;	8	1	1	1	0	1	0	0	1	0	0	1	0	22.2	22.2	22.2	6.6864	63	63;99;139;654;666;672;687;708	8								1					1	-2		By MS/MS		0.54123	0.94159	NaN	1	0
K7ERC8;B4DMX0;Q06136	K7ERC8;B4DMX0;Q06136	1;1;1	1;1;1	1;1;1	3-ketodihydrosphingosine reductase	KDSR	;;	3	1	1	1	1	1	0	1	1	0	1	1	0	7.9	7.9	7.9	22.62	203	203;268;332	9.33									2	1			1	-2	By MS/MS	By MS/MS		0.72357	0.80006	38.073	3	0
B4DRZ7	B4DRZ7	4	1	1	ATP-dependent RNA helicase DDX19A	DDX19A		1	4	1	1	4	3	0	1	0	0	1	0	0	14.2	2.3	2.3	43.874	388	388	8							1	1	1				1	-2	By MS/MS	By matching		0.66766	0.73886	9.2538	3	0
B7Z2I7	B7Z2I7	1	1	1	Potassium voltage-gated channel subfamily H member 8	KCNH8		1	1	1	1	0	1	0	0	1	0	0	1	0	10.8	10.8	10.8	21.564	185	185	1	1												1	-2		By MS/MS		0.907	1.8098	NaN	1	0
B7Z2S5;B7Z904;B2R5P6;E2QRB9;E7EW10;F5H780	B7Z2S5;B7Z904;B2R5P6;E2QRB9;E7EW10;F5H780	19;19;18;18;18;15	1;1;1;1;1;1	1;1;1;1;1;1	Thioredoxin reductase 1, cytoplasmic	TXNRD1	;;;;;	6	19	1	1	12	17	12	1	0	1	1	0	1	51.4	2	2	60.021	547	547;647;497;541;612;459	9									2				1	-2	By MS/MS	By matching	By MS/MS	0.655	0.67763	20.21	2	0
Q8NEC6;F6X5S1;H0YDX3;B7Z3D5;F8WA39;Q13613-2;Q13613	Q8NEC6;F6X5S1;H0YDX3;B7Z3D5;F8WA39;Q13613-2;Q13613	1;1;1;1;1;1;1	1;1;1;1;1;1;1	1;1;1;1;1;1;1	Myotubularin-related protein 1	MTMR1	;;;;;;	7	1	1	1	1	0	0	1	0	0	1	0	0	7.7	7.7	7.7	39.822	363	363;393;405;571;673;568;665	8								1					1	-2	By MS/MS			NaN	NaN	NaN	0	0
I3L3V9;I3L1L9;I3L1R7;Q99447-2;B7ZAS0;Q99447;F5H8B1	I3L3V9;I3L1L9;I3L1R7;Q99447-2;B7ZAS0;Q99447;F5H8B1	1;1;1;1;1;1;1	1;1;1;1;1;1;1	1;1;1;1;1;1;1	Ethanolamine-phosphate cytidylyltransferase	PCYT2	;;;;;;	7	1	1	1	0	1	0	0	1	0	0	1	0	6.3	6.3	6.3	23.221	207	207;314;367;311;357;389;407	9									2				1	-2		By MS/MS		0.25621	0.42532	9.4044	2	2
B7ZBB4;Q9NQH7-2;Q9NQH7-4;Q9NQH7	B7ZBB4;Q9NQH7-2;Q9NQH7-4;Q9NQH7	1;1;1;1	1;1;1;1	1;1;1;1	Probable Xaa-Pro aminopeptidase 3	XPNPEP3	;;;	4	1	1	1	0	0	1	0	0	1	0	0	1	46.4	46.4	46.4	3.0364	28	28;428;484;507	3			1										1	-2			By MS/MS	NaN	NaN	NaN	0	0
J3KN33;C9J1F9;Q9NXG0;Q9NXG0-2	J3KN33;C9J1F9;Q9NXG0;Q9NXG0-2	1;1;1;1	1;1;1;1	1;1;1;1	Centlein	CNTLN	;;;	4	1	1	1	1	1	1	1	1	1	1	1	1	1	1	1	161.54	1405	1405;1406;1405;1406	8.25								3	1				1	-2	By MS/MS	By MS/MS	By MS/MS	0.048737	0.056763	17.433	4	4
F8WAU7;C9JR77;C9J463;C9JZ27;C9JDJ8;C9JRY4;C9JNZ0;Q96IW7	F8WAU7;C9JR77;C9J463;C9JZ27;C9JDJ8;C9JRY4;C9JNZ0;Q96IW7	1;1;1;1;1;1;1;1	1;1;1;1;1;1;1;1	1;1;1;1;1;1;1;1	Vesicle-trafficking protein SEC22a	SEC22A	;;;;;;;	8	1	1	1	1	0	0	1	0	0	1	0	0	18.3	18.3	18.3	8.1425	71	71;99;101;109;138;218;289;307	3			1										1	-2	By MS/MS			35.046	38.22	NaN	1	1
C9JVK8;Q9H6S1-3;H7BXU6;C9JB40;Q9H6S1	C9JVK8;Q9H6S1-3;H7BXU6;C9JB40;Q9H6S1	1;1;1;1;1	1;1;1;1;1	1;1;1;1;1	5-azacytidine-induced protein 2	AZI2	;;;;	5	1	1	1	0	1	0	0	1	0	0	1	0	4.7	4.7	4.7	25.064	215	215;228;232;243;392	3			1										1	-2		By MS/MS		NaN	NaN	NaN	0	0
C9JKQ7	C9JKQ7	6	1	1		GART		1	6	1	1	6	4	5	1	0	1	1	0	1	71.7	9.4	9.4	14.687	138	138	7						1	2	1					1	-2	By MS/MS	By matching	By MS/MS	0.89742	0.9926	9.748	4	0
C9JLC8;Q7Z7B1	C9JLC8;Q7Z7B1	1;1	1;1	1;1	Phosphatidylinositol-glycan biosynthesis class W protein	PIGW	;	2	1	1	1	0	1	0	0	1	0	0	1	0	4	4	4	31.556	277	277;504	4				1									1	-2		By MS/MS		0.037824	0.042126	NaN	1	1
Q5JRX3;Q5JRX3-2;C9JSL2	Q5JRX3;Q5JRX3-2;C9JSL2	1;1;1	1;1;1	1;1;1	Presequence protease, mitochondrial	PITRM1	;;	3	1	1	1	1	1	0	1	1	0	1	1	0	1.7	1.7	1.7	117.45	1037	1037;1038;1038	9									2				1	-2	By MS/MS	By MS/MS		0.45403	0.6577	18.988	2	0
C9JVN1;P08582-2;P08582	C9JVN1;P08582-2;P08582	1;1;1	1;1;1	1;1;1	Melanotransferrin	MFI2	;;	3	1	1	1	0	1	0	0	1	0	0	1	0	4.4	4.4	4.4	19.309	181	181;302;738	12												1	1	-2		By MS/MS		0.022901	0.045727	NaN	1	1
C9JYI9;Q8IZD2-3;Q8IZD2-4;Q8IZD2-6;Q8IZD2-5;Q8IZD2-2;Q8IZD2-7;Q8IZD2	C9JYI9;Q8IZD2-3;Q8IZD2-4;Q8IZD2-6;Q8IZD2-5;Q8IZD2-2;Q8IZD2-7;Q8IZD2	1;1;1;1;1;1;1;1	1;1;1;1;1;1;1;1	1;1;1;1;1;1;1;1	Histone-lysine N-methyltransferase 2E	KMT2E	;;;;;;;	8	1	1	1	0	1	1	0	1	1	0	1	1	3.1	3.1	3.1	40.199	352	352;609;865;1621;1653;1778;1816;1858	8.5								1	1				1	-2		By MS/MS	By MS/MS	NaN	NaN	NaN	0	0
C9JZG2	C9JZG2	6	1	1		GART		1	6	1	1	6	5	4	1	1	0	1	1	0	71.3	8.1	8.1	14.46	136	136	7						1	2	1					1	-2	By MS/MS	By matching	By matching	0.86558	1.2307	19.57	4	0
D6R954;Q8TBZ6	D6R954;Q8TBZ6	1;1	1;1	1;1	tRNA methyltransferase 10 homolog A	TRMT10A	;	2	1	1	1	0	1	0	0	1	0	0	1	0	5	5	5	23.986	200	200;339	6						1							1	-2		By MS/MS		NaN	NaN	NaN	0	0
D6R955;D6R9U1;H0YJC8;P78337	D6R955;D6R9U1;H0YJC8;P78337	1;1;1;1	1;1;1;1	1;1;1;1	Pituitary homeobox 1	PITX1	;;;	4	1	1	1	0	0	1	0	0	1	0	0	1	17.5	17.5	17.5	12.445	114	114;131;208;314	7							1						1	-2			By MS/MS	1.0436	1.1123	NaN	1	0
D6RD33;D6RGI7;Q9UJV9	D6RD33;D6RGI7;Q9UJV9	1;1;1	1;1;1	1;1;1	Probable ATP-dependent RNA helicase DDX41	DDX41	;;	3	1	1	1	0	0	1	0	0	1	0	0	1	18.4	18.4	18.4	5.647	49	49;201;622	7.67							2		1				1	-2			By MS/MS	0.75232	0.83188	11.511	3	3
D6RD46	D6RD46	4	1	1		LIMCH1		1	4	1	1	1	1	3	0	0	1	0	0	1	5.4	1.3	1.3	109.93	980	980	2		1											1	-2	By matching	By matching	By MS/MS	NaN	NaN	NaN	0	0
D6RF23	D6RF23	7	1	1		GNB2L1		1	7	1	1	6	5	6	0	1	1	0	1	1	79.2	7.9	7.9	11.247	101	101	8.33								2	1				1	-2	By matching	By MS/MS	By MS/MS	0.611	1.1057	10.52	3	0
D6RGJ2;Q8NFZ5-2;Q8NFZ5	D6RGJ2;Q8NFZ5-2;Q8NFZ5	1;1;1	1;1;1	1;1;1	TNFAIP3-interacting protein 2	TNIP2	;;	3	1	1	1	0	0	1	0	0	1	0	0	1	2.6	2.6	2.6	38.932	346	346;322;429	4				3									1	-2			By MS/MS	NaN	NaN	NaN	0	0
E5RI98	E5RI98	7	1	1		NPM1		1	7	1	1	6	4	4	1	1	1	1	1	1	50.5	7.2	7.2	11.865	111	111	6.73				4	4	5	1	2	2	3	1		1	-2	By MS/MS	By MS/MS	By MS/MS	0.82088	0.97001	21.944	20	0
E7ERC6;H0Y9V7;P98194-2;P98194-4;P98194;P98194-3;P98194-8;P98194-5;P98194-6;P98194-7	E7ERC6;H0Y9V7;P98194-2;P98194-4;P98194;P98194-3;P98194-8;P98194-5;P98194-6;P98194-7	1;1;1;1;1;1;1;1;1;1	1;1;1;1;1;1;1;1;1;1	1;1;1;1;1;1;1;1;1;1	Calcium-transporting ATPase type 2C member 1	ATP2C1	;;;;;;;;;	10	1	1	1	0	1	1	0	1	1	0	1	1	1.8	1.8	1.8	97.543	894	894;903;888;903;919;923;934;939;959;973	6						2							1	-2		By MS/MS	By matching	0.76159	1.0269	7.3168	2	0
E7EUT4;E7EUT5;O14556	E7EUT4;E7EUT5	25;22;1	1;0;0	1;0;0	Glyceraldehyde-3-phosphate dehydrogenase	GAPDH	;	3	25	1	1	23	18	20	1	0	0	1	0	0	71.3	4.1	4.1	31.548	293	293;260;408	10										1			1	-2	By MS/MS	By matching	By matching	0.93207	1.0393	NaN	1	0
E7EW16;P35348-3;P35348-4;P35348;P35348-2	E7EW16;P35348-3;P35348-4;P35348;P35348-2	1;1;1;1;1	1;1;1;1;1	1;1;1;1;1	Alpha-1A adrenergic receptor	ADRA1A	;;;;	5	1	1	1	1	1	1	1	1	1	1	1	1	2.6	2.6	2.6	47.214	427	427;429;455;466;475	8.23				1		1	3	3	2	1		2	1	-2	By MS/MS	By MS/MS	By MS/MS	0.0033124	0.0055749	114.93	13	13
Q5JRJ2;Q5JRJ0;E7EWD5;Q99576-4;Q99576;Q99576-3	Q5JRJ2;Q5JRJ0;E7EWD5;Q99576-4;Q99576;Q99576-3	1;1;1;1;1;1	1;1;1;1;1;1	1;1;1;1;1;1	TSC22 domain family protein 3	TSC22D3	;;;;;	6	1	1	1	1	0	0	1	0	0	1	0	0	33.8	33.8	33.8	8.6727	77	77;110;132;122;134;200	1	1												1	-2	By MS/MS			NaN	NaN	NaN	0	0
E7EWI5;Q6ZN16-2;Q6ZN16-3;Q6ZN16	E7EWI5;Q6ZN16-2;Q6ZN16-3;Q6ZN16	1;1;1;1	1;1;1;1	1;1;1;1	Mitogen-activated protein kinase kinase kinase 15	MAP3K15	;;;	4	1	1	1	1	1	1	1	1	1	1	1	1	1.2	1.2	1.2	130.69	1145	1145;748;788;1313	6.5						3	3						1	-2	By MS/MS	By MS/MS	By MS/MS	0.96528	1.0424	7.5487	5	0
Q5HYM0-2;Q5HYM0;E9PAJ6	Q5HYM0-2;Q5HYM0;E9PAJ6	1;1;1	1;1;1	1;1;1	Probable ribonuclease ZC3H12B	ZC3H12B	;;	3	1	1	1	0	0	1	0	0	1	0	0	1	1.2	1.2	1.2	87.383	772	772;825;836	3			1										1	-2			By MS/MS	NaN	NaN	NaN	0	0
G8JL96;E9PDC5;Q13332-7;Q13332-5;Q13332-6;Q13332-3;Q13332-4;Q13332-2;Q13332	G8JL96;E9PDC5;Q13332-7;Q13332-5;Q13332-6;Q13332-3;Q13332-4;Q13332-2;Q13332	1;1;1;1;1;1;1;1;1	1;1;1;1;1;1;1;1;1	1;1;1;1;1;1;1;1;1	Protein-tyrosine-phosphatase;Receptor-type tyrosine-protein phosphatase S	PTPRS	;;;;;;;;	9	1	1	1	1	1	0	1	1	0	1	1	0	0.6	0.6	0.6	214.59	1928	1928;1949;1501;1530;1910;1928;1939;1939;1948	8.17				1			2			2	1		1	-2	By MS/MS	By MS/MS		0.028791	0.051948	107.63	3	3
E9PEQ6;Q9UNP9	E9PEQ6;Q9UNP9	2;2	1;1	1;1	Peptidyl-prolyl cis-trans isomerase;Peptidyl-prolyl cis-trans isomerase E	PPIE	;	2	2	1	1	1	2	0	0	1	0	0	1	0	6.8	4	4	27.698	250	250;301	2		1											1	-2	By matching	By MS/MS		NaN	NaN	NaN	0	0
E9PGT3;Q15418-3;E9PRI4;Q15418;Q15418-2	E9PGT3;Q15418-3;E9PRI4;Q15418;Q15418-2	1;1;1;1;1	1;1;1;1;1	1;1;1;1;1	Ribosomal protein S6 kinase;Ribosomal protein S6 kinase alpha-1	RPS6KA1	;;;;	5	1	1	1	0	1	0	0	1	0	0	1	0	2.8	2.8	2.8	81.471	724	724;643;719;735;744	9									1				1	-2		By MS/MS		0.67194	1.3021	NaN	1	0
E9PIF0;Q9HBX9-3;Q9HBX9-4;Q9HBX9-2;Q9HBX9	E9PIF0;Q9HBX9-3;Q9HBX9-4;Q9HBX9-2;Q9HBX9	1;1;1;1;1	1;1;1;1;1	1;1;1;1;1	Relaxin receptor 1	RXFP1	;;;;	5	1	1	1	0	0	1	0	0	1	0	0	1	15.3	15.3	15.3	17.528	157	157;189;709;724;757	1	1												1	-2			By MS/MS	NaN	NaN	NaN	0	0
E9PJN9	E9PJN9	3	1	1		RPS3		1	3	1	1	1	2	3	0	1	1	0	1	1	72.2	30.6	30.6	3.8094	36	36	8.5								1	1				1	-2	By matching	By MS/MS	By MS/MS	NaN	NaN	NaN	0	0
E9PP05;Q86TE4-3;Q86TE4-2;Q86TE4-4;Q86TE4	E9PP05;Q86TE4-3;Q86TE4-2;Q86TE4-4;Q86TE4	1;1;1;1;1	1;1;1;1;1	1;1;1;1;1	Leucine zipper protein 2	LUZP2	;;;;	5	1	1	1	0	0	1	0	0	1	0	0	1	6.2	6.2	6.2	20.415	176	176;136;159;260;346	2		1											1	-2			By MS/MS	1.553	1.6243	NaN	1	0
E9PP76;J3KNF4;O14618	E9PP76;J3KNF4;O14618	1;1;1	1;1;1	1;1;1	Superoxide dismutase [Cu-Zn];Copper chaperone for superoxide dismutase	CCS	;;	3	1	1	1	0	0	1	0	0	1	0	0	1	11.8	11.8	11.8	7.2852	68	68;255;274	8								1					1	-2			By MS/MS	1.1358	1.1449	NaN	1	1
E9PSF4	E9PSF4	5	1	0		RPS3		1	5	1	0	4	4	5	0	0	1	0	0	0	58.3	14.6	0	11.172	103	103	1	1												1	-2	By matching	By matching	By MS/MS	NaN	NaN	NaN	0	0
F2Z2C0;G3V1J5;Q9Y2L1-2;Q9Y2L1	F2Z2C0;G3V1J5;Q9Y2L1-2;Q9Y2L1	1;1;1;1	1;1;1;1	1;1;1;1	Exosome complex exonuclease RRP44	DIS3	;;;	4	1	1	1	0	1	1	0	1	1	0	1	1	2.9	2.9	2.9	63.616	559	559;796;928;958	6						2							1	-2		By MS/MS	By matching	0.77764	1.1021	38.5	2	0
F2Z3D2	F2Z3D2	1	1	1		SLC31A2		1	1	1	1	0	0	1	0	0	1	0	0	1	20.5	20.5	20.5	8.6679	73	73	1	1												1	-2			By MS/MS	NaN	NaN	NaN	0	0
I3L3W1;I3L2X8;I3L471;I3L4C0;I3L4U7;I3L459;I3L4H1;F5GWE5;Q00169	I3L3W1;I3L2X8;I3L471;I3L4C0;I3L4U7;I3L459;I3L4H1;F5GWE5;Q00169	2;2;2;2;2;2;2;2;2	1;1;1;1;1;1;1;1;1	1;1;1;1;1;1;1;1;1	Phosphatidylinositol transfer protein alpha isoform	PITPNA	;;;;;;;;	9	2	1	1	2	1	0	1	0	0	1	0	0	50	29.5	29.5	5.266	44	44;83;98;115;121;142;209;270;270	10										1			1	-2	By MS/MS	By matching		0.90814	1.0297	NaN	1	0
Q5T321;F5GXV7;Q8NFP9	Q5T321;F5GXV7;Q8NFP9	1;1;1	1;1;1	1;1;1	Neurobeachin	NBEA	;;	3	1	1	1	1	0	0	1	0	0	1	0	0	0.8	0.8	0.8	327.55	2943	2943;2946;2946	9									1				1	-2	By MS/MS			1.0867	1.2404	NaN	1	1
H7BZ41;F5GZB4;Q8IVV2	H7BZ41;F5GZB4;Q8IVV2	1;1;1	1;1;1	1;1;1	Lipoxygenase homology domain-containing protein 1	LOXHD1	;;	3	1	1	1	1	1	0	1	1	0	1	1	0	0.5	0.5	0.5	235.67	2067	2067;2211;1947	2.5		1	1										1	-2	By MS/MS	By MS/MS		29.984	51.438	NaN	1	1
F5GZG1	F5GZG1	4	1	1		RAP1B		1	4	1	1	1	3	2	0	0	1	0	0	1	41	13.9	13.9	13.889	122	122	5					1								1	-2	By matching	By matching	By MS/MS	NaN	NaN	NaN	0	0
F5H0Y3;Q15773	F5H0Y3;Q15773	1;1	1;1	1;1	Myeloid leukemia factor 2	MLF2	;	2	1	1	1	0	1	1	0	1	1	0	1	1	3.9	3.9	3.9	24.788	231	231;248	8.43							1	3	2	1			1	-2		By MS/MS	By MS/MS	0.71894	0.94269	26.562	6	0
F5H5W6	F5H5W6	1	1	1				1	1	1	1	0	1	0	0	1	0	0	1	0	3	3	3	60.759	536	536	2		1											1	-2		By MS/MS		NaN	NaN	NaN	0	0
Q7Z4I7-4;P48059;P48059-4;Q7Z4I7-3;P48059-2;Q7Z4I7;P48059-5;F5H6E6;Q7Z4I7-2;P48059-3	Q7Z4I7-4;P48059;P48059-4;Q7Z4I7-3;P48059-2;Q7Z4I7;P48059-5;F5H6E6;Q7Z4I7-2;P48059-3	1;1;1;1;1;1;1;1;1;1	1;1;1;1;1;1;1;1;1;1	1;1;1;1;1;1;1;1;1;1	LIM and senescent cell antigen-like-containing domain protein 2;LIM and senescent cell antigen-like-containing domain protein 1	LIMS2;LIMS1	;;;;;;;;;	10	1	1	1	0	1	1	0	1	1	0	1	1	5.3	5.3	5.3	21.615	189	189;325;329;336;337;341;362;363;365;387	7.5							1	1					1	-2		By MS/MS	By MS/MS	0.60301	0.81567	23.257	2	1
H9KVB8;F6XEV2;Q9BPX6-5;Q9BPX6-4;Q9BPX6;Q9BPX6-3	H9KVB8;F6XEV2;Q9BPX6-5;Q9BPX6-4;Q9BPX6;Q9BPX6-3	1;1;1;1;1;1	1;1;1;1;1;1	1;1;1;1;1;1	Calcium uptake protein 1, mitochondrial	MICU1	;;;;;	6	1	1	1	0	0	1	0	0	1	0	0	1	1.7	1.7	1.7	54.308	476	476;478;278;278;476;478	8								2					1	-2			By MS/MS	0.97484	0.95461	NaN	1	1
F8VQX5;Q6ZV73-2;Q6ZV73	F8VQX5;Q6ZV73-2;Q6ZV73	1;1;1	1;1;1	1;1;1	FYVE, RhoGEF and PH domain-containing protein 6	FGD6	;;	3	1	1	1	0	0	1	0	0	1	0	0	1	3.6	3.6	3.6	32.1	279	279;1374;1430	2		1											1	-2			By MS/MS	0.093141	0.098767	NaN	1	1
F8VY72	F8VY72	1	1	1		C2orf74		1	1	1	1	1	0	0	1	0	0	1	0	0	23.1	23.1	23.1	6.0277	52	52	4				1									1	-2	By MS/MS			NaN	NaN	NaN	0	0
F8VZ69	F8VZ69	3	1	1		PA2G4		1	3	1	1	3	2	2	1	0	0	1	0	0	63.1	18.5	18.5	7.2875	65	65	6.5						1	1						1	-2	By MS/MS	By matching	By matching	NaN	NaN	NaN	0	0
F8VZS0	F8VZS0	8	1	1		RPLP0		1	8	1	1	7	7	8	0	1	1	0	1	1	32.1	2.8	2.8	26.879	246	246	8							1	1	1				1	-2	By matching	By MS/MS	By MS/MS	0.52762	1.0565	17.483	2	0
F8VZX2;H3BRU6	F8VZX2;H3BRU6	14;13	1;1	1;1		PCBP2	;	2	14	1	1	13	11	8	1	1	0	1	1	0	57.3	4.7	4.7	33.8	321	321;301	6					1	1	1						1	-2	By matching	By MS/MS	By matching	0.44039	0.81859	22.421	3	0
G3V182	G3V182	1	1	1		C10orf128		1	1	1	1	1	0	1	1	0	1	1	0	1	8.4	8.4	8.4	15.046	143	143	2		2											1	-2	By matching		By MS/MS	0.70534	0.76737	21.363	2	0
G3V2D6	G3V2D6	8	1	1		HNRNPC		1	8	1	1	6	5	3	0	1	0	0	1	0	29	4.2	4.2	23.807	214	214	6						1							1	-2	By matching	By MS/MS	By matching	NaN	NaN	NaN	0	0
G3V389;Q4LDG9-3;Q4LDG9	G3V389;Q4LDG9-3;Q4LDG9	1;1;1	1;1;1	1;1;1	Dynein light chain 1, axonemal	DNAL1	;;	3	1	1	1	0	0	1	0	0	1	0	0	1	40.4	40.4	40.4	5.6296	52	52;151;190	4				1									1	-2			By MS/MS	NaN	NaN	NaN	0	0
G3V5E2	G3V5E2	1	1	1		SCFD1		1	1	1	1	0	0	1	0	0	1	0	0	1	21.4	21.4	21.4	9.504	84	84	12												12	1	-2			By MS/MS	0.081916	0.11564	100.67	2	2
G5E9R8	G5E9R8	1	1	1	Protein PROCA1	PROCA1		1	1	1	1	1	0	1	1	0	1	1	0	1	2.4	2.4	2.4	37.397	338	338	4		1	1	2	1	1							1	-2	By MS/MS		By MS/MS	0.0041601	0.0042134	76.679	5	5
H0YD17	H0YD17	2	1	1		CD44		1	2	1	1	2	2	1	1	1	0	1	1	0	8.7	4.3	4.3	25.659	230	230	6.5						1	1						1	-2	By MS/MS	By matching	By matching	0.82544	1.1344	9.4509	2	0
H0YDB9	H0YDB9	1	1	1		QRICH2		1	1	1	1	1	0	0	1	0	0	1	0	0	4.6	4.6	4.6	31.356	280	280	6						1							1	-2	By MS/MS			0.91455	0.97195	NaN	1	0
H0YEP4;P98160	H0YEP4;P98160	1;1	1;1	1;1	Basement membrane-specific heparan sulfate proteoglycan core protein;Endorepellin;LG3 peptide	HSPG2	;	2	1	1	1	1	0	1	1	0	1	1	0	1	19.8	19.8	19.8	10.982	106	106;4391	5.67					1	2							1	-2	By MS/MS		By MS/MS	53.988	58.337	20.288	3	3
H0YFT7	H0YFT7	1	1	1		CCAR1		1	1	1	1	0	1	0	0	1	0	0	1	0	37.5	37.5	37.5	5.3709	48	48	4				1									1	-2		By MS/MS		NaN	NaN	NaN	0	0
H0YI30;O95390	H0YI30;O95390	1;1	1;1	1;1	Growth/differentiation factor 11	GDF11	;	2	1	1	1	1	1	0	1	1	0	1	1	0	3.2	3.2	3.2	42.177	380	380;407	7							2						1	-2	By MS/MS	By MS/MS		NaN	NaN	NaN	0	0
H0YMT9	H0YMT9	11	1	1	Annexin	ANXA2		1	11	1	1	11	8	7	1	0	0	1	0	0	86.5	10.5	10.5	14.469	133	133	1	1												1	-2	By MS/MS	By matching	By matching	NaN	NaN	NaN	0	0
H3BM70;Q86WU2-2;Q86WU2	H3BM70;Q86WU2-2;Q86WU2	1;1;1	1;1;1	1;1;1	Probable D-lactate dehydrogenase, mitochondrial	LDHD	;;	3	1	1	1	0	0	1	0	0	1	0	0	1	22.9	22.9	22.9	4.0497	35	35;484;507	4				2									1	-2			By MS/MS	NaN	NaN	NaN	0	0
H3BMP0	H3BMP0	1	1	1		GOLGA8N		1	1	1	1	1	0	0	1	0	0	1	0	0	1.7	1.7	1.7	67.096	596	596	6						1							1	-2	By MS/MS			0.85441	0.91487	NaN	1	0
J3QRV3;H3BMQ9;H3BSH5;H3BQV3;Q96MW5	J3QRV3;H3BMQ9;H3BSH5;H3BQV3;Q96MW5	1;1;1;1;1	1;1;1;1;1	1;1;1;1;1	Conserved oligomeric Golgi complex subunit 8	COG8	;;;;	5	1	1	1	1	0	0	1	0	0	1	0	0	8.1	8.1	8.1	11.657	99	99;156;223;534;612	4				1									1	-2	By MS/MS			0.86811	0.92688	NaN	1	0
H3BNJ0	H3BNJ0	1	1	1		POLR3E		1	1	1	1	0	1	1	0	1	1	0	1	1	13.3	13.3	13.3	9.9619	90	90	2	1	1	1										1	-2		By MS/MS	By MS/MS	NaN	NaN	NaN	0	0
H3BQQ3;Q96FN4	H3BQQ3;Q96FN4	1;1	1;1	1;1	Copine-2	CPNE2	;	2	1	1	1	0	0	1	0	0	1	0	0	1	29.6	29.6	29.6	8.7609	81	81;548	5					1								1	-2			By MS/MS	1.9725	2.1889	NaN	1	1
H3BSH7;Q969X6-3;Q969X6	H3BSH7;Q969X6-3;Q969X6	1;1;1	1;1;1	1;1;1	Cirhin	CIRH1A	;;	3	1	1	1	1	1	1	1	1	1	1	1	1	1.3	1.3	1.3	77.942	700	700;625;686	6						3							1	-2	By MS/MS	By MS/MS	By MS/MS	0.82222	0.92031	21.029	3	0
H3BSS5;Q9NXV2	H3BSS5;Q9NXV2	1;1	1;1	1;1	BTB/POZ domain-containing protein KCTD5	KCTD5	;	2	1	1	1	0	1	0	0	1	0	0	1	0	4.9	4.9	4.9	27.126	246	246;234	5.5					1	1							1	-2		By MS/MS		0.63657	1.1391	3.4984	2	0
H3BSZ4;Q9BVC4-3;Q9BVC4	H3BSZ4;Q9BVC4-3;Q9BVC4	1;1;1	1;1;1	1;1;1	Target of rapamycin complex subunit LST8	MLST8	;;	3	1	1	1	0	1	0	0	1	0	0	1	0	6.5	6.5	6.5	30.234	275	275;260;326	6						1							1	-2		By MS/MS		0.55437	1.0312	NaN	1	1
H7BYX5	H7BYX5	7	1	1				1	7	1	1	6	5	3	0	1	0	0	1	0	55.1	5.8	5.8	15.526	138	138	3			1										1	-2	By matching	By MS/MS	By matching	NaN	NaN	NaN	0	0
H7BZK2;Q9Y5S1	H7BZK2;Q9Y5S1	1;1	1;1	1;1	Transient receptor potential cation channel subfamily V member 2	TRPV2	;	2	1	1	1	0	0	1	0	0	1	0	0	1	4.1	4.1	4.1	29.004	266	266;764	6						2							1	-2			By MS/MS	NaN	NaN	NaN	0	0
H7C4F1	H7C4F1	1	1	1		AGAP3		1	1	1	1	0	0	1	0	0	1	0	0	1	7.2	7.2	7.2	21.274	194	194	10										1			1	-2			By MS/MS	1.7447	1.8522	NaN	1	1
H9KVB6;Q9Y5T5-5;Q9Y5T5-2;Q9Y5T5	H9KVB6;Q9Y5T5-5;Q9Y5T5-2;Q9Y5T5	1;1;1;1	1;1;1;1	1;1;1;1	Ubiquitin carboxyl-terminal hydrolase 16	USP16	;;;	4	1	1	1	0	0	1	0	0	1	0	0	1	15	15	15	12.18	107	107;408;822;823	6						1							1	-2			By MS/MS	1.1048	1.1307	NaN	1	0
I3L4N8	I3L4N8	17	1	1		ACTG1		1	17	1	1	15	12	13	1	0	0	1	0	0	71.9	5.4	5.4	26.934	242	242	2.5	1			1									1	-2	By MS/MS	By matching	By matching	NaN	NaN	NaN	0	0
J3KN67;P06753;K7ELP0;D6RGJ6	J3KN67;P06753	20;13;1;1	1;1;1;1	0;0;0;0	Tropomyosin alpha-3 chain	TPM3	;	4	20	1	0	18	11	8	0	0	1	0	0	0	51.6	2.1	0	33.222	285	285;284;69;75	7							1						1	-2	By matching	By matching	By MS/MS	0.93471	1.0503	NaN	1	0
J3KNA1;Q12840	J3KNA1;Q12840	6;6	1;1	0;0	Kinesin-like protein;Kinesin heavy chain isoform 5A	KIF5A	;	2	6	1	0	4	4	3	0	0	0	0	0	0	7.8	1.5	0	107.25	943	943;1032	NaN													1	-2	By matching	By matching	By matching	NaN	NaN	NaN	0	0
J3KNC9;O75596	J3KNC9;O75596	1;1	1;1	1;1	C-type lectin domain family 3 member A	CLEC3A	;	2	1	1	1	0	1	0	0	1	0	0	1	0	4.9	4.9	4.9	23.189	206	206;197	3			1										1	-2		By MS/MS		0.85693	1.576	NaN	1	1
J3KR29;A8MY67;H0YDG7	J3KR29;A8MY67;H0YDG7	7;6;5	1;0;0	1;0;0	Serine/threonine-protein phosphatase 2A 65 kDa regulatory subunit A beta isoform	PPP2R1B	;;	3	7	1	1	2	6	3	0	1	0	0	1	0	23	1.8	1.8	49.258	440	440;474;224	7.5						1	1	1	1				1	-2	By matching	By MS/MS	By matching	0.497	0.91439	3.2201	4	0
J3KSI8;J3QQS1;J3QKW2;J3QLS3;Q9Y2R9	J3KSI8;J3QQS1;J3QKW2;J3QLS3;Q9Y2R9	1;1;1;1;1	1;1;1;1;1	1;1;1;1;1	28S ribosomal protein S7, mitochondrial	MRPS7	;;;;	5	1	1	1	0	1	0	0	1	0	0	1	0	8.3	8.3	8.3	18.274	156	156;172;183;271;242	6						1							1	-2		By MS/MS		0.55565	1.0975	NaN	1	0
J3QL65;J3KTL7;Q5QPR4;J3QR29;Q5QPR3;J3QKR5;J3QR44;Q9UQ88-5;Q9UQ88-10;P21127-12;P21127-4;P21127-5;Q9UQ88-9;P21127-10;P21127-6;P21127-9;Q9UQ88-4;P21127-8;Q9UQ88-3;Q9UQ88-2;P21127-3;P21127-2;Q9UQ88;P21127	J3QL65;J3KTL7;Q5QPR4;J3QR29;Q5QPR3;J3QKR5;J3QR44;Q9UQ88-5;Q9UQ88-10;P21127-12;P21127-4;P21127-5;Q9UQ88-9;P21127-10;P21127-6;P21127-9;Q9UQ88-4;P21127-8;Q9UQ88-3;Q9UQ88-2;P21127-3;P21127-2;Q9UQ88;P21127	1;1;1;1;1;1;1;1;1;1;1;1;1;1;1;1;1;1;1;1;1;1;1;1	1;1;1;1;1;1;1;1;1;1;1;1;1;1;1;1;1;1;1;1;1;1;1;1	1;1;1;1;1;1;1;1;1;1;1;1;1;1;1;1;1;1;1;1;1;1;1;1	Cyclin-dependent kinase 11A;Cyclin-dependent kinase 11B	CDC2L1;CDK11A;CDK11B	;;;;;;;;;;;;;;;;;;;;;;;	24	1	1	1	1	1	0	1	1	0	1	1	0	3.4	3.4	3.4	70.772	618	618;738;746;772;779;783;785;397;439;439;461;526;531;565;738;748;770;772;779;780;781;782;783;795	9									2				1	-2	By MS/MS	By matching		0.397	0.58938	50.758	2	0
J3QKP5;C9J8F3;J3KSV6;K7EKH5;J3QKK1	J3QKP5;C9J8F3;J3KSV6;K7EKH5	5;4;4;3;2	1;0;0;0;0	1;0;0;0;0	Fructose-bisphosphate aldolase	ALDOC	;;;	5	5	1	1	3	3	3	1	0	1	1	0	1	36.7	3.9	3.9	19.698	180	180;149;175;135;122	4				2									1	-2	By MS/MS	By matching	By MS/MS	NaN	NaN	NaN	0	0
J3QLK5;Q9UKI8-3;Q9UKI8-4;Q9UKI8-5;Q86UE8-3;Q86UE8-2;Q9UKI8;Q86UE8;Q9UKI8-2	J3QLK5;Q9UKI8-3;Q9UKI8-4;Q9UKI8-5;Q86UE8-3;Q86UE8-2;Q9UKI8;Q86UE8;Q9UKI8-2	1;1;1;1;1;1;1;1;1	1;1;1;1;1;1;1;1;1	1;1;1;1;1;1;1;1;1	Serine/threonine-protein kinase tousled-like 1;Serine/threonine-protein kinase tousled-like 2	TLK2;TLK1	;;;;;;;;	9	1	1	1	1	0	0	1	0	0	1	0	0	3.2	3.2	3.2	69.287	601	601;549;670;718;718;750;766;772;787	6						1							1	-2	By MS/MS			0.90062	0.96622	NaN	1	0
J3QLM8	J3QLM8	1	1	1		WSB1		1	1	1	1	0	1	0	0	1	0	0	1	0	16.2	16.2	16.2	8.3546	74	74	3			1										1	-2		By MS/MS		0.098289	0.18456	NaN	1	1
J3QQU0;Q9P2X3-2;Q9P2X3	J3QQU0;Q9P2X3-2;Q9P2X3	1;1;1	1;1;1	1;1;1	Protein IMPACT	IMPACT	;;	3	1	1	1	0	0	1	0	0	1	0	0	1	10.4	10.4	10.4	11.827	106	106;202;320	6						1							1	-2			By MS/MS	1.1152	1.2672	NaN	1	0
K7EIG1	K7EIG1	6	1	0		CLUH		1	6	1	0	2	4	4	0	1	0	0	0	0	7.1	0.6	0	139.62	1242	1242	5					1								1	-2	By matching	By MS/MS	By matching	0.27189	0.50189	NaN	1	1
K7EJA5;K7ESM7;Q86TL0	K7EJA5;K7ESM7;Q86TL0	1;1;1	1;1;1	1;1;1	Cysteine protease ATG4D;Cysteine protease ATG4D, mitochondrial	ATG4D	;;	3	1	1	1	0	0	1	0	0	1	0	0	1	8.5	8.5	8.5	19.853	177	177;203;474	2		1											1	-2			By MS/MS	0.93717	0.98076	NaN	1	0
K7EM16	K7EM16	7	1	1		VASP		1	7	1	1	6	5	5	0	1	0	0	1	0	39.9	4.9	4.9	20.047	183	183	12												1	1	-2	By matching	By MS/MS	By matching	NaN	NaN	NaN	0	0
K7EMP2	K7EMP2	1	1	1		PLEKHM1		1	1	1	1	0	1	0	0	1	0	0	1	0	35.6	35.6	35.6	5.251	45	45	6						1							1	-2		By MS/MS		NaN	NaN	NaN	0	0
K7EP06;O43148;O43148-2	K7EP06;O43148;O43148-2	1;1;1	1;1;1	1;1;1	mRNA cap guanine-N7 methyltransferase	RNMT	;;	3	1	1	1	1	1	1	1	1	1	1	1	1	4	4	4	34.839	298	298;476;504	6					1	2	1						1	-2	By matching	By MS/MS	By MS/MS	0.76745	1.1049	15.278	4	0
K7EQR7;K7ELV6;K7ENX8;K7EJV5;K7ELT6;K7EMY9;K7EPM4;K7ER40;D6W5Y5;B4E2X2;K7EQX4;K7ENN6;K7EIF7;K7EQL0	K7EQR7;K7ELV6;K7ENX8;K7EJV5;K7ELT6;K7EMY9;K7EPM4;K7ER40;D6W5Y5;B4E2X2	4;3;3;3;3;3;3;3;3;3;1;1;1;1	1;0;0;0;0;0;0;0;0;0;0;0;0;0	1;0;0;0;0;0;0;0;0;0;0;0;0;0	Cold-inducible RNA-binding protein	CIRBP	;;;;;;;;;	14	4	1	1	2	3	3	1	1	0	1	1	0	23.3	3	3	21.657	202	202;70;89;105;135;159;168;174;297;263;32;37;60;79	3.67			1	2									1	-2	By MS/MS	By MS/MS	By matching	NaN	NaN	NaN	0	0
K7ERZ3	K7ERZ3	12	1	1		PLIN3		1	12	1	1	7	12	7	0	1	0	0	1	0	64.7	3.8	3.8	31.872	292	292	10										1			1	-2	By matching	By MS/MS	By matching	NaN	NaN	NaN	0	0
K7ESE1;K7ELP7	K7ESE1	5;1	1;1	1;1		KRT17		2	5	1	1	4	3	5	0	0	1	0	0	1	54.7	13.7	13.7	10.991	95	95;49	10										1			1	-2	By matching	By matching	By MS/MS	2.2656	2.5398	NaN	1	0
O14979	O14979	9	1	1	Heterogeneous nuclear ribonucleoprotein D-like	HNRNPDL		1	9	1	1	7	7	6	1	0	0	1	0	0	24.8	2.1	2.1	46.437	420	420	11											1		1	-2	By MS/MS	By matching	By matching	1.2672	1.3659	NaN	1	0
O15234	O15234	1	1	1	Protein CASC3	CASC3		1	1	1	1	0	0	1	0	0	1	0	0	1	1.4	1.4	1.4	76.277	703	703	8								1					1	-2			By MS/MS	1.1324	1.1091	NaN	1	0
O60361	O60361	8	1	1	Putative nucleoside diphosphate kinase	NME2P1		1	8	1	1	7	5	6	1	0	0	1	0	0	66.4	7.3	7.3	15.529	137	137	10										1			1	-2	By MS/MS	By matching	By matching	0.98448	1.1371	NaN	1	0
O60658-6;O60658-2;O60658	O60658-6;O60658-2;O60658	1;1;1	1;1;1	1;1;1	High affinity cAMP-specific and IBMX-insensitive 3,5-cyclic phosphodiesterase 8A	PDE8A	;;	3	1	1	1	0	0	1	0	0	1	0	0	1	1.3	1.3	1.3	86.048	757	757;783;829	6						1							1	-2			By MS/MS	0.94895	1.0659	NaN	1	0
O75153	O75153	6	1	1	Clustered mitochondria protein homolog	CLUH		1	6	1	1	3	3	3	1	0	0	1	0	0	6.6	1.1	1.1	146.67	1309	1309	6						1							1	-2	By MS/MS	By matching	By matching	0.74302	0.78658	NaN	1	0
O75165	O75165	1	1	1	DnaJ homolog subfamily C member 13	DNAJC13		1	1	1	1	0	0	1	0	0	1	0	0	1	0.4	0.4	0.4	254.41	2243	2243	8								1					1	-2			By MS/MS	0.97218	1.036	NaN	1	0
O76041-2	O76041-2	2	1	0	Nebulette	NEBL		1	2	1	0	1	0	1	0	0	1	0	0	0	7.8	4.1	0	31.196	270	270	6						1							1	-2	By matching		By MS/MS	NaN	NaN	NaN	0	0
Q5SRP5;O95445-2;O95445	Q5SRP5;O95445-2;O95445	1;1;1	1;1;1	1;1;1	Apolipoprotein M	APOM	;;	3	1	1	1	1	0	0	1	0	0	1	0	0	5.4	5.4	5.4	14.185	129	129;116;188	6						1							1	-2	By MS/MS			0.013349	0.014046	NaN	1	1
O95863	O95863	1	1	1	Zinc finger protein SNAI1	SNAI1		1	1	1	1	0	1	1	0	1	1	0	1	1	3.8	3.8	3.8	29.083	264	264	11.5											1	1	1	-2		By MS/MS	By MS/MS	0.12729	0.22923	43.141	2	2
O97980	O97980	1	1	1	Minor histocompatibility protein HB-1;Minor histocompatibility antigen HB-1	HMHB1		1	1	1	1	1	1	1	1	1	1	1	1	1	26.8	26.8	26.8	4.9645	41	41	6.83					1	1	2	2					1	-2	By MS/MS	By MS/MS	By MS/MS	0.018489	0.028597	63.58	4	4
P03928	P03928	1	1	1	ATP synthase protein 8	MT-ATP8		1	1	1	1	1	1	1	1	1	1	1	1	1	16.2	16.2	16.2	7.9916	68	68	8.67							1		1	1			1	-2	By MS/MS	By MS/MS	By MS/MS	NaN	NaN	NaN	0	0
P03952	P03952	1	1	1	Plasma kallikrein;Plasma kallikrein heavy chain;Plasma kallikrein light chain	KLKB1		1	1	1	1	0	1	0	0	1	0	0	1	0	1.1	1.1	1.1	71.369	638	638	12												2	1	-2		By MS/MS		0.578	1.0711	2.9407	2	2
P04899;P04899-4;F5GZL8;B4E2X5;P04899-3;P04899-2;B3KTZ0;P63096;P09471-2;P63096-2	P04899;P04899-4;F5GZL8;B4E2X5;P04899-3;P04899-2;B3KTZ0;P63096;P09471-2	3;3;2;2;2;2;2;2;2;1	1;1;1;1;1;1;1;0;0;0	1;1;1;1;1;1;1;0;0;0	Guanine nucleotide-binding protein G(i) subunit alpha-2;Guanine nucleotide-binding protein G(i) subunit alpha-1;Guanine nucleotide-binding protein G(o) subunit alpha	GNAI2;GNAI1;GNAO1	;;;;;;;;	10	3	1	1	2	2	3	0	0	1	0	0	1	9.9	4.2	4.2	40.45	355	355;366;274;303;318;339;339;354;354;302	6						1							1	-2	By matching	By matching	By MS/MS	0.71999	0.73149	NaN	1	0
Q16778;P33778;P23527;P06899	Q16778;P33778;P23527;P06899	10;10;10;10	1;1;1;1	0;0;0;0	Histone H2B type 2-E;Histone H2B type 1-B;Histone H2B type 1-O;Histone H2B type 1-J	HIST2H2BE;HIST1H2BB;HIST1H2BO;HIST1H2BJ	;;;	4	10	1	0	9	7	7	1	0	0	0	0	0	63.5	7.9	0	13.92	126	126;126;126;126	10										1			1	-2	By MS/MS	By matching	By matching	0.82443	0.95134	NaN	1	0
P0C2S0	P0C2S0	1	1	1	Cortexin-2	CTXN2		1	1	1	1	0	1	0	0	1	0	0	1	0	38.3	38.3	38.3	8.9802	81	81	5					1								1	-2		By MS/MS		23.319	43.321	NaN	1	1
P10109	P10109	1	1	1	Adrenodoxin, mitochondrial	FDX1		1	1	1	1	1	0	1	1	0	1	1	0	1	4.9	4.9	4.9	19.393	184	184	7.5							1	1					1	-2	By MS/MS		By MS/MS	4.3202	4.6585	182.5	2	0
P12235	P12235	10	1	1	ADP/ATP translocase 1	SLC25A4		1	10	1	1	7	8	6	1	1	0	1	1	0	33.6	3	3	33.064	298	298	8							1	2	1				1	-2	By matching	By MS/MS	By matching	1.0969	1.5563	37.818	4	0
P13796;B4DUA0	P13796	4;1	1;1	1;1	Plastin-2	LCP1		2	4	1	1	3	4	3	0	1	0	0	1	0	7.2	2.2	2.2	70.288	627	627;196	5					1								1	-2	By matching	By MS/MS	By matching	NaN	NaN	NaN	0	0
P15382	P15382	1	1	1	Potassium voltage-gated channel subfamily E member 1	KCNE1		1	1	1	1	0	1	0	0	1	0	0	1	0	11.6	11.6	11.6	14.675	129	129	5					1								1	-2		By MS/MS		0.084805	0.15686	NaN	1	1
P17021-3;P17021;P17021-2	P17021-3;P17021;P17021-2	1;1;1	1;1;1	1;1;1	Zinc finger protein 17	ZNF17	;;	3	1	1	1	0	0	1	0	0	1	0	0	1	1.6	1.6	1.6	73.78	634	634;662;664	12												1	1	-2			By MS/MS	NaN	NaN	NaN	0	0
P24071-3;P24071-4;P24071-2;P24071;P24071-6	P24071-3;P24071-4;P24071-2;P24071;P24071-6	1;1;1;1;1	1;1;1;1;1	1;1;1;1;1	Immunoglobulin alpha Fc receptor	FCAR	;;;;	5	1	1	1	0	0	1	0	0	1	0	0	1	7.3	7.3	7.3	21.694	191	191;239;265;287;291	5					1								1	-2			By MS/MS	1.4732	1.5026	NaN	1	1
P30825	P30825	1	1	1	High affinity cationic amino acid transporter 1	SLC7A1		1	1	1	1	0	0	1	0	0	1	0	0	1	1.6	1.6	1.6	67.638	629	629	9.5									1	1			1	-2			By MS/MS	0.90128	0.99347	3.4652	2	0
Q5DTA9;Q5DTB0;P33681	Q5DTA9;Q5DTB0;P33681	1;1;1	1;1;1	1;1;1	T-lymphocyte activation antigen CD80	CD80	;;	3	1	1	1	0	0	1	0	0	1	0	0	1	8	8	8	18.761	162	162;256;288	5					1								1	-2			By MS/MS	NaN	NaN	NaN	0	0
P35754	P35754	1	1	1	Glutaredoxin-1	GLRX		1	1	1	1	1	1	1	1	1	1	1	1	1	7.5	7.5	7.5	11.776	106	106	3.6		2		1	2								1	-2	By MS/MS	By MS/MS	By MS/MS	0.88674	0.93929	24.424	4	0
P50452;B4DTW2	P50452;B4DTW2	2;1	1;1	1;1	Serpin B8	SERPINB8	;	2	2	1	1	1	1	2	0	0	1	0	0	1	4.8	2.7	2.7	42.766	374	374;192	8								1					1	-2	By matching	By matching	By MS/MS	1.0791	1.1497	NaN	1	0
P53667-3;P53667	P53667-3;P53667	1;1	1;1	1;1	LIM domain kinase 1	LIMK1	;	2	1	1	1	0	1	0	0	1	0	0	1	0	3.3	3.3	3.3	33.372	305	305;647	1	1												1	-2		By MS/MS		0.085904	0.15955	NaN	1	1
P62072	P62072	1	1	1	Mitochondrial import inner membrane translocase subunit Tim10	TIMM10		1	1	1	1	1	1	1	1	1	1	1	1	1	8.9	8.9	8.9	10.333	90	90	9								1	3	1			1	-2	By MS/MS	By MS/MS	By MS/MS	0.93532	1.0005	14.944	5	0
P80294;H3BTC4	P80294;H3BTC4	2;1	1;1	1;1	Metallothionein-1H;Metallothionein	MT1H	;	2	2	1	1	2	1	1	1	0	0	1	0	0	49.2	36.1	36.1	6.0393	61	61;85	2		1											1	-2	By MS/MS	By matching	By matching	NaN	NaN	NaN	0	0
Q08043	Q08043	5	1	1	Alpha-actinin-3	ACTN3		1	5	1	1	4	5	3	0	1	0	0	1	0	5.8	0.9	0.9	103.24	901	901	9									1				1	-2	By matching	By MS/MS	By matching	0.36838	0.6704	NaN	1	0
Q5THJ1;Q13029-3;Q13029-2;Q13029	Q5THJ1;Q13029-3;Q13029-2;Q13029	2;2;2;2	2;2;2;2	2;2;2;2	PR domain zinc finger protein 2	PRDM2	;;;	4	2	2	2	1	0	1	1	0	1	1	0	1	1.4	1.4	1.4	162.11	1481	1481;1517;1682;1718	10.5									1			1	1	-2	By MS/MS		By MS/MS	0.76222	0.81927	NaN	1	0
Q13643	Q13643	1	1	1	Four and a half LIM domains protein 3	FHL3		1	1	1	1	1	0	0	1	0	0	1	0	0	2.9	2.9	2.9	31.192	280	280	2.5		1	1										1	-2	By MS/MS			0.70893	0.7885	3.1832	2	0
Q14451-2;Q14451-4;Q14451;Q14451-3	Q14451-2;Q14451-4;Q14451;Q14451-3	1;1;1;1	1;1;1;1	1;1;1;1	Growth factor receptor-bound protein 7	GRB7	;;;	4	1	1	1	1	0	0	1	0	0	1	0	0	2.2	2.2	2.2	49.423	447	447;498;532;555	8.5							1	1	1	1			1	-2	By MS/MS			0.86185	0.92586	5.4799	4	0
Q14966-5	Q14966-5	1	1	1				1	1	1	1	1	0	0	1	0	0	1	0	0	1.1	1.1	1.1	119.29	1075	1075	6						1							1	-2	By MS/MS			0.90864	1.0569	NaN	1	0
Q15075	Q15075	1	1	1	Early endosome antigen 1	EEA1		1	1	1	1	0	0	1	0	0	1	0	0	1	0.8	0.8	0.8	162.46	1411	1411	3.67		1		1	1								1	-2			By MS/MS	NaN	NaN	NaN	0	0
Q15170;Q15170-2	Q15170;Q15170-2	1;1	1;1	1;1	Transcription elongation factor A protein-like 1	TCEAL1	;	2	1	1	1	1	1	0	1	1	0	1	1	0	11.5	11.5	11.5	18.354	157	157;159	9.33									2	1			1	-2	By matching	By MS/MS		0.77149	0.83971	25.122	3	0
Q15544-2;Q15544	Q15544-2;Q15544	1;1	1;1	1;1	Transcription initiation factor TFIID subunit 11	TAF11	;	2	1	1	1	0	0	1	0	0	1	0	0	1	7.1	7.1	7.1	17.142	154	154;211	7							1						1	-2			By MS/MS	NaN	NaN	NaN	0	0
Q3KNT7-3;Q96P11-2	Q3KNT7-3;Q96P11-2	1;1	1;1	1;1			;	2	1	1	1	0	0	1	0	0	1	0	0	1	7.1	7.1	7.1	16.485	154	154;466	2	1		1										1	-2			By MS/MS	NaN	NaN	NaN	0	0
Q4G0N8-2;Q4G0N8	Q4G0N8-2;Q4G0N8	1;1	1;1	1;1	Sodium/hydrogen exchanger 10	SLC9C1	;	2	1	1	1	0	0	1	0	0	1	0	0	1	1.5	1.5	1.5	129.36	1129	1129;1177	8						1	1	1	1	1			1	-2			By MS/MS	35.655	37.445	NaN	1	1
Q53H64	Q53H64	1	1	1	Putative uncharacterized protein encoded by LINC00483	LINC00483		1	1	1	1	1	1	0	1	1	0	1	1	0	7.1	7.1	7.1	17.042	154	154	6.5						1	1						1	-2	By MS/MS	By MS/MS		0.048084	0.075068	161.46	2	2
Q567Q0	Q567Q0	10	1	1	Peptidyl-prolyl cis-trans isomerase A;Peptidyl-prolyl cis-trans isomerase A, N-terminally processed	PPIA		1	10	1	1	10	7	7	1	0	0	1	0	0	82.9	7.6	7.6	11.418	105	105	9.5									1	1			1	-2	By MS/MS	By matching	By matching	1.1744	1.2389	6.7488	2	0
Q567V2-2;Q567V2	Q567V2-2;Q567V2	1;1	1;1	1;1	Mpv17-like protein 2	MPV17L2	;	2	1	1	1	0	0	1	0	0	1	0	0	1	14.9	14.9	14.9	20.305	181	181;206	1	1												1	-2			By MS/MS	NaN	NaN	NaN	0	0
Q5BQ95	Q5BQ95	1	1	1		KLK13		1	1	1	1	1	1	0	1	1	0	1	1	0	10.2	10.2	10.2	10.685	98	98	10.7										1	2		1	-2	By MS/MS	By matching		0.76415	1.0445	11.626	3	0
Q5JRS1	Q5JRS1	5	1	1		UBA1		1	5	1	1	4	2	3	1	0	0	1	0	0	39.3	14.5	14.5	18.604	173	173	1	1												1	-2	By MS/MS	By matching	By matching	NaN	NaN	NaN	0	0
Q5JYC0;Q5W149	Q5JYC0;Q5W149	1;1	1;1	1;1		NOL4L	;	2	1	1	1	0	0	1	0	0	1	0	0	1	6.5	6.5	6.5	17.283	155	155;175	3			1										1	-2			By MS/MS	NaN	NaN	NaN	0	0
Q5SQT8;Q9NR31;B4DQ19	Q5SQT8;Q9NR31;B4DQ19	2;2;1	1;1;1	1;1;1	GTP-binding protein SAR1a	SAR1A	;;	3	2	1	1	2	2	1	1	1	0	1	1	0	25.6	16.5	16.5	13.662	121	121;198;155	8.67								1	2				1	-2	By MS/MS	By MS/MS	By matching	0.56625	0.995	1.3575	3	0
Q5SVL1	Q5SVL1	2	1	1				1	2	1	1	1	0	2	0	0	1	0	0	1	18.6	6.4	6.4	24.624	220	220	7							1						1	-2	By matching		By MS/MS	NaN	NaN	NaN	0	0
Q5SZC5	Q5SZC5	2	1	1		GDA		1	2	1	1	0	1	2	0	0	1	0	0	1	13.3	4.1	4.1	22.245	195	195	6						1							1	-2		By matching	By MS/MS	0.011693	0.011879	NaN	1	1
Q68CT8	Q68CT8	1	1	1		DKFZp686J14104		1	1	1	1	0	0	1	0	0	1	0	0	1	6.1	6.1	6.1	18.997	165	165	8								1					1	-2			By MS/MS	0.28228	0.30545	NaN	1	1
Q6IS14	Q6IS14	6	1	1	Eukaryotic translation initiation factor 5A-1-like	EIF5AL1		1	6	1	1	5	3	5	0	0	1	0	0	1	46.1	5.2	5.2	16.773	154	154	7.5							1	1					1	-2	By matching	By matching	By MS/MS	0.94781	1.0151	22.537	2	0
Q6PRD7	Q6PRD7	1	1	1	Cementoblastoma-derived protein 1	CEMP1		1	1	1	1	1	0	0	1	0	0	1	0	0	5.7	5.7	5.7	25.959	247	247	8.2						1		2	1	1			1	-2	By MS/MS			1.0511	1.1747	8.5756	5	0
Q6UX39-2;Q6UX39	Q6UX39-2;Q6UX39	1;1	1;1	1;1	Amelotin	AMTN	;	2	1	1	1	1	0	0	1	0	0	1	0	0	6.2	6.2	6.2	21.459	208	208;209	9								1	1	1			1	-2	By MS/MS			0.90894	0.94596	12.708	3	0
Q6ZMR3	Q6ZMR3	3	1	1	L-lactate dehydrogenase A-like 6A	LDHAL6A		1	3	1	1	3	1	2	1	0	0	1	0	0	6	1.8	1.8	36.507	332	332	8						1	1	1	1	1			1	-2	By MS/MS	By matching	By matching	0.9325	0.99184	13.706	5	0
Q6ZSL5	Q6ZSL5	1	1	1				1	1	1	1	1	0	1	1	0	1	1	0	1	0.7	0.7	0.7	158.65	1393	1393	4.25		1		1	1	1							1	-2	By MS/MS		By MS/MS	0.90792	0.99547	9.4833	4	0
Q6ZTI6-2;Q6ZTI6	Q6ZTI6-2;Q6ZTI6	1;1	1;1	1;1	Filamin-interacting protein FAM101A	FAM101A	;	2	1	1	1	1	1	0	1	1	0	1	1	0	11.9	11.9	11.9	15.464	135	135;216	1	2												1	-2	By MS/MS	By MS/MS		0.13451	0.18009	43.331	2	2
Q70IA6-3	Q70IA6-3	1	1	1				1	1	1	1	1	1	0	1	1	0	1	1	0	4.5	4.5	4.5	30.158	268	268	1.67	1	2											1	-2	By MS/MS	By matching		0.82117	0.9052	39.667	3	0
Q7L775	Q7L775	1	1	1	EPM2A-interacting protein 1	EPM2AIP1		1	1	1	1	0	1	1	0	1	1	0	1	1	1.6	1.6	1.6	70.369	607	607	9.2								2	1	1	1		1	-2		By MS/MS	By MS/MS	0.74852	0.7997	20.926	5	0
Q7RTY7	Q7RTY7	1	1	1	Ovochymase-1	OVCH1		1	1	1	1	0	0	1	0	0	1	0	0	1	1.3	1.3	1.3	125.06	1134	1134	2		1											1	-2			By MS/MS	19.734	34.596	NaN	1	1
Q7Z2K8-2;Q7Z2K8	Q7Z2K8-2;Q7Z2K8	1;1	1;1	1;1	G protein-regulated inducer of neurite outgrowth 1	GPRIN1	;	2	1	1	1	0	0	1	0	0	1	0	0	1	2	2	2	80.947	798	798;1008	6						1							1	-2			By MS/MS	0.5698	0.59064	NaN	1	0
Q7Z4B0-2	Q7Z4B0-2	1	1	1				1	1	1	1	0	1	0	0	1	0	0	1	0	12.4	12.4	12.4	11.089	97	97	3			1										1	-2		By MS/MS		0.4762	0.99118	NaN	1	0
Q86TB3	Q86TB3	1	1	1	Alpha-protein kinase 2	ALPK2		1	1	1	1	0	1	0	0	1	0	0	1	0	0.5	0.5	0.5	237.01	2170	2170	4				1									1	-2		By MS/MS		NaN	NaN	NaN	0	0
Q86U06-3;Q86U06-4;Q86U06-5;Q86U06-2;Q86U06;G3V546;H0YJJ3;G3XAP0	Q86U06-3;Q86U06-4;Q86U06-5;Q86U06-2;Q86U06;G3V546;H0YJJ3;G3XAP0	2;2;2;2;2;1;1;1	1;1;1;1;1;1;1;1	1;1;1;1;1;1;1;1	Probable RNA-binding protein 23	RBM23	;;;;;;;	8	2	1	1	0	1	2	0	0	1	0	0	1	6.3	3.1	3.1	36.535	319	319;405;417;423;439;115;214;269	2		1											1	-2		By matching	By MS/MS	0.2941	0.31014	NaN	1	1
Q8IXT1-2	Q8IXT1-2	1	1	1				1	1	1	1	0	0	1	0	0	1	0	0	1	10.1	10.1	10.1	19.687	178	178	7							1						1	-2			By MS/MS	0.86307	0.92554	NaN	1	0
Q8N7B1	Q8N7B1	1	1	1	HORMA domain-containing protein 2	HORMAD2		1	1	1	1	1	0	0	1	0	0	1	0	0	6.8	6.8	6.8	35.284	307	307	9									1				1	-2	By MS/MS			0.034765	0.043873	NaN	1	1
Q8N8X9	Q8N8X9	1	1	1	Protein mab-21-like 3	MAB21L3		1	1	1	1	1	0	0	1	0	0	1	0	0	4.1	4.1	4.1	42.356	362	362	4				1									1	-2	By MS/MS			NaN	NaN	NaN	0	0
Q8NBT0-2;Q8NBT0	Q8NBT0-2;Q8NBT0	1;1	1;1	1;1	POC1 centriolar protein homolog A	POC1A	;	2	1	1	1	0	1	1	0	1	1	0	1	1	3.3	3.3	3.3	39.847	359	359;407	1	2												1	-2		By MS/MS	By MS/MS	0.85775	1.17	40.095	2	0
Q8NH41	Q8NH41	1	1	1	Olfactory receptor 4K15	OR4K15		1	1	1	1	0	0	1	0	0	1	0	0	1	3.7	3.7	3.7	39.087	348	348	5					1								1	-2			By MS/MS	NaN	NaN	NaN	0	0
Q8TE56	Q8TE56	1	1	1	A disintegrin and metalloproteinase with thrombospondin motifs 17	ADAMTS17		1	1	1	1	0	0	1	0	0	1	0	0	1	1.2	1.2	1.2	121.13	1095	1095	2		1											1	-2			By MS/MS	NaN	NaN	NaN	0	0
Q92793-2;Q92793;I3L3I5;I3L466	Q92793-2;Q92793;I3L3I5;I3L466	2;2;1;1	1;1;1;1	1;1;1;1	CREB-binding protein	CREBBP	;;;	4	2	1	1	1	1	1	1	0	0	1	0	0	1.1	0.7	0.7	260.99	2404	2404;2442;195;288	12												1	1	-2	By MS/MS	By matching	By matching	NaN	NaN	NaN	0	0
Q96EU6-2;Q96EU6	Q96EU6-2;Q96EU6	1;1	1;1	1;1	Ribosomal RNA processing protein 36 homolog	RRP36	;	2	1	1	1	0	0	1	0	0	1	0	0	1	4.3	4.3	4.3	29.129	253	253;259	8.5								1	1				1	-2			By MS/MS	1.1167	1.1229	7.0289	2	1
Q96FG2-6	Q96FG2-6	1	1	1				1	1	1	1	1	0	0	1	0	0	1	0	0	2.3	2.3	2.3	44.343	391	391	11											1		1	-2	By MS/MS			0.83151	0.99053	NaN	1	0
Q96JK4-2;Q96JK4	Q96JK4-2;Q96JK4	1;1	1;1	1;1	HHIP-like protein 1	HHIPL1	;	2	1	1	1	1	0	0	1	0	0	1	0	0	1.6	1.6	1.6	67.88	608	608;782	11											1		1	-2	By MS/MS			10.762	12.719	NaN	1	1
Q96PU4;B1AL33;Q96PU4-2	Q96PU4;B1AL33;Q96PU4-2	2;1;1	1;1;1	1;1;1	E3 ubiquitin-protein ligase UHRF2	UHRF2	;;	3	2	1	1	0	0	2	0	0	1	0	0	1	2.7	1.5	1.5	89.984	802	802;136;503	9.5									1	1			1	-2			By MS/MS	0.96009	1.004	2.6404	2	0
Q96SQ7;Q96SQ7-2	Q96SQ7;Q96SQ7-2	1;1	1;1	1;1	Protein atonal homolog 8	ATOH8	;	2	1	1	1	0	0	1	0	0	1	0	0	1	5	5	5	34.643	321	321;416	7							2						1	-2			By MS/MS	NaN	NaN	NaN	0	0
Q96T68-2;Q96T68-3;Q96T68	Q96T68-2;Q96T68-3;Q96T68	2;2;2	2;2;2	2;2;2	Histone-lysine N-methyltransferase SETDB2	SETDB2	;;	3	2	2	2	1	0	2	1	0	2	1	0	2	3	3	3	80.706	707	707;718;719	4.33	1				1		1						1	-2	By MS/MS		By MS/MS	0.79444	0.83292	116.57	3	2
Q99805	Q99805	1	1	1	Transmembrane 9 superfamily member 2	TM9SF2		1	1	1	1	0	1	1	0	1	1	0	1	1	2.3	2.3	2.3	75.775	663	663	6.8					1	1	1	2					1	-2		By MS/MS	By matching	0.57146	1.0007	18.947	5	0
Q99880;Q96A08	Q99880	11;5	1;1	0;0	Histone H2B type 1-L	HIST1H2BL		2	11	1	0	10	9	8	0	1	0	0	0	0	63.5	5.6	0	13.952	126	126;127	11											1		1	-2	By matching	By MS/MS	By matching	0.51629	1.0015	NaN	1	0
Q9BQ67	Q9BQ67	1	1	1	Glutamate-rich WD repeat-containing protein 1	GRWD1		1	1	1	1	0	1	0	0	1	0	0	1	0	3.1	3.1	3.1	49.419	446	446	6.5					1	1	1	1					1	-2		By MS/MS		0.59698	1.0908	7.2429	4	0
Q9BQE9-2;Q9BQE9-4;Q9BQE9	Q9BQE9-2;Q9BQE9-4;Q9BQE9	1;1;1	1;1;1	1;1;1	B-cell CLL/lymphoma 7 protein family member B	BCL7B	;;	3	1	1	1	0	0	1	0	0	1	0	0	1	11.3	11.3	11.3	15.53	142	142;145;202	8.5								1	1				1	-2			By MS/MS	0.68234	0.6954	1.0078	2	0
Q9BSH4	Q9BSH4	1	1	1	Translational activator of cytochrome c oxidase 1	TACO1		1	1	1	1	0	0	1	0	0	1	0	0	1	3.4	3.4	3.4	32.477	297	297	6						2							1	-2			By MS/MS	1.0518	1.0843	NaN	1	1
Q9BSH5	Q9BSH5	1	1	1	Haloacid dehalogenase-like hydrolase domain-containing protein 3	HDHD3		1	1	1	1	0	1	0	0	1	0	0	1	0	9.6	9.6	9.6	28	251	251	9									1				1	-2		By MS/MS		NaN	NaN	NaN	0	0
Q9BUP0;C9JTV4;Q8WYH2;Q9BUP0-2	Q9BUP0;C9JTV4;Q8WYH2;Q9BUP0-2	2;1;1;1	1;0;0;0	1;0;0;0	EF-hand domain-containing protein D1	EFHD1;PP1187	;;;	4	2	1	1	1	1	0	0	1	0	0	1	0	8.4	3.8	3.8	26.927	239	239;81;127;143	5.83				1	2	2			1				1	-2	By matching	By MS/MS		0.12821	0.23721	9.428	4	0
Q9BWM7	Q9BWM7	2	1	1	Sideroflexin-3	SFXN3		1	2	1	1	1	2	1	1	1	1	1	1	1	8.6	2.8	2.8	35.978	325	325	8.6								3	1	1			1	-2	By MS/MS	By MS/MS	By MS/MS	0.86363	0.95367	10.775	5	0
Q9GZV7	Q9GZV7	1	1	1	Hyaluronan and proteoglycan link protein 2	HAPLN2		1	1	1	1	1	1	1	1	1	1	1	1	1	2.9	2.9	2.9	37.775	340	340	7.57						1	2	3	1				1	-2	By MS/MS	By MS/MS	By MS/MS	0.99465	1.0299	10.609	7	0
Q9H361;H3BNY3;H3BPI5;H0YC10;E5RGC4;E5RFD8	Q9H361;H3BNY3	15;8;7;2;1;1	1;1;1;0;0;0	1;1;1;0;0;0	Polyadenylate-binding protein 3	PABPC3	;	6	15	1	1	13	12	8	0	1	0	0	1	0	24.6	1.4	1.4	70.03	631	631;347;255;42;43;61	9									1				1	-2	By matching	By MS/MS	By matching	0.4342	0.87456	NaN	1	0
Q9H479	Q9H479	1	1	1	Fructosamine-3-kinase	FN3K		1	1	1	1	0	0	1	0	0	1	0	0	1	4.5	4.5	4.5	35.171	309	309	9									1				1	-2			By MS/MS	0.61864	0.63275	NaN	1	0
Q9H649	Q9H649	1	1	1	Putative methyltransferase NSUN3	NSUN3		1	1	1	1	1	0	0	1	0	0	1	0	0	4.1	4.1	4.1	38.244	340	340	1	1												1	-2	By MS/MS			1.0236	1.1105	NaN	1	0
Q9NSI6-4;Q9NSI6-3;Q9NSI6-2;Q9NSI6	Q9NSI6-4;Q9NSI6-3;Q9NSI6-2;Q9NSI6	1;1;1;1	1;1;1;1	1;1;1;1	Bromodomain and WD repeat-containing protein 1	BRWD1	;;;	4	1	1	1	1	1	1	1	1	1	1	1	1	6.7	6.7	6.7	13.558	120	120;2199;2269;2320	3.4		3		1			1						1	-2	By MS/MS	By MS/MS	By MS/MS	0.60436	1.0529	NaN	1	0
Q9NVW2	Q9NVW2	1	1	1	E3 ubiquitin-protein ligase RLIM	RLIM		1	1	1	1	0	0	1	0	0	1	0	0	1	3	3	3	68.548	624	624	7							1						1	-2			By MS/MS	1.0346	1.144	NaN	1	0
Q9P2E3	Q9P2E3	1	1	1	NFX1-type zinc finger-containing protein 1	ZNFX1		1	1	1	1	0	1	1	0	1	1	0	1	1	0.7	0.7	0.7	220.22	1918	1918	3.83	1	3				1				1			1	-2		By MS/MS	By MS/MS	0.024914	0.044852	230.22	5	5
Q9UBT7-3;Q9UBT7-2;Q9UBT7	Q9UBT7-3;Q9UBT7-2;Q9UBT7	1;1;1	1;1;1	1;1;1	Alpha-catulin	CTNNAL1	;;	3	1	1	1	0	0	1	0	0	1	0	0	1	1.7	1.7	1.7	72.615	650	650;718;734	12												3	1	-2			By MS/MS	NaN	NaN	NaN	0	0
Q9UHV7	Q9UHV7	1	1	1	Mediator of RNA polymerase II transcription subunit 13	MED13		1	1	1	1	1	0	0	1	0	0	1	0	0	0.9	0.9	0.9	239.29	2174	2174	12												1	1	-2	By MS/MS			0.88558	1.0808	NaN	1	0
Q9UI32	Q9UI32	1	1	1	Glutaminase liver isoform, mitochondrial	GLS2		1	1	1	1	0	0	1	0	0	1	0	0	1	2.5	2.5	2.5	66.322	602	602	9									1				1	-2			By MS/MS	0.71378	0.83225	NaN	1	0
Q9UK61-2;Q9UK61-3;Q9UK61-4;Q9UK61	Q9UK61-2;Q9UK61-3;Q9UK61-4;Q9UK61	1;1;1;1	1;1;1;1	1;1;1;1	Protein FAM208A	FAM208A	;;;	4	1	1	1	0	0	1	0	0	1	0	0	1	2.7	2.7	2.7	140	1233	1233;1512;1609;1670	5					1								1	-2			By MS/MS	0.98867	1.0176	NaN	1	0
Q9UKA4	Q9UKA4	1	1	1	A-kinase anchor protein 11	AKAP11		1	1	1	1	0	1	0	0	1	0	0	1	0	0.7	0.7	0.7	210.51	1901	1901	10										1			1	-2		By MS/MS		NaN	NaN	NaN	0	0
Q9ULW8	Q9ULW8	1	1	1	Protein-arginine deiminase type-3	PADI3		1	1	1	1	0	1	0	0	1	0	0	1	0	2.3	2.3	2.3	74.742	664	664	11											1		1	-2		By MS/MS		NaN	NaN	NaN	0	0
Q9UNW1-4;Q9UNW1	Q9UNW1-4;Q9UNW1	1;1	1;1	1;1	Multiple inositol polyphosphate phosphatase 1	MINPP1	;	2	1	1	1	1	0	0	1	0	0	1	0	0	5.6	5.6	5.6	33.1	286	286;487	6						1							1	-2	By MS/MS			0.79856	0.84528	NaN	1	0
Q9Y2D4	Q9Y2D4	1	1	1	Exocyst complex component 6B	EXOC6B		1	1	1	1	0	0	1	0	0	1	0	0	1	1.4	1.4	1.4	94.2	811	811	7							2						1	-2			By MS/MS	0.69805	0.74091	0.96061	2	2
Q15424-2;Q15424;B7ZLP6;A0AV56;F5GZU3;B7Z2F6;K7ES42	Q15424-2;Q15424;B7ZLP6;A0AV56;F5GZU3;B7Z2F6	8;8;8;8;7;7;1	8;8;8;8;7;7;1	5;5;5;5;4;4;1	Scaffold attachment factor B1	SAFB	;;;;;	7	8	8	5	7	7	5	7	7	5	4	4	3	13.3	13.3	8	95.18	848	848;915;916;917;747;759;106	8.45					1	1	9	9	11	3	2	2	0	23.744	By MS/MS	By MS/MS	By MS/MS	0.7572	1	22.894	35	0
D6RCT1;D6RBP6;D6RA49;D6RFL5;D6R9M7;D6REZ6;D6RBS9;D6R9D6;A0AV96-2;A0AV96	D6RCT1;D6RBP6;D6RA49;D6RFL5;D6R9M7;D6REZ6;D6RBS9;D6R9D6;A0AV96-2;A0AV96	1;1;1;1;1;1;1;1;1;1	1;1;1;1;1;1;1;1;1;1	1;1;1;1;1;1;1;1;1;1	RNA-binding protein 47	RBM47	;;;;;;;;;	10	1	1	1	0	0	1	0	0	1	0	0	1	33.9	33.9	33.9	5.9175	59	59;114;124;137;159;193;217;393;524;593	7							1						0	5.9806			By MS/MS	0.67559	0.71965	NaN	1	0
F8WC54;A0AVL1;Q13443-2;Q13443	F8WC54;A0AVL1;Q13443-2;Q13443	2;2;2;2	2;2;2;2	2;2;2;2	Disintegrin and metalloproteinase domain-containing protein 9	ADAM9	;;;	4	2	2	2	0	0	2	0	0	2	0	0	2	4.1	4.1	4.1	69.323	628	628;712;655;819	8							1		1				0.0053552	2.3241			By MS/MS	0.92348	0.96707	8.1852	2	0
A0AVT1-2;A0AVT1	A0AVT1-2;A0AVT1	2;2	2;2	2;2	Ubiquitin-like modifier-activating enzyme 6	UBA6	;	2	2	2	2	2	1	0	2	1	0	2	1	0	3.1	3.1	3.1	65.756	578	578;1052	7.25							3	1					0.001548	2.8874	By MS/MS	By MS/MS		0.83884	0.93707	14.255	3	0
A0MZ66-5;A0MZ66-6;A0MZ66;A0MZ66-3;B7Z7Z9;A0MZ66-4;A0MZ66-2;A0MZ66-7	A0MZ66-5;A0MZ66-6;A0MZ66;A0MZ66-3;B7Z7Z9;A0MZ66-4;A0MZ66-2	6;6;6;6;5;5;4;2	6;6;6;6;5;5;4;2	5;5;5;5;4;4;3;2	Shootin-1	KIAA1598	;;;;;;	8	6	6	5	6	4	3	6	4	3	5	4	3	13.5	13.5	12.4	64.519	571	571;601;631;649;498;558;456;219	6.88					2	9	1		2	1	1		0	41.14	By MS/MS	By MS/MS	By MS/MS	0.91126	1.0039	10.883	14	0
E7ETC2;A8W6Z8;A1A441;Q08209-3;Q08209-2;Q08209	E7ETC2;A8W6Z8;A1A441;Q08209-3;Q08209-2;Q08209	1;1;1;1;1;1	1;1;1;1;1;1	1;1;1;1;1;1	Serine/threonine-protein phosphatase;Serine/threonine-protein phosphatase 2B catalytic subunit alpha isoform	PPP3CA	;;;;;	6	1	1	1	1	0	1	1	0	1	1	0	1	4.7	4.7	4.7	47.815	423	423;289;454;469;511;521	1.78	4	4		1									0	100.63	By MS/MS		By MS/MS	NaN	NaN	NaN	0	0
A1A528;O43264;F5H3C1	A1A528;O43264;F5H3C1	2;2;1	2;2;1	2;2;1	Centromere/kinetochore protein zw10 homolog	ZW10	;;	3	2	2	2	1	2	0	1	2	0	1	2	0	5.2	5.2	5.2	76.806	672	672;779;135	9									3				0.0056219	2.2461	By MS/MS	By MS/MS		0.67531	0.91418	23.509	3	0
A1KXE4-2;A1KXE4	A1KXE4-2;A1KXE4	1;1	1;1	1;1	Myelin-associated neurite-outgrowth inhibitor	FAM168B	;	2	1	1	1	1	1	0	1	1	0	1	1	0	14.6	14.6	14.6	12.707	123	123;195	1.5	2	2											0.00084567	3.5926	By MS/MS	By MS/MS		0.76188	1.1061	16.791	4	0
A1L0T0;E9PL44;E9PJS0	A1L0T0	3;1;1	3;1;1	3;1;1	Acetolactate synthase-like protein	ILVBL		3	3	3	3	1	2	1	1	2	1	1	2	1	8.5	8.5	8.5	67.867	632	632;166;262	8.75					1				2			1	0	4.4018	By MS/MS	By MS/MS	By MS/MS	0.92627	1.1863	13.86	3	0
A2A274;Q99798	A2A274;Q99798	11;11	11;11	11;11	Aconitate hydratase, mitochondrial	ACO2	;	2	11	11	11	9	8	3	9	8	3	9	8	3	18.8	18.8	18.8	87.819	805	805;780	7.88					3	4	10	9	8	7			0	27.53	By MS/MS	By MS/MS	By MS/MS	0.75685	1.1218	19.473	38	0
A2A2L5;A8MSH5;Q9BY42;A2A2L6	A2A2L5;A8MSH5;Q9BY42;A2A2L6	2;2;2;1	2;2;2;1	2;2;2;1	Protein RTF2 homolog	RTFDC1	;;;	4	2	2	2	2	2	1	2	2	1	2	2	1	10.5	10.5	10.5	31.151	277	277;336;306;230	8						2	1	1	1	2			0	5.6748	By MS/MS	By MS/MS	By MS/MS	1.0033	1.1596	18.654	7	0
A2A2Q9;Q9Y312	A2A2Q9;Q9Y312	1;1	1;1	1;1	Protein AAR2 homolog	AAR2	;	2	1	1	1	1	1	1	1	1	1	1	1	1	2.8	2.8	2.8	45.034	398	398;384	1.67	3	2	1										0.0025984	2.6026	By MS/MS	By MS/MS	By MS/MS	0.74404	1.0318	8.1233	6	0
A2A3Q2;F8WCX2;Q8N1G0-2;Q8N1G0	A2A3Q2;F8WCX2;Q8N1G0-2;Q8N1G0	1;1;1;1	1;1;1;1	1;1;1;1	Zinc finger protein 687	ZNF687	;;;	4	1	1	1	0	0	1	0	0	1	0	0	1	18.4	18.4	18.4	14.376	147	147;785;1103;1237	6						1							0.00084034	3.514			By MS/MS	1.1767	1.2496	NaN	1	0
A2AB88;O15212	A2AB88;O15212	3;3	3;3	3;3	Prefoldin subunit 6	PFDN6	;	2	3	3	3	2	3	2	2	3	2	2	3	2	38.8	38.8	38.8	11.561	103	103;129	5.73		4	2	2	2	2	3	3	3	1			0	6.21	By MS/MS	By MS/MS	By MS/MS	0.71199	1.0134	17.928	22	0
Q5HYZ1;A2ABB6	Q5HYZ1;A2ABB6	1;1	1;1	1;1			;	2	1	1	1	0	1	0	0	1	0	0	1	0	6.8	6.8	6.8	35.759	322	322;322	5					1								0.0022447	2.6539		By MS/MS		0.56053	1.0695	NaN	1	0
O19617;B0UY12;A2ABE5;B0UY14;A2AEA2;A2ABE6;B0UY15;A2AEA4;A2ABE7;F8VZB9;F5GXA6;Q29963;P10321;E9PIT7;H0Y6Q7;P30501;P01893	O19617;B0UY12;A2ABE5;B0UY14;A2AEA2;A2ABE6;B0UY15;A2AEA4;A2ABE7;F8VZB9;F5GXA6;Q29963;P10321;E9PIT7;H0Y6Q7;P30501;P01893	4;4;4;4;4;4;4;4;4;4;4;4;4;3;3;3;2	1;1;1;1;1;1;1;1;1;1;1;1;1;1;1;1;0	0;0;0;0;0;0;0;0;0;0;0;0;0;0;0;0;0	HLA class I histocompatibility antigen, Cw-6 alpha chain;HLA class I histocompatibility antigen, Cw-7 alpha chain;HLA class I histocompatibility antigen, Cw-2 alpha chain;Putative HLA class I histocompatibility antigen, alpha chain H	HLA-C;HLA-H	;;;;;;;;;;;;;;;;	17	4	1	0	4	2	2	1	0	0	0	0	0	15.6	2.7	0	40.71	366	366;368;368;372;372;372;397;397;397;403;403;366;366;224;261;366;362	8.5								1	1				0.0018818	2.7187	By MS/MS	By matching	By matching	0.55681	0.6116	0.50543	2	0
B0UZY3;B0UZY0;A2ABF8;B0UZY1;A2ABF9;Q96KQ7-3;Q96KQ7-2;Q96KQ7	B0UZY3;B0UZY0;A2ABF8;B0UZY1;A2ABF9;Q96KQ7-3;Q96KQ7-2;Q96KQ7	1;1;1;1;1;1;1;1	1;1;1;1;1;1;1;1	1;1;1;1;1;1;1;1	Histone-lysine N-methyltransferase EHMT2	EHMT2	;;;;;;;	8	1	1	1	0	0	1	0	0	1	0	0	1	2.5	2.5	2.5	129.03	1176	1176;1233;1233;1267;1267;202;1176;1210	5					1								0.0015432	2.8728			By MS/MS	1.1487	1.2465	NaN	1	0
C9JT67;Q8IYA2;A2RUR9;C9JAY6;A6NJB5;A6NG92;Q3MJ40-2;A2RUR9-2;Q3MJ40;A2RUR9-3	C9JT67;Q8IYA2;A2RUR9;C9JAY6;A6NJB5;A6NG92;Q3MJ40-2;A2RUR9-2;Q3MJ40;A2RUR9-3	2;2;2;1;1;1;1;1;1;1	2;2;2;1;1;1;1;1;1;1	2;2;2;1;1;1;1;1;1;1	Putative coiled-coil domain-containing protein 144C;Coiled-coil domain-containing protein 144A;Coiled-coil domain-containing protein 144B	CCDC144A;CCDC144CP;CCDC144B	;;;;;;;;;	10	2	2	2	0	1	1	0	1	1	0	1	1	1.7	1.7	1.7	165.12	1425	1425;1237;1427;224;571;726;571;691;725;1154	6.5		1									1		0.0091712	2.0394		By MS/MS	By MS/MS	0.081806	0.14034	NaN	1	1
A3KFI9;Q05048	A3KFI9;Q05048	1;1	1;1	1;1	Cleavage stimulation factor subunit 1	CSTF1	;	2	1	1	1	1	0	0	1	0	0	1	0	0	10.6	10.6	10.6	15.594	142	142;431	6						1							0.0046628	2.3757	By MS/MS			1.12	1.2374	NaN	1	0
H0Y7N1;A3KGN5;Q5SSV3;Q5SRR8;O95865	H0Y7N1;A3KGN5;Q5SSV3;Q5SRR8;O95865	2;2;2;2;2	2;2;2;2;2	2;2;2;2;2	N(G),N(G)-dimethylarginine dimethylaminohydrolase 2	DDAH2	;;;;	5	2	2	2	1	1	1	1	1	1	1	1	1	11.2	11.2	11.2	19.962	188	188;225;226;236;285	7						1	1	1					0	6.2556	By MS/MS	By MS/MS	By MS/MS	0.91067	0.89169	42.993	3	0
C9J381;E7EQS0;P20839-2;P20839-4;P20839;P20839-3;C9JV30;J3KNX8;A4D0Z6;C9K0R9	C9J381;E7EQS0;P20839-2;P20839-4;P20839;P20839-3;C9JV30;J3KNX8;A4D0Z6;C9K0R9	5;5;5;5;5;5;5;5;5;3	3;3;3;3;3;3;3;3;3;1	3;3;3;3;3;3;3;3;3;1	Inosine-5-monophosphate dehydrogenase;Inosine-5-monophosphate dehydrogenase 1	IMPDH1	;;;;;;;;;	10	5	3	3	5	4	3	3	3	2	3	3	2	11.9	8.6	8.6	55.277	513	513;530;489;509;514;563;566;589;599;289	7.37				1	1	4	4	3	5	1			0	5.9626	By MS/MS	By MS/MS	By MS/MS	0.72934	1.0488	16.296	18	0
A4D2B0	A4D2B0	1	1	1	Metallo-beta-lactamase domain-containing protein 1	MBLAC1		1	1	1	1	0	0	1	0	0	1	0	0	1	10.2	10.2	10.2	27.202	266	266	5					1								0	6.8572			By MS/MS	NaN	NaN	NaN	0	0
C9JR15;C9JS54;C9JJU6;C9K051;H7C019;C9JK55;E9PHI4;A4D2Q0;O94901-4;O94901-2;F8WD13;O94901-3;O94901-6;O94901-5;E9PF23;O94901	C9JR15;C9JS54;C9JJU6;C9K051;H7C019;C9JK55;E9PHI4;A4D2Q0;O94901-4;O94901-2;F8WD13;O94901-3;O94901-6;O94901-5;E9PF23;O94901	1;1;1;1;1;1;1;1;1;1;1;1;1;1;1;1	1;1;1;1;1;1;1;1;1;1;1;1;1;1;1;1	1;1;1;1;1;1;1;1;1;1;1;1;1;1;1;1	SUN domain-containing protein 1	SUN1;UNC84A	;;;;;;;;;;;;;;;	16	1	1	1	0	0	1	0	0	1	0	0	1	30.7	30.7	30.7	9.4974	88	88;113;119;135;171;174;822;974;109;257;278;341;682;702;785;812	5					1								0	9.48			By MS/MS	0.85025	0.91321	NaN	1	0
A5YKK6;A5YKK6-4;A5YKK6-2;H3BR89;H3BVC9;H3BMH0;B5MDN3;A5YKK6-3	A5YKK6;A5YKK6-4;A5YKK6-2	3;2;2;1;1;1;1;1	3;2;2;1;1;1;1;1	3;2;2;1;1;1;1;1	CCR4-NOT transcription complex subunit 1	CNOT1	;;	8	3	3	3	2	1	1	2	1	1	2	1	1	1.6	1.6	1.6	266.94	2376	2376;1551;2371;193;241;277;1227;2150	5			1		1	2							0	6.6866	By MS/MS	By MS/MS	By MS/MS	0.82366	0.89918	32.679	3	1
A6H8Z3;Q15042;C9J837	A6H8Z3;Q15042;C9J837	1;1;1	1;1;1	1;1;1	Rab3 GTPase-activating protein catalytic subunit	RAB3GAP1	;;	3	1	1	1	0	1	0	0	1	0	0	1	0	1.8	1.8	1.8	105.29	935	935;981;988	6						1							0.0029369	2.5321		By MS/MS		0.91371	1.6734	NaN	1	0
A6NCA8;F5H2U4;Q5T6F2;Q5JV03;A2A306;E7EWG4	A6NCA8;F5H2U4;Q5T6F2;Q5JV03	6;6;6;4;2;2	6;6;6;4;2;2	6;6;6;4;2;2	Ubiquitin-associated protein 2	UBAP2	;;;	6	6	6	6	2	3	2	2	3	2	2	3	2	9.9	9.9	9.9	87.899	852	852;874;1119;358;325;686	7.6			1			3		2	2	1	1		0	12.009	By MS/MS	By MS/MS	By MS/MS	0.78242	1.1457	8.9025	6	0
A8MU28;Q13564-2;Q13564;A6NCK0	A8MU28;Q13564-2;Q13564;A6NCK0	5;5;5;5	5;5;5;5	5;5;5;5	NEDD8-activating enzyme E1 regulatory subunit	NAE1	;;;	4	5	5	5	5	2	1	5	2	1	5	2	1	20.9	20.9	20.9	50.624	445	445;528;534;537	7.18					1	4	1	3	1	1			0	10.867	By MS/MS	By MS/MS	By MS/MS	1.0156	1.0957	14.058	9	0
A6NDG6;H3BV17	A6NDG6	5;2	5;2	5;2	Phosphoglycolate phosphatase	PGP		2	5	5	5	4	4	2	4	4	2	4	4	2	19.9	19.9	19.9	34.006	321	321;57	4.36	4	4	2	3	2	2	1	1	2		1		0	11.841	By MS/MS	By MS/MS	By MS/MS	0.86861	0.89433	18.526	15	0
A6NDU8	A6NDU8	1	1	1	UPF0600 protein C5orf51	C5orf51		1	1	1	1	1	1	1	1	1	1	1	1	1	3.1	3.1	3.1	33.62	294	294	2.67	2	3	1	2	1								0.0018889	2.7415	By MS/MS	By MS/MS	By MS/MS	1.0271	1.0243	27.921	7	0
B4DKL4;A6NDW3;Q86X29-4;Q86X29-2;Q86X29-3;Q86X29	B4DKL4;A6NDW3;Q86X29-4;Q86X29-2;Q86X29-3;Q86X29	1;1;1;1;1;1	1;1;1;1;1;1	1;1;1;1;1;1	Lipolysis-stimulated lipoprotein receptor;Protein FAM131B	LSR;FAM131B	;;;;;	6	1	1	1	0	0	1	0	0	1	0	0	1	2.2	2.2	2.2	54.498	493	493;581;582;591;629;649	9.5									1	1			0.0043274	2.4144			By MS/MS	0.59396	0.6213	5.4847	2	0
A6NF31;O75665-3;O75665	A6NF31;O75665-3;O75665	1;1;1	1;1;1	1;1;1	Oral-facial-digital syndrome 1 protein	OFD1	;;	3	1	1	1	0	1	1	0	1	1	0	1	1	1.5	1.5	1.5	100.96	872	872;972;1012	7							3						0	6.5192		By MS/MS	By MS/MS	0.50061	0.89461	7.7267	3	2
A6NF51;B4DUS9;O95861;O95861-2;F8VVW8;F8VZG4;F8W1J0;B4DPS5	A6NF51;B4DUS9;O95861;O95861-2;F8VVW8;F8VZG4;F8W1J0	4;4;4;4;3;3;3;1	4;4;4;4;3;3;3;1	4;4;4;4;3;3;3;1	3(2),5-bisphosphate nucleotidase 1	BPNT1	;;;;;;	8	4	4	4	3	2	2	3	2	2	3	2	2	12	12	12	31.707	291	291;272;308;325;128;136;170;253	4.43	1	3	2	2	1	1	2	2					0	6.662	By MS/MS	By MS/MS	By MS/MS	0.71664	1.0132	38.824	10	0
D6RAG0;E7EP90;A6NJ25;Q9H1A6;F8WF84;E2QRJ6;A6NFM0;E7EWC6;Q9H1A7;Q9GZM3;F6W009;Q9GZM3-2;P52435	D6RAG0;E7EP90;A6NJ25;Q9H1A6;F8WF84;E2QRJ6;A6NFM0;E7EWC6;Q9H1A7;Q9GZM3;F6W009;Q9GZM3-2;P52435	1;1;1;1;1;1;1;1;1;1;1;1;1	1;1;1;1;1;1;1;1;1;1;1;1;1	1;1;1;1;1;1;1;1;1;1;1;1;1	DNA-directed RNA polymerase II subunit RPB11-b2;DNA-directed RNA polymerase II subunit RPB11-b1;DNA-directed RNA polymerase II subunit RPB11-a	POLR2J3;POLR2J1;POLR2J2;POLR2J	;;;;;;;;;;;;	13	1	1	1	1	1	0	1	1	0	1	1	0	23.3	23.3	23.3	7.9742	73	73;76;116;127;128;158;158;274;115;115;115;116;117	1.5	1	1											0.0012146	3.1814	By MS/MS	By MS/MS		0.73921	1.0763	29.775	2	0
F5H1G9;F8WA55;F8WA56;A6NFN2;Q8IZP0-11;Q8IZP0-10;Q8IZP0-8;Q8IZP0-7;Q8IZP0-2;Q8IZP0-4;Q8IZP0-3;Q8IZP0-5;Q8IZP0-6;Q8IZP0-9;Q8IZP0-12;Q8IZP0	F5H1G9;F8WA55;F8WA56;A6NFN2;Q8IZP0-11;Q8IZP0-10;Q8IZP0-8;Q8IZP0-7;Q8IZP0-2;Q8IZP0-4;Q8IZP0-3;Q8IZP0-5;Q8IZP0-6;Q8IZP0-9;Q8IZP0-12;Q8IZP0	2;2;2;2;2;2;2;2;2;2;2;2;2;2;2;2	2;2;2;2;2;2;2;2;2;2;2;2;2;2;2;2	2;2;2;2;2;2;2;2;2;2;2;2;2;2;2;2	Abl interactor 1	ABI1	;;;;;;;;;;;;;;;	16	2	2	2	0	2	0	0	2	0	0	2	0	9.6	9.6	9.6	43.473	394	394;423;482;509;329;388;393;422;446;451;452;476;480;481;496;508	6.67					1	1			1				0.00085179	3.6551		By MS/MS		0.59021	1.1345	NaN	1	0
A6NMH6;A6NFQ9;F8W8I8;Q92599-2;F6W7K9;Q92599	A6NMH6;A6NFQ9;F8W8I8;Q92599-2;F6W7K9;Q92599	2;2;2;2;2;2	2;2;2;2;2;2	2;2;2;2;2;2	Septin-8	2008-09-01	;;;;;	6	2	2	2	1	2	0	1	2	0	1	2	0	6.7	6.7	6.7	49.915	430	430;440;460;429;442;483	8.75								1	3				0.00044385	4.1266	By matching	By MS/MS		0.72021	1.153	15.447	3	0
A6NFX8;Q9UKK9;A6NCQ0;A6NJU6;A6NHE8;C9JYY9;H0YEY4	A6NFX8;Q9UKK9;A6NCQ0;A6NJU6;A6NHE8;C9JYY9	6;6;4;4;4;3;1	6;6;4;4;4;3;1	6;6;4;4;4;3;1	ADP-sugar pyrophosphatase	NUDT5	;;;;;	7	6	6	6	6	6	4	6	6	4	6	6	4	29.7	29.7	29.7	25.895	232	232;219;180;186;189;98;137	3.99	31	19	10	7	9	11	12	8	7	1			0	125.48	By MS/MS	By MS/MS	By MS/MS	0.82447	0.97554	17.759	85	0
A6NG32	A6NG32	1	1	1				1	1	1	1	0	0	1	0	0	1	0	0	1	14.2	14.2	14.2	24.693	240	240	5					1								0	5.6983			By MS/MS	1.3887	1.5429	NaN	1	1
A6NG79;Q92733	A6NG79;Q92733	3;3	3;3	3;3	Proline-rich protein PRCC	PRCC	;	2	3	3	3	2	2	1	2	2	1	2	2	1	16.1	16.1	16.1	48.959	459	459;491	5.83				1	1	3		1					0	12.999	By MS/MS	By MS/MS	By MS/MS	0.71	0.99244	8.7834	4	0
B7Z9S8;A6NGH2;P05026-2;P05026	B7Z9S8;A6NGH2;P05026-2;P05026	2;2;2;2	2;2;2;2	2;2;2;2	Sodium/potassium-transporting ATPase subunit beta-1	ATP1B1	;;;	4	2	2	2	1	2	1	1	2	1	1	2	1	15.8	15.8	15.8	28.627	247	247;295;301;303	6.22				1	2	3	1	1	1				0.00088731	4.1151	By MS/MS	By MS/MS	By MS/MS	0.66418	1.2718	46.367	8	0
F8W8T3;A6NGQ3;H3BPX2;Q5VST9-3;Q5VST9;Q5VST9-2;Q5VST9-6;H0Y411	F8W8T3;A6NGQ3;H3BPX2;Q5VST9-3;Q5VST9;Q5VST9-2;Q5VST9-6	3;3;3;3;3;3;3;1	3;3;3;3;3;3;3;1	3;3;3;3;3;3;3;1	Obscurin	OBSCN	;;;;;;	8	3	3	3	2	1	1	2	1	1	2	1	1	1	1	1	407.6	3739	3739;5602;8678;6620;7968;7969;8483;2583	6.71				1	1	2	1	1			1		0.002939	2.537	By MS/MS	By MS/MS	By MS/MS	0.84081	1.129	14.244	6	0
H0Y4J2;A6NHR2;Q9BZE1	H0Y4J2;A6NHR2;Q9BZE1	1;1;1	1;1;1	1;1;1	39S ribosomal protein L37, mitochondrial	MRPL37	;;	3	1	1	1	1	1	1	1	1	1	1	1	1	6.1	6.1	6.1	29.485	264	264;292;423	6						3							0.0085092	2.0583	By MS/MS	By matching	By MS/MS	0.87085	0.98026	6.5052	3	0
A6NHR9-2;A6NHR9;J3KTL8;J3QSH1	A6NHR9-2;A6NHR9	5;5;2;1	5;5;2;1	5;5;2;1	Structural maintenance of chromosomes flexible hinge domain-containing protein 1	SMCHD1	;	4	5	5	5	3	5	1	3	5	1	3	5	1	4.9	4.9	4.9	215.74	1917	1917;2005;1388;150	6.59	1				2	6	3	1	4				0	60.213	By MS/MS	By MS/MS	By MS/MS	0.58348	1.0315	22.231	16	0
P63092-3;P63092-2;P63092;A6NI00;Q5JWF2-2;Q5JWF2;A2A2R6;Q5JWD1;H0Y7E8;Q5JWE9;H0Y7F4;P11488;P19087;P09471;A8MTJ3;P38405;P38405-2	P63092-3;P63092-2;P63092;A6NI00;Q5JWF2-2;Q5JWF2;A2A2R6;Q5JWD1;H0Y7E8;Q5JWE9;H0Y7F4;P11488;P19087;P09471;A8MTJ3;P38405;P38405-2	2;2;2;2;2;2;1;1;1;1;1;1;1;1;1;1;1	1;1;1;1;1;1;0;0;0;0;0;0;0;0;0;0;0	1;1;1;1;1;1;0;0;0;0;0;0;0;0;0;0;0	Guanine nucleotide-binding protein G(s) subunit alpha isoforms short;Guanine nucleotide-binding protein G(s) subunit alpha isoforms XLas;Guanine nucleotide-binding protein G(t) subunit alpha-1;Guanine nucleotide-binding protein G(t) subunit alpha-2;Guanine nucleotide-binding protein G(o) subunit alpha;Guanine nucleotide-binding protein G(t) subunit alpha-3;Guanine nucleotide-binding protein G(olf…	GNAS;GNAT1;GNAT2;GNAO1;GNAT3;GNAL	;;;;;;;;;;;;;;;;	17	2	1	1	2	1	2	1	0	1	1	0	1	7.1	4.2	4.2	44.179	379	379;380;394;395;1023;1037;61;87;93;193;199;350;354;354;354;381;458	6.33						2	1						0.0085616	2.0921	By MS/MS	By matching	By MS/MS	0.82242	0.86615	8.2081	3	0
A6NI74;J3KNX1;A6NNW6	A6NI74;J3KNX1;A6NNW6	2;1;1	2;1;1	2;1;1	Enolase-like protein ENO4	ENO4	;;	3	2	2	2	1	2	1	1	2	1	1	2	1	6.1	6.1	6.1	39.641	363	363;628;628	8.64						1	2	2	2	3	1		0.0011797	2.9817	By MS/MS	By MS/MS	By MS/MS	0.71168	1.1342	15.499	9	0
A6NIW1;P14209	A6NIW1;P14209	1;1	1;1	1;1	CD99 antigen	CD99	;	2	1	1	1	1	0	1	1	0	1	1	0	1	5.9	5.9	5.9	17.128	169	169;185	9.5								1			1		0.005306	2.2765	By MS/MS		By MS/MS	0.89564	0.93023	NaN	1	0
A6NJA2;J3QRZ5;B7Z4N8;P54578;J3QQT6;J3KS55	A6NJA2;J3QRZ5;B7Z4N8;P54578	14;14;14;14;1;1	14;14;14;14;1;1	14;14;14;14;1;1	Ubiquitin carboxyl-terminal hydrolase;Ubiquitin carboxyl-terminal hydrolase 14	USP14	;;;	6	14	14	14	8	11	8	8	11	8	8	11	8	41.1	41.1	41.1	51.086	448	448;459;483;494;20;28	8					2	8	10	11	13	5	3		0	80.937	By MS/MS	By MS/MS	By MS/MS	0.86722	0.90808	20.348	51	0
A6NJZ9;Q8WTT2;F5H677	A6NJZ9;Q8WTT2;F5H677	2;2;1	2;2;1	2;2;1	Nucleolar complex protein 3 homolog	NOC3L	;;	3	2	2	2	0	1	1	0	1	1	0	1	1	2.4	2.4	2.4	92.623	800	800;800;501	9								1		1			0.0062893	2.2126		By MS/MS	By MS/MS	0.74056	1.0432	39.247	2	0
A6NKV8;D6RD97;D6RJ02;D6RJF2	A6NKV8;D6RD97;D6RJ02;D6RJF2	3;2;2;2	1;1;1;1	1;1;1;1	Polyadenylate-binding protein-interacting protein 1	PAIP1	;;;	4	3	1	1	1	2	2	1	1	1	1	1	1	6.8	3.8	3.8	42.006	367	367;95;168;200	5.13	1	1	1		5	4	2	1					0.0015588	2.9221	By MS/MS	By MS/MS	By MS/MS	0.38837	0.73954	23.826	15	0
J3KNM5;A6NL56;Q8IY57-3;Q8IY57-2;Q8IY57	J3KNM5;A6NL56;Q8IY57-3;Q8IY57-2;Q8IY57	1;1;1;1;1	1;1;1;1;1	1;1;1;1;1	YY1-associated factor 2	YAF2	;;;;	5	1	1	1	0	0	1	0	0	1	0	0	1	16	16	16	17.227	156	156;171;138;156;180	10										1			0	10.452			By MS/MS	1.1414	1.2203	NaN	1	0
H7C1C6;A6NLM8;P51571	H7C1C6;A6NLM8;P51571	3;3;3	3;3;3	3;3;3	Translocon-associated protein subunit delta	SSR4	;;	3	3	3	3	3	2	0	3	2	0	3	2	0	25.8	25.8	25.8	12.959	120	120;148;173	8						1	2		2	1			0	10.149	By MS/MS	By MS/MS		0.73852	1.0006	18.391	6	0
P22307-4;A6NM69;C9JC79;P22307;E1B6W5;P22307-2;H0YF61;H0YD06;H0YCB0;E9PLD1;F2Z3J1;P22307-3	P22307-4;A6NM69;C9JC79;P22307;E1B6W5;P22307-2	6;6;6;6;5;5;2;1;1;1;1;1	6;6;6;6;5;5;2;1;1;1;1;1	6;6;6;6;5;5;2;1;1;1;1;1	Non-specific lipid-transfer protein	SCP2	;;;;;	12	6	6	6	5	5	3	5	5	3	5	5	3	14.8	14.8	14.8	50.341	466	466;503;523;547;140;143;140;78;224;366;59;322	7.81					1	3	5	9	7	1			0	12.437	By MS/MS	By MS/MS	By MS/MS	0.79804	1.0076	9.5926	26	0
A6NM98;P41227;C9JN83;H0Y8T0;C9JW55;F8W808;A8MWP7;Q9BSU3	A6NM98;P41227	6;6;2;1;1;1;1;1	6;6;2;1;1;1;1;1	6;6;2;1;1;1;1;1	N-alpha-acetyltransferase 10	NAA10	;	8	6	6	6	5	3	3	5	3	3	5	3	3	34.5	34.5	34.5	24.783	220	220;235;142;111;146;169;184;229	7.07	1			1		6	1			4	1		0	79.046	By MS/MS	By MS/MS	By MS/MS	0.89176	0.95836	14.584	13	0
A6NMQ1;P09884	A6NMQ1;P09884	8;8	8;8	8;8	DNA polymerase;DNA polymerase alpha catalytic subunit	POLA1	;	2	8	8	8	4	6	0	4	6	0	4	6	0	7.9	7.9	7.9	166.46	1468	1468;1462	7.13					3	2	4	2	4				0	37.01	By MS/MS	By MS/MS		0.52009	0.94926	22.965	12	0
C9JH92;A6NP24;A6NN60;Q08257;Q08257-2	C9JH92;A6NP24;A6NN60;Q08257	4;4;4;4;1	4;4;4;4;1	4;4;4;4;1	Quinone oxidoreductase	CRYZ	;;;	5	4	4	4	3	3	0	3	3	0	3	3	0	33	33	33	21.932	206	206;243;295;329;192	8					1	2			4		1		0	13.517	By MS/MS	By MS/MS		0.60616	1.0279	18.331	4	0
E5RK69;A6NN80;P08133-2;P08133;E7EMC6;E5RIU8;E5RJR0;E5RI05;E5RJF5;E5RK63;E5RFF0	E5RK69;A6NN80;P08133-2;P08133;E7EMC6	5;5;5;5;4;1;1;1;1;1;1	5;5;5;5;4;1;1;1;1;1;1	5;5;5;5;4;1;1;1;1;1;1	Annexin;Annexin A6	ANXA6	;;;;	11	5	5	5	2	5	1	2	5	1	2	5	1	13.7	13.7	13.7	51.776	460	460;667;641;673;330;94;110;129;130;150;156	7.31			1		1	2	4	4	3	1			0	10.923	By MS/MS	By MS/MS	By MS/MS	1.0633	1.7761	23.879	15	0
A6NNI4;G8JLH6;P21926	A6NNI4;G8JLH6;P21926	2;2;2	2;2;2	2;2;2	Tetraspanin;CD9 antigen	CD9	;;	3	2	2	2	2	1	1	2	1	1	2	1	1	21.4	21.4	21.4	17.764	159	159;228;228	7.25					1	1	3	1	2				0.0029488	2.5606	By MS/MS	By MS/MS	By MS/MS	0.85003	1.0447	55.952	8	0
A6PVN5;Q15257-3;Q15257-2;Q15257;Q68CR8;Q5T949;Q5T948;B4DZF8;Q15257-4;B7ZBQ0;A6PVN7;A6PVN8;C9IZ76;A6PVN6;A6PVN9	A6PVN5;Q15257-3;Q15257-2;Q15257;Q68CR8;Q5T949;Q5T948;B4DZF8;Q15257-4	3;3;3;3;2;2;2;2;2;1;1;1;1;1;1	3;3;3;3;2;2;2;2;2;1;1;1;1;1;1	3;3;3;3;2;2;2;2;2;1;1;1;1;1;1	Serine/threonine-protein phosphatase 2A activator	PPP2R4;DKFZp781M17165	;;;;;;;;	15	3	3	3	1	3	1	1	3	1	1	3	1	18.8	18.8	18.8	37.375	329	329;294;323;358;104;250;254;374;281;61;64;129;132;176;263	6.11				1	3	2	1	1	1				0	15.164	By MS/MS	By MS/MS	By MS/MS	0.43455	0.86821	18.117	4	0
A6PWM2;Q6UXH1-3;Q6UXH1-2;Q6UXH1-4;Q6UXH1;Q6UXH1-6;Q6UXH1-5	A6PWM2;Q6UXH1-3;Q6UXH1-2;Q6UXH1-4;Q6UXH1;Q6UXH1-6;Q6UXH1-5	1;1;1;1;1;1;1	1;1;1;1;1;1;1	1;1;1;1;1;1;1	Cysteine-rich with EGF-like domain protein 2	CRELD2	;;;;;;	7	1	1	1	1	0	0	1	0	0	1	0	0	5.7	5.7	5.7	25.129	229	229;284;321;325;353;373;402	6.5						1	1						0.0062959	2.2219	By MS/MS			0.95558	1.039	17.474	2	0
Q9ULV4;A7MAP0;A7MAP1;B4E3S0;H0YHL7;F8VV53;F8W1H8;F8VUX3;F8VSA4;F8VRE9;F8VTT6;F8VVB7	Q9ULV4;A7MAP0;A7MAP1;B4E3S0	11;11;11;9;3;2;2;2;2;2;2;2	11;11;11;9;3;2;2;2;2;2;2;2	11;11;11;9;3;2;2;2;2;2;2;2	Coronin-1C;Coronin	CORO1C	;;;	12	11	11	11	8	8	6	8	8	6	8	8	6	35	35	35	53.248	474	474;480;527;369;165;125;151;159;162;163;169;181	7.72				1	3	7	10	10	9	3	3		0	37.945	By MS/MS	By MS/MS	By MS/MS	0.87149	0.98468	15.837	29	0
P35241;A7YIJ8;F5H1A7;P35241-3;E9PQ82;E9PNV3;P35241-2;H0YE16	P35241;A7YIJ8;F5H1A7	16;16;10;5;4;4;4;3	6;6;5;1;1;1;4;3	6;6;5;1;1;1;4;3	Radixin	RDX	;;	8	16	6	6	12	13	9	5	5	3	5	5	3	26.9	12	12	68.563	583	583;604;447;200;116;148;257;253	7.4					2	7	12	6	5	3			0	24.586	By MS/MS	By MS/MS	By MS/MS	0.73908	0.96259	31.904	35	0
F8W7U0;E7ERJ0;E9PD98;Q15811-3;B4DTM2;Q15811-2;Q15811-4;A8CTY3;A8CTX8;Q15811;H0Y523;A8DCP3;A7Y322;E7ERJ1	F8W7U0;E7ERJ0;E9PD98;Q15811-3;B4DTM2;Q15811-2;Q15811-4;A8CTY3;A8CTX8;Q15811;H0Y523;A8DCP3;A7Y322;E7ERJ1	2;2;2;2;2;2;2;2;2;2;1;1;1;1	2;2;2;2;2;2;2;2;2;2;1;1;1;1	2;2;2;2;2;2;2;2;2;2;1;1;1;1	Intersectin-1	ITSN1	;;;;;;;;;;;;;	14	2	2	2	0	1	1	0	1	1	0	1	1	2.7	2.7	2.7	130.01	1149	1149;1178;1721;1144;1215;1220;1650;1660;1716;1721;260;914;1015;1020	8							1		1				0.0025907	2.5804		By MS/MS	By MS/MS	1.9258	3.63	NaN	1	1
A8CZ64;P28482	A8CZ64;P28482	3;3	3;3	3;3	Mitogen-activated protein kinase 1	MAPK1	;	2	3	3	3	1	3	2	1	3	2	1	3	2	10.1	10.1	10.1	36.432	316	316;360	3.75	3	6	2	2	2	1	2	2					0	6.4722	By MS/MS	By MS/MS	By MS/MS	0.84811	0.9409	12.987	16	0
J3KR23;P53990-2;P53990;P53990-4;A8KAH5;H3BQF7;H3BMU1;H3BUI0;P53990-3;F5GXM3;J3QLU7	J3KR23;P53990-2;P53990;P53990-4;A8KAH5;H3BQF7;H3BMU1;H3BUI0;P53990-3	4;4;4;4;4;3;3;3;3;1;1	4;4;4;4;4;3;3;3;3;1;1	4;4;4;4;4;3;3;3;3;1;1	IST1 homolog	IST1	;;;;;;;;	11	4	4	4	0	3	2	0	3	2	0	3	2	12.1	12.1	12.1	31.185	289	289;335;364;366;379;166;206;253;360;141;218	8.1						1	3	1	4	1			0	6.0438		By MS/MS	By MS/MS	0.4233	0.80876	20.789	6	0
C9J0K6;A8MTH6;P30626;B4DKK2;B4DHQ6	C9J0K6;A8MTH6;P30626;B4DKK2;B4DHQ6	9;9;9;8;5	9;9;9;8;5	9;9;9;8;5	Sorcin	SRI	;;;;	5	9	9	9	7	8	5	7	8	5	7	8	5	73.5	73.5	73.5	17.605	155	155;183;198;180;158	7.7	1				1	8	18	14	13	3	1	1	0	31.218	By MS/MS	By MS/MS	By MS/MS	0.74639	0.89228	16.507	51	0
A8MU93	A8MU93	1	1	1	Uncharacterized protein C17orf100	C17orf100		1	1	1	1	0	0	1	0	0	1	0	0	1	7.9	7.9	7.9	18.001	164	164	1	1												0.0066018	2.1877			By MS/MS	NaN	NaN	NaN	0	0
A8MUB1;P68366;C9JEV8;C9JQ00;C9JJQ8;C9JDL2	A8MUB1;P68366	24;23;10;10;9;7	6;5;5;5;4;3	6;5;5;5;4;3	Tubulin alpha-4A chain	TUBA4A	;	6	24	6	6	22	19	16	5	6	4	5	6	4	65.6	19.4	19.4	48.328	433	433;448;153;180;198;120	7.04				1	7	12	13	8	10	1			0	15.099	By MS/MS	By MS/MS	By MS/MS	0.67734	1.076	11.074	50	0
A8MUH2;P18859;J3KQ83	A8MUH2;P18859;J3KQ83	2;2;2	2;2;2	2;2;2	ATP synthase-coupling factor 6, mitochondrial	ATP5J	;;	3	2	2	2	2	1	0	2	1	0	2	1	0	20.2	20.2	20.2	13.954	119	119;108;116	9.33									2	1			0	7.8433	By MS/MS	By MS/MS		0.79281	0.86387	38.835	3	0
C9J2T4;A8MUZ4;O75575-2;O75575-3;O75575	C9J2T4;A8MUZ4;O75575-2;O75575-3;O75575	1;1;1;1;1	1;1;1;1;1	1;1;1;1;1	DNA-directed RNA polymerase III subunit RPC9	CRCP	;;;;	5	1	1	1	0	0	1	0	0	1	0	0	1	12.2	12.2	12.2	13.086	115	115;71;115;141;148	3			1										0.0036324	2.4517			By MS/MS	NaN	NaN	NaN	0	0
Q16643;A8MV58;Q16643-2;D6R9W4;F8W9Z3;D6RFI1;D6R9Q9;D6RCR4	Q16643;A8MV58;Q16643-2	9;9;8;4;4;3;3;1	9;9;8;4;4;3;3;1	9;9;8;4;4;3;3;1	Drebrin	DBN1	;;	8	9	9	9	7	5	2	7	5	2	7	5	2	23.6	23.6	23.6	71.428	649	649;695;651;317;381;124;391;93	6.8				4	2	3	3	3	3	2			0	51.148	By MS/MS	By MS/MS	By MS/MS	0.97476	1.206	12.911	17	0
C9JXR7;A8MVM1;P42574	C9JXR7;A8MVM1;P42574	1;1;1	1;1;1	1;1;1	Caspase-3;Caspase-3 subunit p17;Caspase-3 subunit p12	CASP3	;;	3	1	1	1	1	0	1	1	0	1	1	0	1	9.4	9.4	9.4	13.366	117	117;182;277	1.67	3	2	1										0	28.033	By MS/MS		By MS/MS	0.99946	1.108	14.881	6	0
A8MVR0;Q9Y6Y0	A8MVR0;Q9Y6Y0	3;3	3;3	3;3	Influenza virus NS1A-binding protein	IVNS1ABP	;	2	3	3	3	1	1	3	1	1	3	1	1	3	10.1	10.1	10.1	46.759	424	424;642	6.67					1	4	1	3					0	9.5181	By MS/MS	By MS/MS	By MS/MS	0.43974	0.8168	42.936	8	0
A8MW49;P07148;Q9NQV6-6	A8MW49;P07148;Q9NQV6-6	2;2;1	2;2;1	2;2;1	Fatty acid-binding protein, liver	FABP1	;;	3	2	2	2	2	2	2	2	2	2	2	2	2	16.1	16.1	16.1	13.808	124	124;127;1214	5.52	4	1		3	5	5	1		3	2	1		0	7.3135	By MS/MS	By MS/MS	By MS/MS	0.084761	0.15343	60.803	13	0
Q49AN9;F5H013;P62308;A8MWD9	Q49AN9;F5H013;P62308;A8MWD9	1;1;1;1	1;1;1;1	1;1;1;1	Small nuclear ribonucleoprotein G;Putative small nuclear ribonucleoprotein G-like protein 15	SNRPG;SNRPGP15	;;;	4	1	1	1	1	1	0	1	1	0	1	1	0	20.3	20.3	20.3	7.1013	64	64;68;76;76	7					1	2	2	2	1				0	4.4495	By MS/MS	By MS/MS		0.79159	1.1236	13.755	8	0
A8MWH4;P04733	A8MWH4;P04733	2;2	1;1	1;1	Metallothionein-1F	MT1F	;	2	2	1	1	0	2	1	0	1	1	0	1	1	32.3	19.4	19.4	6.1573	62	62;61	8.73							2	1	6	2			0.0053154	2.2811		By MS/MS	By MS/MS	1.0851	1.2061	10.752	11	0
A8MXP9;P43243;D6REM6;D6R991;H0Y8T4;P43243-2;D6RBK5;D6RIA2;D6RB45;D6R9F3;D6RBS2;D6RCM3;D6REK4;D6R8Z5	A8MXP9;P43243;D6REM6;D6R991;H0Y8T4;P43243-2	21;21;18;13;11;11;3;3;2;2;2;2;2;2	21;21;18;13;11;11;3;3;2;2;2;2;2;2	10;10;10;10;4;0;0;0;2;2;2;2;2;2	Matrin-3	MATR3	;;;;;	14	21	21	10	17	14	12	17	14	12	10	7	7	30.7	30.7	12.8	99.966	895	895;847;794;433;334;559;121;172;47;78;87;99;100;107	8.12	1		1	1	12	19	27	35	35	28	9	5	0	108.74	By MS/MS	By MS/MS	By MS/MS	0.85666	0.97576	15.538	159	0
E7EX90;G5E9H4;Q14203-2;A8MY36;Q14203;Q14203-3;E9PGE1;E7EWF7;Q6AWB1;E9PCY0	E7EX90;G5E9H4;Q14203-2;A8MY36;Q14203;Q14203-3;E9PGE1	5;5;5;5;5;4;4;2;2;1	5;5;5;5;5;4;4;2;2;1	5;5;5;5;5;4;4;2;2;1	Dynactin subunit 1	DCTN1	;;;;;;	10	5	5	5	3	3	2	3	3	2	3	3	2	5.5	5.5	5.5	139.09	1256	1256;1139;1144;1271;1278;1236;1253;191;890;186	8.17						1	2	5	3		1		0	30.007	By MS/MS	By MS/MS	By MS/MS	0.74427	0.95983	19.62	10	0
A8MZH8;P53801;B4DPZ0;A8MXQ1	A8MZH8;P53801;B4DPZ0;A8MXQ1	2;2;1;1	2;2;1;1	2;2;1;1	Pituitary tumor-transforming gene 1 protein-interacting protein	PTTG1IP	;;;	4	2	2	2	1	1	1	1	1	1	1	1	1	23.4	23.4	23.4	11.598	107	107;180;142;159	6					2			1					0	4.2056	By MS/MS	By MS/MS	By MS/MS	0.77235	1.0193	30.166	3	0
B0LM41	B0LM41	5	3	0	RNA-binding protein 14	RBM14		1	5	3	0	4	4	5	2	2	3	0	0	0	23.9	16.8	0	37.034	339	339	7.57					1	3	1	5	4				0	24.022	By MS/MS	By MS/MS	By MS/MS	0.98846	1.0267	13.209	14	0
B0QY86;Q8N3F8	B0QY86;Q8N3F8	1;1	1;1	1;1	MICAL-like protein 1	MICALL1	;	2	1	1	1	0	0	1	0	0	1	0	0	1	10	10	10	22.149	210	210;863	6						1							0	5.7434			By MS/MS	0.70244	0.7598	NaN	1	0
J3KN35;B0QY89;Q9Y262-2;Q9Y262;B0QY90;C9JHP4;C9K0Q7;H7C3A0;H0Y7E6	J3KN35;B0QY89;Q9Y262-2;Q9Y262;B0QY90	12;12;12;12;7;5;5;4;1	12;12;12;12;7;5;5;4;1	12;12;12;12;7;5;5;4;1	Eukaryotic translation initiation factor 3 subunit L	EIF3L	;;;;	9	12	12	12	8	10	8	8	10	8	8	10	8	26.9	26.9	26.9	62.692	531	531;607;516;564;466;150;183;127;109	7.06				2	5	17	21	13	9	2			0	71.295	By MS/MS	By MS/MS	By MS/MS	0.78765	1.0773	16.032	63	0
C9JGE3;B0QYK0;Q01844-2;Q01844-6;Q01844-3;Q01844;Q01844-5;H7BY36	C9JGE3;B0QYK0;Q01844-2;Q01844-6;Q01844-3;Q01844;Q01844-5;H7BY36	4;4;4;4;4;4;4;3	4;4;4;4;4;4;4;3	4;4;4;4;4;4;4;3	RNA-binding protein EWS	EWSR1	;;;;;;;	8	4	4	4	4	4	3	4	4	3	4	4	3	9.8	9.8	9.8	61.286	583	583;618;583;600;655;656;661;308	7.76					1	5	10	10	8	3			0	57.558	By MS/MS	By MS/MS	By MS/MS	0.91661	1.0135	13.178	35	0
H3BQQ9;B0QYN7;P63279;H3BPC4	H3BQQ9;B0QYN7;P63279;H3BPC4	5;5;5;4	5;5;5;4	5;5;5;4	SUMO-conjugating enzyme UBC9	UBE2I	;;;	4	5	5	5	4	2	3	4	2	3	4	2	3	32.1	32.1	32.1	15.516	137	137;184;158;70	8.41						1	5	3	2	6			0	10.817	By MS/MS	By MS/MS	By MS/MS	0.94978	1.0391	14.558	16	0
B0QZ18;Q99829;A6PVH9;F2Z2V0;E7ENH5;Q5JX56;Q5JX58;Q5JX59;Q5JX60;Q5JX44;Q5JX45;Q5JX54;Q5JX55;H0Y524;Q5JX61;Q5JX52;Q5JX53;Q5JX57;E7EV27	B0QZ18;Q99829;A6PVH9;F2Z2V0;E7ENH5	7;7;6;6;4;3;3;3;3;3;3;2;2;2;2;2;1;1;1	7;7;6;6;4;3;3;3;3;3;3;2;2;2;2;2;1;1;1	7;7;6;6;4;3;3;3;3;3;3;2;2;2;2;2;1;1;1	Copine-1	CPNE1	;;;;	19	7	7	7	5	5	2	5	5	2	5	5	2	20.3	20.3	20.3	59.717	542	542;537;481;533;427;174;202;209;231;304;386;136;152;208;213;305;67;138;138	7.36					3	5	5	5	6	1			0	23.688	By MS/MS	By MS/MS	By MS/MS	0.6526	1.0022	21.094	24	0
H0Y4S3;B0S8A9;F8VSI6;B0V109;B4DVY7;O75955	H0Y4S3;B0S8A9;F8VSI6;B0V109;B4DVY7;O75955	2;2;2;2;2;2	2;2;2;2;2;2	2;2;2;2;2;2	Flotillin-1	FLOT1	;;;;;	6	2	2	2	2	1	0	2	1	0	2	1	0	36.7	36.7	36.7	9.4478	90	90;186;286;357;379;427	7					1	1	2	1	1				0	4.8144	By MS/MS	By MS/MS		0.91547	1.3078	37.369	6	0
B0S8I6;Q14320;Q9Y247	B0S8I6;Q14320	4;4;1	4;4;1	4;4;1	Protein FAM50A	FAM50A	;	3	4	4	4	2	3	1	2	3	1	2	3	1	16.5	16.5	16.5	30.693	260	260;339;325	7.67						1	4	2	1	1			0	6.429	By MS/MS	By MS/MS	By MS/MS	0.629	0.93002	40.751	8	0
F6S6P2;F6TH84;F8VX53;B0UX83;G3V1Z5;P46379-4;P46379-5;P46379-2;P46379;P46379-3;F6UR09;F6U1F2;F6XTU0;F6RG75;F6WML8;F6VEM6;F6X9W3;F6U341	F6S6P2;F6TH84;F8VX53;B0UX83;G3V1Z5;P46379-4;P46379-5;P46379-2;P46379;P46379-3;F6UR09;F6U1F2;F6XTU0;F6RG75;F6WML8;F6VEM6;F6X9W3;F6U341	2;2;2;2;2;2;2;2;2;2;1;1;1;1;1;1;1;1	2;2;2;2;2;2;2;2;2;2;1;1;1;1;1;1;1;1	2;2;2;2;2;2;2;2;2;2;1;1;1;1;1;1;1;1	Large proline-rich protein BAG6	BAG6	;;;;;;;;;;;;;;;;;	18	2	2	2	1	1	2	1	1	2	1	1	2	3.5	3.5	3.5	54.67	515	515;743;1077;1126;1162;903;1077;1126;1132;1162;197;206;215;233;244;258;259;262	7.67							3	2	1				0.00084746	3.6046	By MS/MS	By MS/MS	By MS/MS	0.92837	0.94204	8.4399	6	0
Q5JNW7;B0UZC1;P28062-2;P28062	Q5JNW7;B0UZC1;P28062-2;P28062	1;1;1;1	1;1;1;1	1;1;1;1	Proteasome subunit beta type-8	PSMB8	;;;	4	1	1	1	1	0	0	1	0	0	1	0	0	5.6	5.6	5.6	27.85	252	252;252;272;276	10										1			0.0056298	2.2518	By MS/MS			0.57642	0.61679	NaN	1	0
B0V043;P26640;H0Y4A6;E7EVJ6;Q5SP20;B0V044;A2ABF4;B4DZ61;H0Y426;H0Y3X9	B0V043;P26640;H0Y4A6;E7EVJ6	22;22;19;12;6;4;4;4;3;1	22;22;19;12;6;4;4;4;3;1	22;22;19;12;6;4;4;4;3;1	Valine--tRNA ligase	VARS	;;;	10	22	22	22	16	21	12	16	21	12	16	21	12	24.4	24.4	24.4	140.46	1264	1264;1264;1183;676;366;174;174;297;288;95	7.23	1	1	1	2	12	25	33	18	18	11	3		0	110.32	By MS/MS	By MS/MS	By MS/MS	0.69089	0.91888	21.594	104	0
B0V0F8;O60231;F8VPA4;A2AB15	B0V0F8;O60231	4;4;1;1	3;3;1;1	3;3;1;1	Putative pre-mRNA-splicing factor ATP-dependent RNA helicase DHX16	DHX16	;	4	4	3	3	2	1	4	2	1	3	2	1	3	8.5	7.2	7.2	76.932	669	669;1041;147;295	5.5			1			5							0	9.822	By MS/MS	By MS/MS	By MS/MS	0.90865	0.9751	10.003	5	0
C9JMY0;B0VJY8;E7EWC7;F8W9Q9;E7EQP8;Q96PV6-3;Q96PV6;Q96PV6-2	C9JMY0;B0VJY8;E7EWC7;F8W9Q9;E7EQP8;Q96PV6-3;Q96PV6;Q96PV6-2	1;1;1;1;1;1;1;1	1;1;1;1;1;1;1;1	1;1;1;1;1;1;1;1	Leukocyte receptor cluster member 8	LENG8	;;;;;;;	8	1	1	1	0	0	1	0	0	1	0	0	1	14.8	14.8	14.8	5.8474	54	54;91;300;837;874;54;779;800	4		1	1	1	1	1							0.006563	2.1448			By MS/MS	1.0345	1.0739	20.094	4	0
B0YIW2;P02656	B0YIW2;P02656	1;1	1;1	1;1	Apolipoprotein C-III	APOC3	;	2	1	1	1	1	1	1	1	1	1	1	1	1	13.7	13.7	13.7	12.815	117	117;99	7.16				1	2	7	5	4	4	2			0	66.871	By MS/MS	By MS/MS	By MS/MS	0.059973	0.086506	123.83	16	16
B0YIW6;P48444;P48444-2	B0YIW6;P48444;P48444-2	17;17;14	17;17;14	17;17;14	Coatomer subunit delta	ARCN1	;;	3	17	17	17	11	9	13	11	9	13	11	9	13	32.8	32.8	32.8	61.626	552	552;511;423	7.73					1	12	17	14	13	7			0	44.156	By MS/MS	By MS/MS	By MS/MS	0.87412	0.99354	12.366	56	0
B1AH87;P30536	B1AH87;P30536	1;1	1;1	1;1	Translocator protein	TSPO	;	2	1	1	1	0	1	0	0	1	0	0	1	0	21.5	21.5	21.5	11.896	107	107;169	6					2	2	2						0	5.4567		By MS/MS		0.63004	1.1397	12.707	6	0
B1AH89;Q14166	B1AH89;Q14166	8;8	8;8	8;8	Tubulin--tyrosine ligase-like protein 12	TTLL12	;	2	8	8	8	3	6	3	3	6	3	3	6	3	22	22	22	73.547	636	636;644	7.93						1	4	6	3	1			0	19.332	By MS/MS	By MS/MS	By MS/MS	0.48351	0.89308	26.686	15	0
B1AHB1;P33992;B1AHB2;B1AHA9;F8WBR1	B1AHB1;P33992;B1AHB2	8;8;4;2;2	8;8;4;2;2	8;8;4;2;2	DNA helicase;DNA replication licensing factor MCM5	MCM5	;;	5	8	8	8	6	6	4	6	6	4	6	6	4	15.3	15.3	15.3	77.592	691	691;734;150;231;232	7.44				2	3	7	7	5	6	6			0	15.382	By MS/MS	By MS/MS	By MS/MS	0.76438	1.0106	20.926	33	0
B1AJQ6;Q86Y82	B1AJQ6;Q86Y82	1;1	1;1	1;1	Syntaxin-12	STX12	;	2	1	1	1	1	1	0	1	1	0	1	1	0	3.8	3.8	3.8	26.761	234	234;276	7							2						0.0029444	2.5504	By matching	By MS/MS		0.65587	0.92913	6.2343	2	0
B1AJY7;O75832;B1AJY5;O75832-2	B1AJY7;O75832;B1AJY5	3;3;2;1	3;3;2;1	3;3;2;1	26S proteasome non-ATPase regulatory subunit 10	PSMD10	;;	4	3	3	3	3	3	2	3	3	2	3	3	2	18.7	18.7	18.7	20.808	193	193;226;185;151	8.33						1	3	4	4	3			0	5.1514	By MS/MS	By MS/MS	By MS/MS	0.71304	1.0374	14.282	15	0
Q6P587;Q6P587-2;B1AK40	Q6P587;Q6P587-2;B1AK40	1;1;1	1;1;1	1;1;1	Acylpyruvase FAHD1, mitochondrial	FAHD1	;;	3	1	1	1	1	1	0	1	1	0	1	1	0	13.8	13.8	13.8	24.843	224	224;226;248	7.5							2	2					0.00082001	3.3003	By MS/MS	By MS/MS		0.7304	1.1725	22.853	4	0
B1AKI6;Q9NUK0-2;Q9NUK0;C9J4T8;Q9NUK0-4;Q9NUK0-3	B1AKI6;Q9NUK0-2;Q9NUK0	3;3;3;1;1;1	1;1;1;0;0;0	1;1;1;0;0;0	Muscleblind-like protein 3	MBNL3	;;	6	3	1	1	3	2	2	1	1	1	1	1	1	7	2.6	2.6	37.363	342	342;334;354;58;292;304	2	1	3	1										0.00083507	3.4411	By MS/MS	By MS/MS	By matching	0.88823	0.95007	7.7064	5	0
G3V1R5;B1AKJ5;O43847;O43847-2;F5H7V1;H0Y5G9	G3V1R5;B1AKJ5;O43847;O43847-2;F5H7V1	5;5;5;5;4;2	5;5;5;5;4;2	5;5;5;5;4;2	Nardilysin	NRD1	;;;;	6	5	5	5	3	4	2	3	4	2	3	4	2	4.8	4.8	4.8	125.12	1087	1087;1219;1150;1218;747;538	7.25					1	3	8	6	2				0	10.973	By MS/MS	By MS/MS	By MS/MS	0.75718	0.93561	16.018	20	0
B1AKZ5;Q15121;B1AKZ3	B1AKZ5;Q15121;B1AKZ3	2;2;1	2;2;1	2;2;1	Astrocytic phosphoprotein PEA-15	PEA15	;;	3	2	2	2	2	1	0	2	1	0	2	1	0	30.6	30.6	30.6	12.53	108	108;130;151	4.67	2	1					1	1	1				0	15.618	By MS/MS	By MS/MS		1.033	1.1583	10.801	6	0
B1AL79;Q16513-5;Q16513-4;Q16513-3;Q16513-2;Q16513	B1AL79;Q16513-5;Q16513-4;Q16513-3;Q16513-2;Q16513	1;1;1;1;1;1	1;1;1;1;1;1	1;1;1;1;1;1	Serine/threonine-protein kinase N2	PKN2	;;;;;	6	1	1	1	1	1	0	1	1	0	1	1	0	4.5	4.5	4.5	68.296	604	604;658;827;936;968;984	8								2					0.0012136	3.1804	By MS/MS	By MS/MS		0.65709	0.9099	12.315	2	0
B1ALA9	B1ALA9	8	1	1		PRPS1		1	8	1	1	7	6	6	1	1	1	1	1	1	53.7	8.3	8.3	24.084	218	218	5.33					2	1							0.0011966	3.0878	By MS/MS	By MS/MS	By MS/MS	0.71459	0.89224	13.813	3	0
B1ALK7;Q14155-1;B7Z6G2;Q14155-5;Q14155-6;C9JAD7;C9JDI6;B1ANY6;E7EU80;E7EUY6;E9PDQ5;B7Z3C7;Q15052-2;Q14155-2;Q15052;Q14155-3;Q14155	B1ALK7;Q14155-1;B7Z6G2;Q14155-5;Q14155-6	4;4;3;3;2;1;1;1;1;1;1;1;1;1;1;1;1	4;4;3;3;2;1;1;1;1;1;1;1;1;1;1;1;1	4;4;3;3;2;1;1;1;1;1;1;1;1;1;1;1;1	Rho guanine nucleotide exchange factor 7	ARHGEF7	;;;;	17	4	4	4	1	1	4	1	1	4	1	1	4	7	7	7	79.831	705	705;646;721;731;625;39;61;66;151;447;547;649;622;753;776;782;803	3.22	1	3	3			1	1						0	8.5408	By MS/MS	By MS/MS	By MS/MS	0.94517	0.97248	7.8701	5	0
B1AMS2;F5H1J5;Q14141-2;Q14141-4;Q14141;B4E049;Q14141-3	B1AMS2;F5H1J5;Q14141-2;Q14141-4;Q14141;B4E049;Q14141-3	4;4;4;4;4;2;2	3;3;3;3;3;1;2	3;3;3;3;3;1;2	Septin-6	2006-09-01	;;;;;;	7	4	3	3	2	2	3	1	1	3	1	1	3	15.1	10.9	10.9	49.303	431	431;457;427;429;434;369;267	5.67	1	1	1			3			3				0	42.242	By MS/MS	By MS/MS	By MS/MS	0.82269	0.91824	11.546	9	0
B1AMU7;B1AMU3;B1AMU4;Q9Y3B2	B1AMU7;B1AMU3;B1AMU4;Q9Y3B2	1;1;1;1	1;1;1;1	1;1;1;1	Exosome complex component CSL4	EXOSC1	;;;	4	1	1	1	0	0	1	0	0	1	0	0	1	10.4	10.4	10.4	16.79	154	154;170;178;195	7							1						0.0019128	2.8136			By MS/MS	1.013	1.0155	NaN	1	0
B1ANH5;B1ANH6;Q16774	B1ANH5;B1ANH6;Q16774	1;1;1	1;1;1	1;1;1	Guanylate kinase	GUK1	;;	3	1	1	1	1	1	1	1	1	1	1	1	1	8	8	8	21.999	199	199;242;197	6					1	3	1						0.0039797	2.4309	By MS/MS	By MS/MS	By MS/MS	0.94754	1.0376	24.95	5	0
B1ANM7;Q9UNN5-2;Q9UNN5;B4DEJ6;B3KT28	B1ANM7;Q9UNN5-2;Q9UNN5;B4DEJ6	4;4;4;2;1	4;4;4;2;1	4;4;4;2;1	FAS-associated factor 1	FAF1	;;;	5	4	4	4	1	4	1	1	4	1	1	4	1	9.2	9.2	9.2	55.998	490	490;498;650;408;464	6				1	3	4	3	1					0	6.7356	By matching	By MS/MS	By MS/MS	0.48387	0.87454	34.294	11	0
E9PSH2;B1AP13;Q14UF5;P08174;Q14UF4;Q14UF6;P08174-2;H3BLV0;B1AP15;H7BY55	E9PSH2;B1AP13;Q14UF5;P08174;Q14UF4;Q14UF6;P08174-2;H3BLV0;B1AP15	9;9;9;9;9;9;9;8;6;3	9;9;9;9;9;9;9;8;6;3	9;9;9;9;9;9;9;8;6;3	Complement decay-accelerating factor	CD55	;;;;;;;;	10	9	9	9	8	7	4	8	7	4	8	7	4	30.5	30.5	30.5	41.227	377	377;444;364;381;384;439;440;326;317;129	8.04						5	10	13	14	4			0	30.445	By MS/MS	By MS/MS	By MS/MS	0.84356	1.0468	47.703	40	0
B1APM4;P35610;P35610-3;P35610-2	B1APM4;P35610	3;3;1;1	3;3;1;1	3;3;1;1	Sterol O-acyltransferase 1	SOAT1	;	4	3	3	3	0	3	0	0	3	0	0	3	0	15.4	15.4	15.4	29.892	260	260;550;485;492	9.8									3		2		0	4.3735		By MS/MS		0.5455	1.0851	30.141	4	0
B1AR80;Q16222-2;Q16222-3;Q16222;Q3KQV9	B1AR80;Q16222-2;Q16222-3;Q16222;Q3KQV9	2;2;2;2;1	2;2;2;2;1	2;2;2;2;1	UDP-N-acetylhexosamine pyrophosphorylase;UDP-N-acetylgalactosamine pyrophosphorylase;UDP-N-acetylglucosamine pyrophosphorylase;UDP-N-acetylhexosamine pyrophosphorylase-like protein 1	UAP1;UAP1L1	;;;;	5	2	2	2	1	0	1	1	0	1	1	0	1	10	10	10	25.3	220	220;505;521;522;507	7						1		1					0.0032775	2.4785	By MS/MS		By MS/MS	0.99283	1.0152	31.803	2	0
B1AVU8;P07602;C9JIZ6;P07602-2;P07602-3	B1AVU8;P07602;C9JIZ6;P07602-2;P07602-3	10;10;9;9;9	10;10;9;9;9	10;10;9;9;9	Prosaposin;Saposin-A;Saposin-B-Val;Saposin-B;Saposin-C;Saposin-D	PSAP	;;;;	5	10	10	10	7	9	8	7	9	8	7	9	8	19.7	19.7	19.7	61.692	559	559;524;526;526;527	7.57					3	12	18	17	12	5			0	31.221	By MS/MS	By MS/MS	By MS/MS	0.95156	1.1676	39.088	64	0
B1B0M1;Q4V328-4;Q4V328;Q4V328-3;Q4V328-2	B1B0M1;Q4V328-4;Q4V328	5;5;5;1;1	5;5;5;1;1	5;5;5;1;1	GRIP1-associated protein 1	GRIPAP1	;;	5	5	5	5	4	4	3	4	4	3	4	4	3	10.3	10.3	10.3	90.84	796	796;810;841;594;625	3.58	6	4	2			3	2	2					0	13.358	By MS/MS	By MS/MS	By MS/MS	0.65242	0.97435	14.353	13	0
B3KMG0;Q53GS7;Q53GS7-2	B3KMG0;Q53GS7;Q53GS7-2	2;2;1	2;2;1	2;2;1	Nucleoporin GLE1	GLE1	;;	3	2	2	2	2	1	1	2	1	1	2	1	1	6.1	6.1	6.1	50.392	444	444;698;659	8.14						1	2	1	1	2			0.005616	2.2399	By MS/MS	By MS/MS	By MS/MS	0.79235	0.86389	202.09	3	1
F8VUX1;F8VY35;F8W0J6;F5H4R6;B3KNT8;P55209;F8W020;F8VXI6;F5H1X5;F8VVB5	F8VUX1;F8VY35;F8W0J6;F5H4R6;B3KNT8;P55209;F8W020;F8VXI6;F5H1X5;F8VVB5	8;8;8;8;8;8;7;7;5;4	7;7;7;7;7;7;6;6;4;3	2;2;2;2;2;2;2;2;2;2	Nucleosome assembly protein 1-like 1	NAP1L1	;;;;;;;;;	10	8	7	2	8	5	6	7	5	5	2	1	1	53.6	48.9	13.1	27.724	237	237;264;379;383;368;391;207;215;131;161	7.27		2	1	3	6	13	13	14	15	4	3		0	31.53	By MS/MS	By MS/MS	By MS/MS	0.77568	1.0616	15.409	67	0
B3KNW1;J3KQU9;B3KXW5;O43747;O43747-2	B3KNW1;J3KQU9;B3KXW5;O43747;O43747-2	1;1;1;1;1	1;1;1;1;1	1;1;1;1;1	AP-1 complex subunit gamma-1	AP1G1	;;;;	5	1	1	1	0	1	0	0	1	0	0	1	0	10.9	10.9	10.9	26.299	247	247;825;845;822;825	5					1								0.0088405	2.0446		By MS/MS		0.55331	1.0326	NaN	1	0
B3KNZ8;Q96P47;Q96P47-2;Q96P47-4;H0Y873	B3KNZ8;Q96P47;Q96P47-2;Q96P47-4;H0Y873	2;2;2;2;1	2;2;2;2;1	2;2;2;2;1	Arf-GAP with GTPase, ANK repeat and PH domain-containing protein 3	AGAP3	;;;;	5	2	2	2	0	0	2	0	0	2	0	0	2	3.4	3.4	3.4	62.846	580	580;875;876;911;404	9							1				1		0.0015558	2.9149			By MS/MS	0.9238	1.0082	1.5188	2	1
J3KPW7;B3KRS5;Q92769;E5RFI6;E5RJ04;E5RGV4;E5RHE7;E5RH52;E5RG37;E5RFP9;H3BM24;F5GXM1	J3KPW7;B3KRS5;Q92769	3;3;3;1;1;1;1;1;1;1;1;1	3;3;3;1;1;1;1;1;1;1;1;1	1;1;1;0;0;0;0;0;0;0;0;0	Histone deacetylase 2	HDAC2	;;	12	3	3	1	2	1	0	2	1	0	0	1	0	7	7	2.9	65.537	582	582;458;488;60;65;71;86;100;103;109;161;289	7.83						1	2	1	1	1			0	10.196	By MS/MS	By MS/MS		0.84527	1.0143	19.76	6	0
B3KS98;O15372;E5RGU4;E5RJT0;E5RHC7;E5RH59;E5RFW7;E5RFH0	B3KS98;O15372	9;9;4;4;1;1;1;1	9;9;4;4;1;1;1;1	9;9;4;4;1;1;1;1	Eukaryotic translation initiation factor 3 subunit H	EIF3H	;	8	9	9	9	6	4	6	6	4	6	6	4	6	32.2	32.2	32.2	41.581	366	366;352;235;244;46;56;97;170	7.64	1		2	1	3	5	3	3	6	4	3	2	0	24.446	By MS/MS	By MS/MS	By MS/MS	0.87752	1.1353	38.62	29	0
B3KSH1;O00303;B4DEW9	B3KSH1;O00303;B4DEW9	6;6;5	6;6;5	2;2;1	Eukaryotic translation initiation factor 3 subunit F	EIF3F	;;	3	6	6	2	5	5	5	5	5	5	1	2	2	21.2	21.2	6.2	39.146	372	372;357;208	7.06					6	12	14	8	4	1	2		0	32.071	By MS/MS	By MS/MS	By MS/MS	0.74092	1.1512	24.005	39	0
B3KSI3;O15382-2;O15382	B3KSI3;O15382-2;O15382	1;1;1	1;1;1	1;1;1	Branched-chain-amino-acid aminotransferase;Branched-chain-amino-acid aminotransferase, mitochondrial	BCAT2	;;	3	1	1	1	1	1	0	1	1	0	1	1	0	4.8	4.8	4.8	39.915	352	352;300;392	6						2							0.0065789	2.1622	By matching	By MS/MS		0.81706	1.1591	45.175	2	0
B3KSP0;H0Y3X6;Q9H3P2-7;Q9H3P2	B3KSP0;H0Y3X6;Q9H3P2-7;Q9H3P2	1;1;1;1	1;1;1;1	1;1;1;1	Negative elongation factor A	WHSC2;NELFA	;;;	4	1	1	1	1	1	0	1	1	0	1	1	0	5.3	5.3	5.3	42.53	393	393;532;265;528	9									2				0.001217	3.2042	By MS/MS	By matching		0.63628	0.91967	2.5479	2	0
F5H3C5;F5H4R2;F5GYZ5;B4E3K9;B3KUK2;P04179	F5H3C5;F5H4R2;F5GYZ5;B4E3K9;B3KUK2;P04179	1;1;1;1;1;1	1;1;1;1;1;1	1;1;1;1;1;1	Superoxide dismutase [Mn], mitochondrial	SOD2	;;;;;	6	1	1	1	1	1	1	1	1	1	1	1	1	12.6	12.6	12.6	12.13	111	111;183;190;162;176;222	5.75					1	3							0.00085288	3.6593	By MS/MS	By MS/MS	By MS/MS	1.0534	1.4893	89.093	4	0
F8VV59;B7Z9C2;B3KV44;F8W118;H0YIV4;H0YHC3;F8VRJ2	F8VV59;B7Z9C2;B3KV44;F8W118;H0YIV4;H0YHC3;F8VRJ2	7;7;7;6;6;5;4	1;1;1;1;0;0;1	1;1;1;1;0;0;1	Nucleosome assembly protein 1-like 1	NAP1L1	;;;;;;	7	7	1	1	7	5	6	1	1	1	1	1	1	33.6	4.3	4.3	38.028	327	327;349;323;209;385;198;114	6.4					1	1	3						0	4.2157	By MS/MS	By MS/MS	By MS/MS	0.65489	1.054	14.504	5	0
J3QLE5;P14678-2;P63162;P14678;B3KVR1;P14678-3;J3KRY3	J3QLE5;P14678-2;P63162;P14678;B3KVR1;P14678-3;J3KRY3	3;3;3;3;3;3;2	3;3;3;3;3;3;2	3;3;3;3;3;3;2	Small nuclear ribonucleoprotein-associated proteins B and B;Small nuclear ribonucleoprotein-associated protein N	SNRPN;SNRPB	;;;;;;	7	3	3	3	2	2	1	2	2	1	2	2	1	17.8	17.8	17.8	17.546	169	169;231;240;240;244;289;59	7.07						6	4	2	1	1			0	4.8094	By MS/MS	By MS/MS	By MS/MS	0.73073	1.012	11.862	9	0
D6RHJ7;B7Z415;D6RGG7;B3KW71;P09417	D6RHJ7;B7Z415;D6RGG7;B3KW71;P09417	1;1;1;1;1	1;1;1;1;1	1;1;1;1;1	Dihydropteridine reductase	QDPR	;;;;	5	1	1	1	1	0	1	1	0	1	1	0	1	27.8	27.8	27.8	3.7774	36	36;152;162;213;244	3.33	1	2	2	2	1	1							0	4.3523	By MS/MS		By MS/MS	0.96657	0.97492	10.589	7	0
F5GYV5;H7BZV4;F8WCT1;F5H7X4;B3V0L1;Q66PJ3-4;Q66PJ3-3;Q66PJ3-2;Q66PJ3	F5GYV5;H7BZV4;F8WCT1;F5H7X4;B3V0L1;Q66PJ3-4;Q66PJ3-3;Q66PJ3-2;Q66PJ3	1;1;1;1;1;1;1;1;1	1;1;1;1;1;1;1;1;1	1;1;1;1;1;1;1;1;1	ADP-ribosylation factor-like protein 6-interacting protein 4	ARL6IP4	;;;;;;;;	9	1	1	1	1	1	1	1	1	1	1	1	1	7.6	7.6	7.6	23.687	211	211;216;229;307;226;338;341;352;360	6.17					1	3	2						0	48.222	By MS/MS	By MS/MS	By MS/MS	0.72454	1.2821	6.7623	4	0
B4DDF4;B4DUT8;Q99439;Q99439-2;K7ES69;H3BTZ5;H3BVI6;H3BQH0;F8WA86;Q15417	B4DDF4;B4DUT8;Q99439;Q99439-2;K7ES69;H3BTZ5;H3BVI6	6;6;6;4;3;3;3;2;1;1	6;6;6;4;3;3;3;2;1;1	6;6;6;4;3;3;3;2;1;1	Calponin;Calponin-2	CNN2	;;;;;;	10	6	6	6	3	4	6	3	4	6	3	4	6	24.5	24.5	24.5	32.616	298	298;330;309;270;148;191;218;212;283;329	7.75				1		6	6	6	6	1	1	1	0	20.473	By MS/MS	By MS/MS	By MS/MS	0.71024	0.93045	16.851	26	0
K7EJL1;B4DDG7;Q9BXS5;Q9BXS5-2;K7ENA7;K7EQX3;E7ENJ6	K7EJL1;B4DDG7;Q9BXS5;Q9BXS5-2;K7ENA7;K7EQX3;E7ENJ6	2;2;2;2;1;1;1	2;2;2;2;1;1;1	2;2;2;2;1;1;1	AP-1 complex subunit mu-1	AP1M1	;;;;;;	7	2	2	2	0	1	1	0	1	1	0	1	1	8.8	8.8	8.8	40.296	351	351;351;423;435;136;176;370	5	1								1				0	5.0294		By MS/MS	By MS/MS	0.7878	1.1408	8.9385	2	0
B4DDQ7;E9PKL5;E9PPX2;P15407	B4DDQ7;E9PKL5;E9PPX2;P15407	1;1;1;1	1;1;1;1	1;1;1;1	Fos-related antigen 1	FOSL1	;;;	4	1	1	1	0	0	1	0	0	1	0	0	1	26.7	26.7	26.7	12.664	116	116;135;235;271	5					1								0	6.8263			By MS/MS	0.36722	0.38725	NaN	1	1
B4DDW0;Q8TC12;G3V2G6;G3V234;Q8TC12-2	B4DDW0;Q8TC12;G3V2G6;G3V234;Q8TC12-2	2;2;1;1;1	2;2;1;1;1	2;2;1;1;1	Retinol dehydrogenase 11	RDH11	;;;;	5	2	2	2	2	2	0	2	2	0	2	2	0	10.9	10.9	10.9	27.402	248	248;318;178;187;305	6.4					2	4	2	2					0	5.4556	By MS/MS	By MS/MS		0.72293	1.2021	21.653	10	0
B4DEK4;O60749	B4DEK4;O60749	2;2	1;1	1;1	Sorting nexin-2	SNX2	;	2	2	1	1	1	2	1	0	1	1	0	1	1	6	3.5	3.5	46.097	402	402;519	8							1	2	1				0.0066202	2.2026	By matching	By MS/MS	By MS/MS	1.0295	1.0938	13.577	4	0
F5H698;B4DER1;Q9P2J5;B4DJ10	F5H698;B4DER1;Q9P2J5;B4DJ10	21;21;21;20	21;21;21;20	21;21;21;20	Leucine--tRNA ligase, cytoplasmic	LARS	;;;	4	21	21	21	11	14	10	11	14	10	11	14	10	21.4	21.4	21.4	129.21	1130	1130;1149;1176;1122	7.61					3	12	15	15	16	2	1		0	52.644	By MS/MS	By MS/MS	By MS/MS	0.66865	1.0855	13.591	57	0
B5MDP1;B4DEW4;Q8WU10	B5MDP1;B4DEW4;Q8WU10	1;1;1	1;1;1	1;1;1	Pyridine nucleotide-disulfide oxidoreductase domain-containing protein 1	PYROXD1	;;	3	1	1	1	1	1	1	1	1	1	1	1	1	21.8	21.8	21.8	5.6365	55	55;139;500	5.8					1	4							0.0008285	3.3782	By matching	By MS/MS	By MS/MS	0.94269	1.0964	18.22	5	0
I3L0N3;B4DFA2;P46459;I3L0L3	I3L0N3;B4DFA2;P46459	7;7;7;1	7;7;7;1	7;7;7;1	Vesicle-fusing ATPase	NSF	;;	4	7	7	7	4	7	2	4	7	2	4	7	2	11	11	11	82.091	739	739;644;744;161	7.12					2	6	9	5	4				0	17.149	By MS/MS	By MS/MS	By MS/MS	0.69871	0.95383	14.475	22	0
B4DFC9;Q99747;J3KTJ6	B4DFC9;Q99747;J3KTJ6	2;2;1	2;2;1	2;2;1	Gamma-soluble NSF attachment protein	NAPG	;;	3	2	2	2	1	1	0	1	1	0	1	1	0	10	10	10	25.662	230	230;312;168	6.4					1	2	1	1					0.00082169	3.3201	By MS/MS	By MS/MS		0.45542	0.76414	14.464	5	0
J3QLT7;H3BUP2;H3BUN4;O60936-2;B4DFL0;H3BM67	J3QLT7;H3BUP2;H3BUN4;O60936-2;B4DFL0;H3BM67	2;2;2;2;2;1	2;2;2;2;2;1	2;2;2;2;2;1	Nucleolar protein 3	NOL3	;;;;;	6	2	2	2	1	1	0	1	1	0	1	1	0	45.8	45.8	45.8	13.91	131	131;174;206;208;270;139	7					1				1				0.00087835	3.9944	By MS/MS	By MS/MS		0.60381	0.85112	27.917	2	1
B4DFM7;Q9BXR0	B4DFM7;Q9BXR0	1;1	1;1	1;1	Queuine tRNA-ribosyltransferase	QTRT1	;	2	1	1	1	1	1	1	1	1	1	1	1	1	6.2	6.2	6.2	24.015	225	225;403	2	3	2	3										0	4.8834	By MS/MS	By MS/MS	By MS/MS	0.83483	0.97766	8.1422	5	0
J3QKS7;B4DGM3;Q969G3-2;Q969G3;H7C048;K7EMQ8;C0IMW7;C0IMW5;B4DFR4;C0IMW4;J3KS99;J3QL66;J3QKX6;J3QR61	J3QKS7;B4DGM3;Q969G3-2;Q969G3;H7C048;K7EMQ8;C0IMW7;C0IMW5;B4DFR4;C0IMW4	3;3;3;3;2;2;2;2;2;2;1;1;1;1	3;3;3;3;2;2;2;2;2;2;1;1;1;1	3;3;3;3;2;2;2;2;2;2;1;1;1;1	SWI/SNF-related matrix-associated actin-dependent regulator of chromatin subfamily E member 1	SMARCE1	;;;;;;;;;	14	3	3	3	2	2	1	2	2	1	2	2	1	12.5	12.5	12.5	33.433	288	288;393;363;411;157;177;293;328;341;376;55;77;129;153	7.27					1	2	4	2	1	1			0	9.9685	By MS/MS	By MS/MS	By MS/MS	0.83602	1.057	18.998	10	0
P27824;B4DGP8;B4E2T8;H0Y9Q7;D6RAU8;D6RB85;D6RDP7;D6RAQ8;D6RFL1;H0Y9H1;D6RGY2;D6RHJ3;D6RD16	P27824;B4DGP8;B4E2T8;H0Y9Q7	14;14;9;7;5;5;5;4;3;3;3;1;1	14;14;9;7;5;5;5;4;3;3;3;1;1	14;14;9;7;5;5;5;4;3;3;3;1;1	Calnexin	CANX	;;;	13	14	14	14	13	8	5	13	8	5	13	8	5	27.2	27.2	27.2	67.567	592	592;627;484;170;134;144;168;107;131;190;308;79;96	7.88				1	3	11	15	13	8	11	4		0	48.038	By MS/MS	By MS/MS	By MS/MS	0.75568	0.88314	32.283	61	0
B4DHN4;Q9C0B1-3;Q9C0B1-4;Q9C0B1-2;Q9C0B1	B4DHN4;Q9C0B1-3;Q9C0B1-4;Q9C0B1-2;Q9C0B1	2;2;2;2;2	2;2;2;2;2	2;2;2;2;2	Alpha-ketoglutarate-dependent dioxygenase FTO	FTO	;;;;	5	2	2	2	0	2	0	0	2	0	0	2	0	12.9	12.9	12.9	24.263	209	209;60;106;127;505	6.38					2	2	3	1					0	5.5375		By MS/MS		0.37429	0.69515	10.51	8	0
B4DHN5;E9PBU7;O00560-2;O00560	B4DHN5;E9PBU7;O00560-2;O00560	1;1;1;1	1;1;1;1	1;1;1;1	Syntenin-1	SDCBP	;;;	4	1	1	1	0	1	0	0	1	0	0	1	0	5.4	5.4	5.4	25.968	239	239;244;297;298	5.5				1	1	1	1						0.001218	3.2139		By MS/MS		0.49727	1.0261	27.463	4	0
G3V152;B4DHS6;O00534-4;O00534-3;O00534-2;O00534	G3V152;B4DHS6;O00534-4;O00534-3;O00534-2;O00534	2;2;2;2;2;2	2;2;2;2;2;2	2;2;2;2;2;2	von Willebrand factor A domain-containing protein 5A	VWA5A	;;;;;	6	2	2	2	0	2	1	0	2	1	0	2	1	9	9	9	29.475	268	268;431;266;415;426;786	6.67						1	2						0.0098205	2.0178		By MS/MS	By MS/MS	1.0088	1.025	5.1718	3	2
B4DIH5;P61201;P61201-2;H0YM03;H0YKU5	B4DIH5;P61201;P61201-2;H0YM03;H0YKU5	4;4;3;2;2	4;4;3;2;2	4;4;3;2;2	COP9 signalosome complex subunit 2	COPS2	;;;;	5	4	4	4	2	2	2	2	2	2	2	2	2	15.6	15.6	15.6	44.228	379	379;443;450;183;263	7.7					1	1	3	2	1	2			0	13.466	By MS/MS	By MS/MS	By MS/MS	0.88785	1.0627	18.676	10	0
B4DIT7;P21980;P21980-2;A2A2A0;A2A299;F5H6P0;P21980-3	B4DIT7;P21980;P21980-2;A2A2A0;A2A299;F5H6P0;P21980-3	4;4;3;2;2;2;2	4;4;3;2;2;2;2	4;4;3;2;2;2;2	Protein-glutamine gamma-glutamyltransferase 2	TGM2	;;;;;;	7	4	4	4	1	3	2	1	3	2	1	3	2	9.2	9.2	9.2	68.648	606	606;687;548;160;281;627;349	3.71	2	2				1	2						0	5.0804	By MS/MS	By MS/MS	By MS/MS	0.71363	1.0207	26.014	5	0
B4DIZ2;P61086;P61086-2;C9JGP1;D6RDM7;D6RFX1	B4DIZ2;P61086;P61086-2;C9JGP1;D6RDM7	4;4;3;3;2;1	4;4;3;3;2;1	4;4;3;3;2;1	Ubiquitin-conjugating enzyme E2 K	UBE2K	;;;;	6	4	4	4	2	4	1	2	4	1	2	4	1	41.7	41.7	41.7	15.81	139	139;200;149;157;123;44	4.88		4				1		2	1				0	8.5573	By MS/MS	By MS/MS	By MS/MS	1.0926	1.1488	27.413	6	0
B4DJ85;Q92990-2;Q92990	B4DJ85;Q92990-2;Q92990	1;1;1	1;1;1	1;1;1	Glomulin	GLMN	;;	3	1	1	1	1	1	1	1	1	1	1	1	1	1.7	1.7	1.7	66.709	580	580;417;594	2.17	2	2	1	1									0.000819	3.2941	By MS/MS	By MS/MS	By MS/MS	0.99387	1.0941	19.735	6	0
B4DJA5;P20339	B4DJA5;P20339	2;2	1;1	1;1	Ras-related protein Rab-5A	RAB5A	;	2	2	1	1	2	2	2	1	1	1	1	1	1	11.4	6	6	22.178	201	201;215	10								1			2		0.00086356	3.8006	By MS/MS	By MS/MS	By MS/MS	0.55776	0.81213	9.0713	2	0
B4DJM9;E7EX87;Q9NP81	B4DJM9;E7EX87;Q9NP81	1;1;1	1;1;1	1;1;1	Serine--tRNA ligase, mitochondrial	SARS2	;;	3	1	1	1	1	1	1	1	1	1	1	1	1	6.8	6.8	6.8	26.313	236	236;518;518	5.75					1	3							0	21.718	By MS/MS	By MS/MS	By MS/MS	0.67144	0.76467	16.113	3	0
B4DJP7;P62318;H3BT13	B4DJP7;P62318;H3BT13	4;4;2	4;4;2	4;4;2	Small nuclear ribonucleoprotein Sm D3	SNRPD3	;;	3	4	4	4	4	3	2	4	3	2	4	3	2	40.8	40.8	40.8	13.291	120	120;126;62	7.68	1				2	5	6	5	7	3	2		0	13.586	By MS/MS	By MS/MS	By MS/MS	0.94259	1.0746	11.447	31	0
B4DJV2;O75390;F8VPF9;F8VPA1;F8VTT8;F8W1S4;F8W4S1;H0YH82;F8W642;F8VZK9;F8VX07;F8VRP1;F8VX68;H0YIC4;F8VWQ5;F8VRI6;F8VR34	B4DJV2;O75390	10;10;4;4;4;4;4;4;3;3;3;3;3;2;2;2;2	10;10;4;4;4;4;4;4;3;3;3;3;3;2;2;2;2	9;9;4;4;3;4;3;4;3;3;3;3;3;2;1;2;1	Citrate synthase;Citrate synthase, mitochondrial	CS	;	17	10	10	9	8	7	7	8	7	7	7	6	6	20.1	20.1	18.1	50.431	453	453;466;141;144;149;157;178;190;66;81;114;118;120;123;132;140;146	7.93				1	2	9	12	10	11	8	3		0	19.057	By MS/MS	By MS/MS	By MS/MS	0.80701	0.95662	25.394	53	0
B4DKG8;Q01780-2;Q01780	B4DKG8;Q01780-2;Q01780	1;1;1	1;1;1	1;1;1	Exosome component 10	EXOSC10	;;	3	1	1	1	1	0	0	1	0	0	1	0	0	1.9	1.9	1.9	77.769	679	679;860;885	6						1							0.001226	3.2772	By MS/MS			1.0205	1.1077	NaN	1	0
B4DKJ2;B4DT33;O60337	B4DKJ2;B4DT33;O60337	1;1;1	1;1;1	1;1;1	E3 ubiquitin-protein ligase MARCH6	2006-03-01	;;	3	1	1	1	0	0	1	0	0	1	0	0	1	1.6	1.6	1.6	90.412	805	805;862;910	3.5			1	1									0.0012205	3.2295			By MS/MS	NaN	NaN	NaN	0	0
Q9H8Y8-2;Q9H8Y8;B4DKT0	Q9H8Y8-2;Q9H8Y8;B4DKT0	5;5;5	5;5;5	5;5;5	Golgi reassembly-stacking protein 2	GORASP2	;;	3	5	5	5	4	4	2	4	4	2	4	4	2	16.9	16.9	16.9	39.768	384	384;452;464	6.47		1			1	7	2	2	2				0	12.454	By MS/MS	By MS/MS	By MS/MS	0.83925	0.91536	13.556	14	0
I3L3H6;F6QPS0;B4DL80;G5EA36;P30260;G3V1C4	I3L3H6;F6QPS0;B4DL80;G5EA36;P30260;G3V1C4	1;1;1;1;1;1	1;1;1;1;1;1	1;1;1;1;1;1	Cell division cycle protein 27 homolog	CDC27	;;;;;	6	1	1	1	1	1	0	1	1	0	1	1	0	12.4	12.4	12.4	25.921	233	233;343;763;823;824;830	7.8							2	2	1				0	4.8087	By MS/MS	By MS/MS		0.59987	0.90338	18.544	5	0
B4DLR8;P15559-3;P15559-2;P15559;H3BNV2;H3BRK3	B4DLR8;P15559-3;P15559-2;P15559;H3BNV2;H3BRK3	8;8;8;8;7;6	8;8;8;8;7;6	8;8;8;8;7;6	NAD(P)H dehydrogenase [quinone] 1	NQO1	;;;;;	6	8	8	8	6	5	4	6	5	4	6	5	4	42.6	42.6	42.6	22.793	202	202;236;240;274;253;269	8.68						3	5	4	8	9	2		0	19.738	By MS/MS	By MS/MS	By MS/MS	0.99308	1.0766	21.446	30	0
H7C5N0;F5H6Y7;F8VS23;F5H7B0;F8VNU1;B4DM01;Q15477	H7C5N0;F5H6Y7;F8VS23;F5H7B0;F8VNU1;B4DM01;Q15477	1;1;1;1;1;1;1	1;1;1;1;1;1;1	1;1;1;1;1;1;1	Helicase SKI2W	SKIV2L	;;;;;;	7	1	1	1	0	1	0	0	1	0	0	1	0	13.5	13.5	13.5	16.873	156	156;880;1053;1053;1088;1088;1246	9									1				0.0012235	3.2558		By MS/MS		0.44885	0.91886	NaN	1	0
B4DM74;Q02543	B4DM74;Q02543	7;7	7;7	7;7	60S ribosomal protein L18a	RPL18A	;	2	7	7	7	6	4	5	6	4	5	6	4	5	43.5	43.5	43.5	18.11	154	154;176	7.93					2	7	8	12	8	7	1		0	14.51	By MS/MS	By MS/MS	By MS/MS	0.90425	1.0261	11.328	42	0
B4DM89;C9JB13;Q9NW68-5;Q9NW68-2;Q9NW68;E9PS77;Q9NW68-7;Q9NW68-3	B4DM89;C9JB13;Q9NW68-5;Q9NW68-2;Q9NW68;E9PS77;Q9NW68-7;Q9NW68-3	2;2;2;2;2;1;1;1	2;2;2;2;2;1;1;1	2;2;2;2;2;1;1;1	BSD domain-containing protein 1	BSDC1	;;;;;;;	8	2	2	2	2	1	0	2	1	0	2	1	0	8.4	8.4	8.4	39.956	369	369;422;173;428;430;156;447;474	6.33						2	1						0	5.9706	By MS/MS	By MS/MS		1.1764	1.273	22.282	3	1
B4DMQ3;Q9BW27;J3KSH3;J3KRC0;J3QLV0;J3QLD4;J3QL54;J3KT10;B4DPW1	B4DMQ3;Q9BW27;J3KSH3;J3KRC0;J3QLV0;J3QLD4;J3QL54;J3KT10;B4DPW1	2;2;1;1;1;1;1;1;1	2;2;1;1;1;1;1;1;1	2;2;1;1;1;1;1;1;1	Nuclear pore complex protein Nup85	NUP85	;;;;;;;;	9	2	2	2	1	2	0	1	2	0	1	2	0	3.8	3.8	3.8	69.799	610	610;656;120;169;191;272;544;611;462	8.4							2	1		2			0.0065585	2.142	By MS/MS	By MS/MS		0.453	0.82983	27.087	3	1
H7C5G1;B4DMV3;Q2TAA2	H7C5G1;B4DMV3;Q2TAA2	1;1;1	1;1;1	1;1;1	Isoamyl acetate-hydrolyzing esterase 1 homolog	IAH1	;;	3	1	1	1	1	0	0	1	0	0	1	0	0	7.5	7.5	7.5	25.085	228	228;135;248	9									1				0.0043243	2.412	By MS/MS			1.0962	1.2193	NaN	1	0
E7ETU5;B4DN88;P29558-2;P29558;E7EPF2;C9J9B2;J3QT21;C9JIJ9;Q6XE24-3;Q6XE24-4;Q6XE24-5;Q6XE24-2;Q6XE24	E7ETU5;B4DN88;P29558-2;P29558;E7EPF2;C9J9B2;J3QT21;C9JIJ9;Q6XE24-3;Q6XE24-4;Q6XE24-5;Q6XE24-2;Q6XE24	2;2;2;2;1;1;1;1;1;1;1;1;1	2;2;2;2;1;1;1;1;1;1;1;1;1	2;2;2;2;1;1;1;1;1;1;1;1;1	RNA-binding motif, single-stranded-interacting protein 1;RNA-binding motif, single-stranded-interacting protein 3	RBMS1;RBMS3	;;;;;;;;;;;;	13	2	2	2	2	2	1	2	2	1	2	2	1	8.1	8.1	8.1	40.147	370	370;419;403;406;128;264;434;436;419;420;421;433;437	6.5				1	2	5	2	3	1				0	11.228	By MS/MS	By MS/MS	By MS/MS	0.54982	0.82053	10.9	14	0
Q9Y3F4;B4DNJ6;B0AZV0;H0YH33	Q9Y3F4;B4DNJ6;B0AZV0	16;16;13;5	16;16;13;5	16;16;13;5	Serine-threonine kinase receptor-associated protein	STRAP	;;	4	16	16	16	13	10	11	13	10	11	13	10	11	60.9	60.9	60.9	38.438	350	350;363;256;95	8				2	3	8	15	17	19	11	1	1	0	137.69	By MS/MS	By MS/MS	By MS/MS	0.89694	1.024	29.804	62	0
J3KRJ2;J3KRF8;J3QR41;J3KTD6;J3QLN8;Q96GD4-3;B4DNM4;Q96GD4-2;Q96GD4;J9JID1	J3KRJ2;J3KRF8;J3QR41;J3KTD6;J3QLN8;Q96GD4-3;B4DNM4;Q96GD4-2;Q96GD4;J9JID1	1;1;1;1;1;1;1;1;1;1	1;1;1;1;1;1;1;1;1;1	1;1;1;1;1;1;1;1;1;1	Aurora kinase B	AURKB	;;;;;;;;;	10	1	1	1	1	1	1	1	1	1	1	1	1	17.1	17.1	17.1	7.7629	70	70;123;172;228;231;142;303;312;344;345	7						1	2	1					0.00086957	3.8567	By MS/MS	By matching	By MS/MS	0.76089	0.85242	13.903	4	0
B4DP11;Q15185;B4DP21;B4DDC6;B4DHP2	B4DP11;Q15185;B4DP21;B4DDC6;B4DHP2	8;8;7;5;4	8;8;7;5;4	8;8;7;5;4	Prostaglandin E synthase 3	PTGES3	;;;;	5	8	8	8	8	5	6	8	5	6	8	5	6	42.4	42.4	42.4	16.476	139	139;160;130;124;127	6.67		17	7		1	2	10	12	14	9	6		0	35.702	By MS/MS	By MS/MS	By MS/MS	0.94545	1.0187	12.402	48	0
C9J168;B4DP31;Q14558;Q14558-2;I3L0S1	C9J168;B4DP31;Q14558;Q14558-2;I3L0S1	2;2;2;2;1	2;2;2;2;1	1;1;1;1;0	Phosphoribosyl pyrophosphate synthase-associated protein 1	PRPSAP1;PRPSAP2	;;;;	5	2	2	1	1	1	0	1	1	0	0	1	0	13	13	7	25.377	230	230;282;356;385;260	9.5									1	1			0.0011802	2.9838	By MS/MS	By MS/MS		0.67107	0.99895	11.076	2	0
B4DQ14;Q9BY44;F8WAE5;B4DF96;C9IZE1;Q9BY44-2;H7C5Q3;F8WF18;F8WAT3;H7C5R5	B4DQ14;Q9BY44;F8WAE5;B4DF96;C9IZE1	15;15;14;13;9;6;5;2;2;2	15;15;14;13;9;6;5;2;2;2	15;15;14;13;9;6;5;2;2;2	Eukaryotic translation initiation factor 2A;Eukaryotic translation initiation factor 2A, N-terminally processed	EIF2A	;;;;	10	15	15	15	11	11	9	11	11	9	11	11	9	33	33	33	62.288	560	560;585;580;524;237;371;158;59;75;316	6.77	1	1	1	2	4	16	12	9	7	3			0	43.71	By MS/MS	By MS/MS	By MS/MS	0.82509	0.97855	16.523	51	0
Q13595-2;B4DQI6;B4DUA9;Q13595	Q13595-2;B4DQI6;B4DUA9;Q13595	1;1;1;1	1;1;1;1	1;1;1;1	Transformer-2 protein homolog alpha	TRA2A	;;;	4	1	1	1	1	1	1	1	1	1	1	1	1	12.4	12.4	12.4	12.951	113	113;180;181;282	6.38					1	3	4						0.00087642	3.9764	By MS/MS	By MS/MS	By MS/MS	0.87937	1.0532	20.877	8	0
Q96DI7;B4DQJ1;Q9NSS8	Q96DI7;B4DQJ1	4;4;1	4;4;1	4;4;1	U5 small nuclear ribonucleoprotein 40 kDa protein	SNRNP40	;	3	4	4	4	4	1	1	4	1	1	4	1	1	17.6	17.6	17.6	39.31	357	357;409;127	6.43		2	1						2	2			0	26.199	By MS/MS	By MS/MS	By MS/MS	0.85626	0.94607	19.617	7	0
B4DQJ8;P52209;F5H7U0;K7EM49;K7EMN2;K7EPF6;K7ELN9	B4DQJ8;P52209;F5H7U0;K7EM49;K7EMN2;K7EPF6	15;15;13;9;8;8;3	15;15;13;9;8;8;3	15;15;13;9;8;8;3	6-phosphogluconate dehydrogenase, decarboxylating	PGD	;;;;;	7	15	15	15	12	10	8	12	10	8	12	10	8	42.6	42.6	42.6	51.872	470	470;483;461;205;160;256;224	7.78					6	13	16	19	18	9	2		0	68.017	By MS/MS	By MS/MS	By MS/MS	0.94294	1.0522	19.227	74	0
G3V2V8;J3KMY5;G3V3E8;E7EMS2;G3V3D1;B4DQV7;P61916;H0YIZ1	G3V2V8;J3KMY5;G3V3E8;E7EMS2;G3V3D1;B4DQV7;P61916;H0YIZ1	4;4;4;4;4;4;4;3	4;4;4;4;4;4;4;3	4;4;4;4;4;4;4;3	Epididymal secretory protein E1	NPC2	;;;;;;;	8	4	4	4	4	4	2	4	4	2	4	4	2	47.5	47.5	47.5	13.078	122	122;148;174;201;221;125;151;173	7.59					1	6	5	7	7	1			0	38.177	By MS/MS	By MS/MS	By MS/MS	0.97085	1.0764	13.519	25	0
B4DR52;Q99879;Q99877;Q93079;Q5QNW6;P62807;P58876;O60814;Q5QNW6-2;P57053	B4DR52;Q99879;Q99877;Q93079;Q5QNW6;P62807;P58876;O60814;Q5QNW6-2;P57053	11;11;11;11;11;11;11;11;11;9	11;11;11;11;11;11;11;11;11;9	0;0;0;0;0;0;0;0;0;0	Histone H2B;Histone H2B type 1-M;Histone H2B type 1-N;Histone H2B type 1-H;Histone H2B type 2-F;Histone H2B type 1-C/E/F/G/I;Histone H2B type 1-D;Histone H2B type 1-K;Histone H2B type F-S	HIST1H2BM;HIST1H2BN;HIST1H2BH;HIST2H2BF;HIST1H2BC;HIST1H2BD;HIST1H2BK;H2BFS	;;;;;;;;;	10	11	11	0	10	9	8	10	9	8	0	0	0	48.2	48.2	0	18.041	166	166;126;126;126;126;126;126;126;134;126	7.67	2		1	5	11	44	72	22	19	18	18	12	0	102.93	By MS/MS	By MS/MS	By MS/MS	0.8123	0.97305	19.094	171	0
B4DR63;P62191;G3V4X1	B4DR63;P62191	10;10;1	10;10;1	10;10;1	26S protease regulatory subunit 4	PSMC1	;	3	10	10	10	9	10	4	9	10	4	9	10	4	39	39	39	41.167	367	367;440;84	7.44			2	2	3	10	6	12	15	4			0	53.719	By MS/MS	By MS/MS	By MS/MS	0.6527	1.0417	18.107	50	0
Q02809;B4DR87	Q02809;B4DR87	3;3	3;3	3;3	Procollagen-lysine,2-oxoglutarate 5-dioxygenase 1	PLOD1	;	2	3	3	3	2	1	1	2	1	1	2	1	1	6.6	6.6	6.6	83.549	727	727;774	8.8							1		3	1			0	5.8121	By MS/MS	By MS/MS	By MS/MS	0.82153	1.0185	27.989	5	0
B4DR94;O15498;H7C3K7	B4DR94;O15498;H7C3K7	2;2;1	2;2;1	2;2;1	Synaptobrevin homolog YKT6	YKT6	;;	3	2	2	2	2	1	1	2	1	1	2	1	1	11	11	11	18.58	164	164;198;29	7.38						2	4		1	1			0.00082713	3.3621	By MS/MS	By MS/MS	By MS/MS	0.83053	0.91885	20.143	8	0
B8ZZZ7;Q9NUQ6-2;Q9NUQ6;B4DRE6;B4DT67	B8ZZZ7;Q9NUQ6-2;Q9NUQ6;B4DRE6;B4DT67	2;2;2;2;2	2;2;2;2;2	2;2;2;2;2	SPATS2-like protein	SPATS2L	;;;;	5	2	2	2	2	1	0	2	1	0	2	1	0	6.4	6.4	6.4	54.945	498	498;489;558;566;588	8.33							1		2				0	4.4495	By MS/MS	By MS/MS		0.8701	1.0295	27.832	3	1
Q5JVZ8;H0YCM7;H0YEH5;B4DZ20;F5GZP8;Q5JVZ5;B4DRL5;Q7Z5G9;Q96JJ3	Q5JVZ8;H0YCM7;H0YEH5;B4DZ20;F5GZP8;Q5JVZ5;B4DRL5;Q7Z5G9;Q96JJ3	1;1;1;1;1;1;1;1;1	1;1;1;1;1;1;1;1;1	1;1;1;1;1;1;1;1;1	Engulfment and cell motility protein 2	ELMO2	;;;;;;;;	9	1	1	1	0	0	1	0	0	1	0	0	1	7.1	7.1	7.1	30.733	267	267;441;451;452;537;718;732;632;720	6						1							0.0018847	2.725			By MS/MS	1.0514	1.1206	NaN	1	0
B4DRL9;P24386	B4DRL9;P24386	1;1	1;1	1;1	Rab proteins geranylgeranyltransferase component A 1	CHM	;	2	1	1	1	1	0	1	1	0	1	1	0	1	2.6	2.6	2.6	57.264	505	505;653	3.5		1	2	2	1								0	5.8255	By MS/MS		By MS/MS	NaN	NaN	NaN	0	0
Q86YS7;Q86YS7-2;B4DRN7;F5H2A1;F5H5R1;F5H3N1	Q86YS7;Q86YS7-2;B4DRN7;F5H2A1;F5H5R1;F5H3N1	2;2;2;2;2;1	2;2;2;2;2;1	2;2;2;2;2;1	C2 domain-containing protein 5	C2CD5	;;;;;	6	2	2	2	1	1	2	1	1	2	1	1	2	4	4	4	110.45	1000	1000;1042;1051;1053;1054;856	1	4												0	4.7782	By MS/MS	By MS/MS	By MS/MS	NaN	NaN	NaN	0	0
D6RH20;G5EA06;Q92552;B4DRT2	D6RH20;G5EA06;Q92552;B4DRT2	4;4;4;4	4;4;4;4	4;4;4;4	28S ribosomal protein S27, mitochondrial	MRPS27	;;;	4	4	4	4	4	4	1	4	4	1	4	4	1	21.7	21.7	21.7	34.458	299	299;358;414;428	6.76					3	7	5	4	2				0	21.914	By MS/MS	By MS/MS	By MS/MS	0.68242	1.0301	17.558	21	0
Q5R363;H3BLV9;B4DS61;Q96SB4;Q96SB4-3	Q5R363;H3BLV9;B4DS61;Q96SB4;Q96SB4-3	3;3;3;3;3	3;3;3;3;3	3;3;3;3;3	SRSF protein kinase 1	SRPK1	;;;;	5	3	3	3	3	2	2	3	2	2	3	2	2	6.6	6.6	6.6	62.032	547	547;671;639;655;826	7.27					1	5	1		2	2			0	8.6847	By MS/MS	By MS/MS	By MS/MS	0.82965	0.92761	12.287	11	0
J3KMZ8;B4DT58;Q92785;E9PN04;H0YEI1	J3KMZ8;B4DT58;Q92785;E9PN04;H0YEI1	2;2;2;1;1	2;2;2;1;1	2;2;2;1;1	Zinc finger protein ubi-d4	DPF2	;;;;	5	2	2	2	2	2	2	2	2	2	2	2	2	4.7	4.7	4.7	45.78	405	405;207;391;106;116	2.92	3	3	2	3	1	1							0	4.4608	By MS/MS	By MS/MS	By MS/MS	0.83124	1.0472	13.331	7	0
J3KSI4;I3L1D2;I3L4E0;J3QS48;I3L295;J3KT75;J3QW43;J3QRD5;B4DT74;O75352	J3KSI4;I3L1D2;I3L4E0;J3QS48;I3L295;J3KT75;J3QW43;J3QRD5;B4DT74;O75352	1;1;1;1;1;1;1;1;1;1	1;1;1;1;1;1;1;1;1;1	1;1;1;1;1;1;1;1;1;1	Mannose-P-dolichol utilization defect 1 protein	MPDU1	;;;;;;;;;	10	1	1	1	1	1	1	1	1	1	1	1	1	17.3	17.3	17.3	5.7856	52	52;61;75;101;109;154;192;194;186;247	1.6	2	3											0.001557	2.916	By MS/MS	By MS/MS	By MS/MS	0.7459	0.85825	24.998	4	0
B4DT77;P20073-2;P20073	B4DT77;P20073-2;P20073	4;4;4	4;4;4	4;4;4	Annexin;Annexin A7	ANXA7	;;	3	4	4	4	4	3	2	4	3	2	4	3	2	14.9	14.9	14.9	37.805	336	336;466;488	6.91				1	2	7	5	4	2		1		0	23.668	By MS/MS	By MS/MS	By MS/MS	0.85538	1.2204	13.728	20	0
B4DTC3;Q14103-4;Q14103-2;H0YA96;H0Y8G5;F5H6R6;D6RF44;D6RBQ9	B4DTC3;Q14103-4;Q14103-2;H0YA96;H0Y8G5;F5H6R6;D6RF44	10;10;10;9;9;6;5;4	10;10;10;9;9;6;5;4	1;1;1;0;0;0;0;1	Heterogeneous nuclear ribonucleoprotein D0	HNRNPD	;;;;;;	8	10	10	1	7	9	5	7	9	5	1	1	1	35.6	35.6	4	33.612	303	303;287;336;210;261;201;112;155	8.12				2	4	8	14	11	19	7	6	2	0	45.145	By MS/MS	By MS/MS	By MS/MS	0.70862	0.97547	34.759	57	0
E9PRE9;E9PN76;B4DTD1;Q8ND24	E9PRE9;E9PN76;B4DTD1;Q8ND24	1;1;1;1	1;1;1;1	1;1;1;1	RING finger protein 214	RNF214	;;;	4	1	1	1	0	1	0	0	1	0	0	1	0	17.1	17.1	17.1	14.865	146	146;513;548;703	1	1												0.0019172	2.8225		By MS/MS		0.42645	0.80668	NaN	1	0
B4DU58;P40121;P40121-2;E7ENU9;B8ZZL6;H7C0X8	B4DU58;P40121;P40121-2;E7ENU9	9;9;8;7;4;2	9;9;8;7;4;2	9;9;8;7;4;2	Macrophage-capping protein	CAPG	;;;	6	9	9	9	7	5	7	7	5	7	7	5	7	44.3	44.3	44.3	36.248	327	327;348;333;253;218;103	7.64					2	5	15	12	7	4			0	53.349	By MS/MS	By MS/MS	By MS/MS	0.98186	1.0631	22.105	35	0
H0YDD7;B4DV59;Q9P2K3-2;Q9P2K3-4;Q9P2K3;Q9P2K3-3	H0YDD7;B4DV59;Q9P2K3-2;Q9P2K3-4;Q9P2K3;Q9P2K3-3	1;1;1;1;1;1	1;1;1;1;1;1	1;1;1;1;1;1	REST corepressor 3	RCOR3	;;;;;	6	1	1	1	1	1	0	1	1	0	1	1	0	8.4	8.4	8.4	15.857	143	143;374;436;449;495;553	6.5						1	1						0.0072215	2.1141	By MS/MS	By matching		0.72627	1.042	14.254	2	0
B4DVE7;P50995;H0Y6E1;E5RIN3;P27216;P27216-2	B4DVE7;P50995	7;7;2;1;1;1	7;7;2;1;1;1	7;7;2;1;1;1	Annexin A11	ANXA11	;	6	7	7	7	4	3	5	4	3	5	4	3	5	16.5	16.5	16.5	51.242	472	472;505;148;113;316;357	7.42				1		4	4	7	2		1		0	13.694	By MS/MS	By MS/MS	By MS/MS	0.55805	0.959	48.92	18	0
H3BV01;H3BQT9;J3KRT1;B4DVG8;Q92620	H3BV01;H3BQT9;J3KRT1;B4DVG8;Q92620	2;2;2;2;2	2;2;2;2;2	2;2;2;2;2	Pre-mRNA-splicing factor ATP-dependent RNA helicase PRP16	DHX38	;;;;	5	2	2	2	0	2	0	0	2	0	0	2	0	36.6	36.6	36.6	13.623	123	123;138;142;539;1227	8.5								1	1				0	19.037		By MS/MS		0.4296	0.84533	21.227	2	0
B4DVY1;O15371;B0QYA5;B0QYA6;B0QYA7;B0QYA8	B4DVY1;O15371	8;8;3;2;2;1	8;8;3;2;2;1	6;6;3;2;2;1	Eukaryotic translation initiation factor 3 subunit D	EIF3D	;	6	8	8	6	4	6	5	4	6	5	2	4	5	24.4	24.4	20.8	58.14	499	499;548;269;173;186;123	7					6	6	8	6	6				0	43.191	By MS/MS	By MS/MS	By MS/MS	0.92994	1.1525	14.578	30	0
Q86WQ0;B4DW92;F5H0B6;K7ERL0	Q86WQ0;B4DW92;F5H0B6;K7ERL0	2;2;1;1	2;2;1;1	2;2;1;1	Nuclear receptor 2C2-associated protein	NR2C2AP	;;;	4	2	2	2	1	2	1	1	2	1	1	2	1	27.3	27.3	27.3	15.876	139	139;167;54;113	6.67					1	3		1	1				0	4.1962	By MS/MS	By MS/MS	By MS/MS	0.4233	0.77682	16.228	5	0
B4DWJ2;P47897;C9J165;H7C0R3;F2Z2V6;C9JSG9;B7Z840	B4DWJ2;P47897	18;18;7;6;4;4;4	17;17;7;6;4;4;4	17;17;7;6;4;4;4	Glutamine--tRNA ligase	QARS	;	7	18	17	17	7	15	9	6	15	9	6	15	9	30.1	30.1	30.1	86.578	764	764;775;305;253;100;182;282	6.93	3	2		1	3	12	11	15	10	2	1		0	64.859	By MS/MS	By MS/MS	By MS/MS	0.57238	0.91743	40.753	50	0
F8W1Z8;B4DZG7;B4DWW1;P40616	F8W1Z8;B4DZG7;B4DWW1;P40616	1;1;1;1	1;1;1;1	1;1;1;1	ADP-ribosylation factor-like protein 1	ARL1	;;;	4	1	1	1	1	1	0	1	1	0	1	1	0	30.8	30.8	30.8	5.8457	52	52;135;164;181	7.1						3	4	2	1				0.0012072	3.1339	By MS/MS	By MS/MS		0.99962	1.077	17.507	5	0
B4DWZ0;P36915;B0V0L0;E7ETJ1;P36915-2;A8MPZ0;A2AB27	B4DWZ0;P36915;B0V0L0;E7ETJ1;P36915-2	3;3;2;2;2;1;1	3;3;2;2;2;1;1	3;3;2;2;2;1;1	Guanine nucleotide-binding protein-like 1	GNL1	;;;;	7	3	3	3	0	1	3	0	1	3	0	1	3	8.2	8.2	8.2	45.32	404	404;607;407;429;430;262;264	7.25						1	1	2					0	4.5307		By MS/MS	By MS/MS	0.79358	0.93702	19.124	4	0
Q96KB5;B4DX68;E5RIE1;E5RFX4	Q96KB5;B4DX68;E5RIE1	5;5;3;1	5;5;3;1	5;5;3;1	Lymphokine-activated killer T-cell-originated protein kinase	PBK	;;	4	5	5	5	3	5	1	3	5	1	3	5	1	19.3	19.3	19.3	36.085	322	322;333;63;31	6.23		1	1	3	3	5	6	5	2				0	13.454	By MS/MS	By MS/MS	By MS/MS	0.45967	0.83627	28.096	26	0
D6RF65;B4DXK8;Q8TED0	D6RF65;B4DXK8;Q8TED0	1;1;1	1;1;1	1;1;1	U3 small nucleolar RNA-associated protein 15 homolog	UTP15	;;	3	1	1	1	0	1	1	0	1	1	0	1	1	26.2	26.2	26.2	7.4134	65	65;499;518	5.33					2	1							0.0012092	3.1604		By MS/MS	By MS/MS	0.75928	1.304	24.409	3	0
B4DY08;G3V4W0;G3V4C1;G3V2Q1;P07910-2;P07910;P07910-4;G3V576;G3V555;G3V575;P07910-3;G3V5X6;G3V3K6;G3V251;B4DSU6;G3V4M8;G3V5V7;O60812;G3V2H6;E5RG71;B3KT61;Q86SE5;G3V129	B4DY08;G3V4W0;G3V4C1;G3V2Q1;P07910-2;P07910;P07910-4;G3V576;G3V555;G3V575;P07910-3;G3V5X6;G3V3K6;G3V251;B4DSU6	17;16;16;16;16;16;15;14;11;11;10;9;9;9;9;7;7;7;6;1;1;1;1	17;16;16;16;16;16;15;14;11;11;10;9;9;9;9;7;7;7;6;1;1;1;1	10;9;9;9;9;9;9;9;9;9;3;9;9;9;9;7;0;5;6;1;1;1;1	Heterogeneous nuclear ribonucleoproteins C1/C2	HNRNPC	;;;;;;;;;;;;;;	23	17	17	10	14	10	11	14	10	11	8	6	8	48.3	48.3	29.9	31.971	288	288;262;292;305;293;306;250;231;175;187;226;117;121;126;147;66;180;293;54;85;280;291;304	8.66		1	3	6	10	23	30	24	18	36	16	37	0	97.23	By MS/MS	By MS/MS	By MS/MS	0.6895	0.96726	24.394	125	0
B4DYB4;Q8NFH5;C9IYQ7;F8WCF5;F8WEL4;C9JIY9;B4DP57;C9JWU7	B4DYB4;Q8NFH5;C9IYQ7;F8WCF5;F8WEL4	5;5;3;3;3;2;2;1	5;5;3;3;3;2;2;1	5;5;3;3;3;2;2;1	Nucleoporin NUP53	NUP35	;;;;	8	5	5	5	1	3	2	1	3	2	1	3	2	24.3	24.3	24.3	33.12	309	309;326;115;136;152;76;191;53	7.33				1		1	4		2	1			0	13.132	By MS/MS	By MS/MS	By MS/MS	0.58299	1.0521	19.907	9	0
F5H4C6;F5H260;H7C3P4;F6S8M0;B4DYH8;P15586	F5H4C6;F5H260;H7C3P4;F6S8M0;B4DYH8;P15586	1;1;1;1;1;1	1;1;1;1;1;1	1;1;1;1;1;1	N-acetylglucosamine-6-sulfatase	GNS	;;;;;	6	1	1	1	1	1	1	1	1	1	1	1	1	4.8	4.8	4.8	28.45	248	248;344;496;584;532;552	6.33					1	3	1	1					0.00084638	3.6019	By MS/MS	By MS/MS	By matching	0.58105	1.027	12.186	6	0
P18615;B4DYX9;A2ABK3;E9PD43;A2ABK2;A2ABK1;B4DUN1;A2ABK4	P18615;B4DYX9;A2ABK3;E9PD43;A2ABK2;A2ABK1;B4DUN1;A2ABK4	4;4;3;3;3;3;3;2	4;4;3;3;3;3;3;2	4;4;3;3;3;3;3;2	Negative elongation factor E	NELFE	;;;;;;;	8	4	4	4	2	3	2	2	3	2	2	3	2	13.4	13.4	13.4	43.239	380	380;387;240;260;294;334;350;159	5.88				2		3	3						0	7.2078	By MS/MS	By MS/MS	By MS/MS	0.86811	0.89478	14.066	6	0
F5H4W0;B4DZ70;P48163	F5H4W0;B4DZ70;P48163	1;1;1	1;1;1	1;1;1	NADP-dependent malic enzyme	ME1	;;	3	1	1	1	1	1	0	1	1	0	1	1	0	2.7	2.7	2.7	44.933	406	406;497;572	6.33					2	1	2	1					0.0008569	3.7078	By MS/MS	By MS/MS		0.55277	0.84013	9.7948	4	0
B4DZC3;Q9H0D6-2;Q9H0D6	B4DZC3;Q9H0D6-2;Q9H0D6	8;8;8	8;8;8	8;8;8	5-3 exoribonuclease 2	XRN2	;;	3	8	8	8	4	7	4	4	7	4	4	7	4	12.4	12.4	12.4	102.42	896	896;874;950	8.16					2	3	7	6	8	3	2	1	0	25.442	By MS/MS	By MS/MS	By MS/MS	0.85861	0.99518	10.511	26	0
B4DZI8;P35606;D6RBZ7;D6RCL6;D6RBG7;D6RBT6;H0YAC7;D6R997	B4DZI8;P35606	13;13;2;2;2;2;2;2	13;13;2;2;2;2;2;2	13;13;2;2;2;2;2;2	Coatomer subunit beta	COPB2	;	8	13	13	13	10	9	5	10	9	5	10	9	5	19.8	19.8	19.8	99.045	877	877;906;77;86;89;111;118;153	7.96					5	7	8	11	6	5	1	4	0	41.123	By MS/MS	By MS/MS	By MS/MS	0.86054	1.0853	12.565	39	0
J3KRI4;B4DZP4;O43237;J3KRZ2;J3KSD2	J3KRI4;B4DZP4;O43237;J3KRZ2	4;4;4;2;1	4;4;4;2;1	4;4;4;2;1	Cytoplasmic dynein 1 light intermediate chain 2	DYNC1LI2	;;;	5	4	4	4	2	3	2	2	3	2	2	3	2	34.7	34.7	34.7	17.778	167	167;415;492;92;49	6.73						4	6	1					0	6.4258	By matching	By MS/MS	By MS/MS	0.69784	1.118	15.115	10	0
E7EW52;B4E016;Q96AT9-2;Q96AT9;F8WBT4;C9J6A7;C9J9T0;C9IZU8;C9JPQ7;Q53TV9	E7EW52;B4E016;Q96AT9-2;Q96AT9;F8WBT4;C9J6A7;C9J9T0;C9IZU8;C9JPQ7;Q53TV9	2;2;2;2;1;1;1;1;1;1	2;2;2;2;1;1;1;1;1;1	2;2;2;2;1;1;1;1;1;1	Ribulose-phosphate 3-epimerase	RPE	;;;;;;;;;	10	2	2	2	1	1	0	1	1	0	1	1	0	12.7	12.7	12.7	23.95	220	220;199;220;228;60;159;191;225;160;178	7.5						1			1				0.0043134	2.394	By MS/MS	By MS/MS		0.74357	1.0597	59.628	2	1
B4E0G4;Q8IWS0;E9PC97;Q5JRC6;Q8IWS0-2	B4E0G4;Q8IWS0;E9PC97;Q5JRC6;Q8IWS0-2	4;4;4;3;2	4;4;4;3;2	4;4;4;3;2	PHD finger protein 6	PHF6	;;;;	5	4	4	4	3	3	1	3	3	1	3	3	1	14.5	14.5	14.5	37.628	331	331;365;366;324;312	5.38	2	3	4			2	3	3	4				0	72.413	By MS/MS	By MS/MS	By MS/MS	0.50785	0.96111	13.007	12	0
B4E0Q3;Q5SVK8;Q6XZF7-2;Q6XZF7	B4E0Q3;Q5SVK8;Q6XZF7-2;Q6XZF7	1;1;1;1	1;1;1;1	1;1;1;1	Dynamin-binding protein	DNMBP	;;;	4	1	1	1	0	0	1	0	0	1	0	0	1	1.8	1.8	1.8	57.896	513	513;1601;823;1577	6						1							0.0075498	2.1016			By MS/MS	0.91686	1.0092	NaN	1	0
Q8NBY1;B4E0Y9;Q9P289;Q9P289-3;Q9P289-2;B4DR80;Q9Y6E0-2;Q9Y6E0;C9JDH9;C9J6L2;C9JCC0;C9J232;H7C279;H0Y630;B7Z9K1;A8K6Z3;O00506;C9JJV0;Q5JV98;Q5JV99	Q8NBY1;B4E0Y9;Q9P289;Q9P289-3;Q9P289-2	10;10;10;8;7;4;4;4;3;3;3;3;3;3;3;3;3;2;2;1	10;10;10;8;7;4;4;4;3;3;3;3;3;3;3;3;3;2;2;1	10;10;10;8;7;4;4;4;3;3;3;3;3;3;3;3;3;2;2;1	Serine/threonine-protein kinase 26	STK26	;;;;	20	10	10	10	8	8	5	8	8	5	8	8	5	31.4	31.4	31.4	43.867	392	392;438;416;354;339;412;431;443;148;161;163;177;247;369;332;349;426;79;209;142	7.24				1	5	9	14	11	7	3			0	27.185	By MS/MS	By MS/MS	By MS/MS	0.81379	0.95213	15.32	45	0
B4E1S6;P31431-2;P31431	B4E1S6;P31431-2;P31431	1;1;1	1;1;1	1;1;1	Syndecan;Syndecan-4	SDC4	;;	3	1	1	1	0	1	1	0	1	1	0	1	1	9.5	9.5	9.5	13.91	126	126;153;198	6.5						1	1						0.0032799	2.4813		By matching	By MS/MS	0.66203	0.91791	32.327	2	0
B4E241;P84103	B4E241;P84103	7;7	7;7	7;7	Serine/arginine-rich splicing factor 3	SRSF3	;	2	7	7	7	6	5	6	6	5	6	6	5	6	54.8	54.8	54.8	14.203	124	124;164	9.26	1	1			2	4	6	13	16	18	16	11	0	28.99	By MS/MS	By MS/MS	By MS/MS	0.81011	0.96955	16.257	68	0
B4E2B6;Q8TB72-3;H0YDK8;H0YEH2;Q5T1Z8;Q8TB72-2;Q8TB72;B4DG92	B4E2B6;Q8TB72-3;H0YDK8;H0YEH2;Q5T1Z8;Q8TB72-2;Q8TB72;B4DG92	2;2;1;1;1;1;1;1	2;2;1;1;1;1;1;1	1;1;0;0;0;0;0;0	Pumilio homolog 2;Pumilio homolog 1	PUM2;PUM1	;;;;;;;	8	2	2	1	1	2	0	1	2	0	0	1	0	2.6	2.6	1.5	107.65	1008	1008;1064;900;1125;1224;987;1066;1127	6.2					1	2	2						0.0008547	3.6736	By MS/MS	By MS/MS		1.1305	1.3161	34.616	5	0
B4E2J1;Q8NBU5;Q8NBU5-2	B4E2J1;Q8NBU5;Q8NBU5-2	3;3;2	3;3;2	3;3;2	ATPase family AAA domain-containing protein 1	ATAD1	;;	3	3	3	3	1	3	1	1	3	1	1	3	1	15.4	15.4	15.4	30.634	273	273;361;287	6.54				1	2	4	3	1	2				0	6.2352	By MS/MS	By MS/MS	By MS/MS	0.6673	1.0609	14.627	11	0
C9JA28;Q9UNL2;B4E2P2	C9JA28;Q9UNL2;B4E2P2	1;1;1	1;1;1	1;1;1	Translocon-associated protein subunit gamma	SSR3	;;	3	1	1	1	1	1	0	1	1	0	1	1	0	8	8	8	20.161	174	174;185;198	7.33							2	1					0	6.2277	By MS/MS	By MS/MS		0.77349	0.82674	32.86	3	0
B4E2V5;P27105-2;P27105	B4E2V5;P27105-2;P27105	2;2;2	2;2;2	2;2;2	Erythrocyte band 7 integral membrane protein	STOM	;;	3	2	2	2	2	1	0	2	1	0	2	1	0	13.5	13.5	13.5	25.964	237	237;123;288	6.12					1	5	2						0	5.7577	By MS/MS	By MS/MS		0.69763	1.2288	19.848	5	0
B4E2W0;P55084;B5MD38;F5GZQ3;C9JEY0;C9JE81;C9K0M0	B4E2W0;P55084;B5MD38;F5GZQ3	7;7;6;6;3;3;2	7;7;6;6;3;3;2	7;7;6;6;3;3;2	Trifunctional enzyme subunit beta, mitochondrial;3-ketoacyl-CoA thiolase	HADHB	;;;	7	7	7	7	4	6	3	4	6	3	4	6	3	19.5	19.5	19.5	48.879	452	452;474;351;459;150;176;85	7.62				1		3	6	8	5	1			0	15.075	By MS/MS	By MS/MS	By MS/MS	0.7718	1.0551	21.69	22	0
B4E318;Q9P287-4;Q9P287-3;Q9P287;Q9P287-2	B4E318;Q9P287-4;Q9P287-3;Q9P287;Q9P287-2	3;3;3;3;3	3;3;3;3;3	3;3;3;3;3	BRCA2 and CDKN1A-interacting protein	BCCIP	;;;;	5	3	3	3	3	3	1	3	3	1	3	3	1	17.9	17.9	17.9	29.797	262	262;292;292;314;322	7.58					1	1	3	4	3				0	7.5442	By MS/MS	By MS/MS	By MS/MS	0.8968	1.0031	18.847	10	0
B4E363;Q9Y285;K7ER00;K7EK06;K7ER16	B4E363;Q9Y285;K7ER00	5;5;4;2;2	5;5;4;2;2	5;5;4;2;2	Phenylalanine--tRNA ligase alpha subunit	FARSA	;;	5	5	5	5	3	4	3	3	4	3	3	4	3	12.4	12.4	12.4	54.157	477	477;508;548;169;235	5.33	3	2	2	1	1	3	4	2	2	1			0	22.084	By MS/MS	By MS/MS	By MS/MS	0.67899	0.97629	9.6221	20	0
B4E3F7;O95205;Q5VZF2-3;Q5VZF2-2;Q5VZF2	B4E3F7;O95205;Q5VZF2-3;Q5VZF2-2;Q5VZF2	5;5;5;5;5	1;1;1;1;1	1;1;1;1;1	Muscleblind-like protein 2	MBLL;MBNL2	;;;;	5	5	1	1	4	4	3	1	1	1	1	1	1	20.9	5.3	5.3	23.029	206	206;255;361;367;373	8							2	1	2				0.0029401	2.5421	By matching	By MS/MS	By MS/MS	0.49796	0.82376	15.752	5	0
E9PPJ9;G5E9D4;Q96EB1;B4E3W0;Q96EB1-2	E9PPJ9;G5E9D4;Q96EB1;B4E3W0;Q96EB1-2	2;2;2;2;2	2;2;2;2;2	2;2;2;2;2	Elongator complex protein 4	ELP4	;;;;	5	2	2	2	2	1	1	2	1	1	2	1	1	17.3	17.3	17.3	19.976	185	185;535;424;476;535	2.17	5							1					0	31.808	By MS/MS	By MS/MS	By MS/MS	1.0829	1.1803	14.471	5	0
B5MBZ0;B5MCW9;Q9HC35;F2Z2B5	B5MBZ0;B5MCW9;Q9HC35;F2Z2B5	6;6;6;4	6;6;6;4	6;6;6;4	Echinoderm microtubule-associated protein-like 4	EML4	;;;	4	6	6	6	3	4	2	3	4	2	3	4	2	9.5	9.5	9.5	110.18	992	992;923;981;245	4.79	2	2	2	2	3	3	3	1	1				0	40.332	By MS/MS	By MS/MS	By MS/MS	0.91746	1.0916	21.89	10	0
B5MBZ8;C9JD73;C9J177;H7C003;B5MCY6;Q15435-4;Q15435-3;Q15435-2;Q15435	B5MBZ8;C9JD73;C9J177;H7C003;B5MCY6;Q15435-4;Q15435-3;Q15435-2;Q15435	1;1;1;1;1;1;1;1;1	1;1;1;1;1;1;1;1;1	1;1;1;1;1;1;1;1;1	Protein phosphatase 1 regulatory subunit 7	PPP1R7	;;;;;;;;	9	1	1	1	1	1	0	1	1	0	1	1	0	4	4	4	31.357	274	274;282;289;335;221;237;280;317;360	7.33							2	1					0.0025897	2.5796	By MS/MS	By MS/MS		0.63691	0.93211	26.603	3	0
Q86YP4-2;Q86YP4;B5MC40;H7C3H1;F5H7D9;B4DKZ7;C9JVY3;C9JMI3;C9JGN4;C9JHD7;C9JJK9	Q86YP4-2;Q86YP4;B5MC40	7;7;7;3;3;3;2;2;2;2;2	7;7;7;3;3;3;2;2;2;2;2	6;6;6;2;2;2;2;2;2;2;2	Transcriptional repressor p66-alpha	GATAD2A	;;	11	7	7	6	5	5	4	5	5	4	4	4	3	18.1	18.1	16.3	65.225	608	608;633;634;257;262;436;93;126;139;168;177	7.77					1	4	7	6	4	4			0	30.333	By MS/MS	By MS/MS	By MS/MS	0.8068	1.108	13.119	24	0
B5MCA4;P16422	B5MCA4;P16422	1;1	1;1	1;1	Epithelial cell adhesion molecule	EPCAM	;	2	1	1	1	0	1	0	0	1	0	0	1	0	3.8	3.8	3.8	37.893	342	342;314	7.33						1	1		1				0.0011811	2.9875		By MS/MS		0.12811	0.27295	12.839	3	1
B5MCF9;O00541-2;O00541;B3KXD6;H7C267;C9JXJ1	B5MCF9;O00541-2;O00541;B3KXD6	6;6;6;5;2;1	6;6;6;5;2;1	6;6;6;5;2;1	Pescadillo homolog	PES1	;;;	6	6	6	6	5	5	4	5	5	4	5	5	4	13.3	13.3	13.3	66.077	571	571;583;588;449;194;171	7.61					1	3	7	7	4		1		0	17.579	By MS/MS	By MS/MS	By MS/MS	0.8326	1.0179	9.9135	22	0
B7Z254;Q15084;F8WA83;B5MCQ5;Q15084-2	B7Z254;Q15084;F8WA83;B5MCQ5;Q15084-2	14;14;14;14;14	14;14;14;14;14	14;14;14;14;14	Protein disulfide-isomerase A6	PDIA6	;;;;	5	14	14	14	14	11	10	14	11	10	14	11	10	41.9	41.9	41.9	47.837	437	437;440;445;488;492	7.79			1	2	9	30	29	27	28	19	5	4	0	120.46	By MS/MS	By MS/MS	By MS/MS	0.81689	1.0034	24.405	135	0
B5MD17;J3KS05;P83916;K7ELA4	B5MD17;J3KS05;P83916;K7ELA4	2;2;2;1	1;1;1;0	1;1;1;0	Chromobox protein homolog 1	CBX1	;;;	4	2	1	1	2	2	1	1	1	0	1	1	0	16.1	6.5	6.5	19.325	168	168;174;185;138	7.57						1	3	1	2				0.0018861	2.7258	By MS/MS	By MS/MS	By matching	0.40622	0.79096	21.545	6	0
B5MDF5;P62826;J3KQE5;F5H018;H0YFC6;B4DV51	B5MDF5;P62826;J3KQE5;F5H018	11;11;10;9;5;5	11;11;10;9;5;5	11;11;10;9;5;5	GTP-binding nuclear protein Ran	RAN	;;;	6	11	11	11	9	11	9	9	11	9	9	11	9	36.1	36.1	36.1	26.224	233	233;216;234;199;103;128	6.77	12	28	2	9	11	20	23	19	32	19	11	12	0	73.768	By MS/MS	By MS/MS	By MS/MS	0.81305	0.91726	40.039	156	0
F8WBZ6;B5MDQ4;Q92600;B7Z1E5	F8WBZ6;B5MDQ4;Q92600;B7Z1E5	1;1;1;1	1;1;1;1	1;1;1;1	Cell differentiation protein RCD1 homolog	RQCD1	;;;	4	1	1	1	0	1	0	0	1	0	0	1	0	28	28	28	8.3987	75	75;258;299;331	8								1					0	5.9012		By MS/MS		0.75283	1.5172	NaN	1	0
B5ME49;Q8WXI7;H7C2Z7	B5ME49;Q8WXI7;H7C2Z7	2;2;1	2;2;1	2;2;1	Mucin-16	MUC16	;;	3	2	2	2	0	2	0	0	2	0	0	2	0	0.3	0.3	0.3	1519.2	14507	14507;22152;447	8					1						1		0.0098039	2.0081		By MS/MS		NaN	NaN	NaN	0	0
E7EW69;B5ME97;Q9P0V9-3;Q9P0V9;Q9P0V9-2;F5H1W3;F8WC85;C9JEQ7;B7Z277;E7EX04	E7EW69;B5ME97;Q9P0V9-3;Q9P0V9;Q9P0V9-2;F5H1W3;F8WC85;C9JEQ7;B7Z277;E7EX04	2;2;2;2;2;1;1;1;1;1	2;2;2;2;2;1;1;1;1;1	2;2;2;2;2;1;1;1;1;1	Septin-10	2010-09-01	;;;;;;;;;	10	2	2	2	2	0	0	2	0	0	2	0	0	7.1	7.1	7.1	52.145	450	450;544;431;454;503;38;48;97;283;473	4.25		1	1	1				1					0.00087951	4.004	By MS/MS			1.0009	1.0552	21.287	4	0
C9J8M4;O94966-2;E7EST9;B5MEG5;O94966-6;O94966-5;E7EN22	C9J8M4;O94966-2;E7EST9;B5MEG5;O94966-6;O94966-5;E7EN22	1;1;1;1;1;1;1	1;1;1;1;1;1;1	1;1;1;1;1;1;1	Ubiquitin carboxyl-terminal hydrolase;Ubiquitin carboxyl-terminal hydrolase 19	USP19	;;;;;;	7	1	1	1	0	0	1	0	0	1	0	0	1	3.2	3.2	3.2	60.726	569	569;660;1321;1358;1404;1419;1372	7							1						0.00082508	3.3396			By MS/MS	1.0735	1.1232	NaN	1	0
Q9Y6M7-4;Q9Y6M7-3;C9JRP1;Q9Y6M7-2;Q9Y6M7-9;Q9Y6M7-6;B6DY53;D3K174	Q9Y6M7-4;Q9Y6M7-3;C9JRP1;Q9Y6M7-2;Q9Y6M7-9;Q9Y6M7-6;B6DY53;D3K174	1;1;1;1;1;1;1;1	1;1;1;1;1;1;1;1	1;1;1;1;1;1;1;1	Anion exchange protein;Sodium bicarbonate cotransporter 3	SLC4A7	;;;;;;;	8	1	1	1	0	0	1	0	0	1	0	0	1	1.8	1.8	1.8	112.45	1000	1000;1018;1051;1090;1095;1131;463;1135	5					1								0.0011976	3.0948			By MS/MS	0.70179	0.75609	NaN	1	0
B6F210;P48637;B7Z514	B6F210;P48637;B7Z514	2;2;1	2;2;1	2;2;1	Glutathione synthetase	GSS	;;	3	2	2	2	1	1	1	1	1	1	1	1	1	7.4	7.4	7.4	40.349	363	363;474;346	8.33							1		2				0.0011895	3.0531	By MS/MS	By MS/MS	By MS/MS	0.75696	0.89298	13.427	3	1
P12814-2;P12814;P12814-3;B7TY16;H9KV75;H7C5W8;G3V2W4;H0YJ11;G3V2N5;H0YJW3;P35609;B2RCS5;G3V2X9;G3V2E8;G3V5M4;B7Z4P8	P12814-2;P12814;P12814-3;B7TY16;H9KV75	29;29;29;29;28;11;9;8;7;6;6;6;4;3;3;1	15;15;15;15;14;8;3;5;3;2;1;1;1;1;1;0	15;15;15;15;14;8;3;5;3;2;1;1;1;1;1;0	Alpha-actinin-1	ACTN1	;;;;	16	29	15	15	26	24	16	12	13	7	12	13	7	42.6	25.8	25.8	102.71	887	887;892;914;930;822;297;238;207;261;251;894;894;144;85;126;388	7.18			1	4	4	22	14	14	14	6			0	245.23	By MS/MS	By MS/MS	By MS/MS	0.69953	1.0973	20.894	68	0
B7WPF4;Q9UPU5	B7WPF4;Q9UPU5	3;3	3;3	3;3	Ubiquitin carboxyl-terminal hydrolase 24	USP24	;	2	3	3	3	1	2	0	1	2	0	1	2	0	1	1	1	277.41	2460	2460;2620	5.33	1			1							1		0.00085034	3.6338	By MS/MS	By MS/MS		0.22613	0.47945	103.21	3	2
B7Z1C2;F5H8H2;Q03426	B7Z1C2;F5H8H2;Q03426	1;1;1	1;1;1	1;1;1	Mevalonate kinase	MVK	;;	3	1	1	1	1	1	0	1	1	0	1	1	0	13.4	13.4	13.4	21.315	202	202;344;396	8.33								2	1				0	6.4882	By MS/MS	By MS/MS		0.81531	0.90481	11.956	3	0
E9PDI2;B7Z1C4;P40123;B7Z385;B7Z214;F8WDB9;F8WEW0	E9PDI2;B7Z1C4;P40123;B7Z385;B7Z214;F8WDB9	6;6;6;5;4;3;2	5;5;5;4;3;3;2	5;5;5;4;3;3;2	Adenylyl cyclase-associated protein;Adenylyl cyclase-associated protein 2	CAP2	;;;;;	7	6	5	5	3	5	3	2	4	2	2	4	2	14.9	13.1	13.1	49.822	451	451;413;477;365;217;194;104	6.36		2	1				3	3	2				0	38.26	By MS/MS	By MS/MS	By MS/MS	0.65346	0.99818	27.789	9	0
B7Z230;B7Z1G9;O95302;B7Z6H3;C9J4P8;Q75LS8	B7Z230;B7Z1G9;O95302;B7Z6H3;C9J4P8;Q75LS8	2;2;2;2;1;1	2;2;2;2;1;1	2;2;2;2;1;1	Peptidyl-prolyl cis-trans isomerase FKBP9;Peptidyl-prolyl cis-trans isomerase;Putative FK506-binding protein 9-like protein	FKBP9;FKBP9P1	;;;;;	6	2	2	2	1	1	0	1	1	0	1	1	0	4.9	4.9	4.9	47.808	432	432;338;570;623;226;142	7.4						1	1	3					0.00082136	3.3095	By MS/MS	By MS/MS		0.868	1.2223	30.786	4	2
B7Z1I0;B7Z418;Q13418	B7Z1I0;B7Z418;Q13418	3;3;3	3;3;3	3;3;3	Integrin-linked protein kinase	ILK	;;	3	3	3	3	2	2	2	2	2	2	2	2	2	8.5	8.5	8.5	36.467	318	318;391;452	7.27						3	3	4	1				0	4.7623	By MS/MS	By MS/MS	By MS/MS	0.69347	0.81426	11.451	11	0
B7Z1R5;P38606;C9JA17;C9JVW8	B7Z1R5;P38606	9;9;3;3	9;9;3;3	9;9;3;3	V-type proton ATPase catalytic subunit A	ATP6V1A	;	4	9	9	9	8	6	2	8	6	2	8	6	2	23.6	23.6	23.6	64.735	584	584;617;185;221	7.07				1	5	7	5	5	4	3			0	59.267	By MS/MS	By MS/MS	By MS/MS	0.60454	1.0106	11.504	27	0
B7Z2R2;P14927;P14927-2	B7Z2R2;P14927;P14927-2	2;2;2	2;2;2	2;2;2	Cytochrome b-c1 complex subunit 7	UQCRB	;;	3	2	2	2	2	1	1	2	1	1	2	1	1	16.1	16.1	16.1	18.737	161	161;111;140	8.86								3	2	2			0	4.3077	By MS/MS	By MS/MS	By MS/MS	0.99288	1.1901	10.463	6	0
B7Z2X9;P09104;F5H0C8;P13929-3;P13929-2;P13929;F5H1C3;F5H5U1;F5GWQ3;E5RI09;F5GZ30;E5RG95;K7EPM1;K7EKN2;E5RGZ4	B7Z2X9;P09104;F5H0C8;P13929-3;P13929-2;P13929	10;10;8;7;7;7;3;3;3;3;3;3;3;3;3	5;5;4;2;2;2;2;2;2;1;2;1;1;1;1	5;5;4;2;2;2;2;2;2;1;2;1;1;1;1	Gamma-enolase;Enolase;Beta-enolase	ENO2;ENO3	;;;;;	15	10	5	5	5	10	4	2	5	0	2	5	0	32	20.2	20.2	42.707	391	391;434;315;391;406;434;103;107;125;148;152;154;196;212;283	7.08					2	3	3	1	2	1			0	8.8923	By MS/MS	By MS/MS	By matching	0.74352	1.0264	29.287	11	0
Q5JUV6;B7Z382;P49902	Q5JUV6;B7Z382;P49902	3;3;3	3;3;3	3;3;3	Cytosolic purine 5-nucleotidase	NT5C2	;;	3	3	3	3	1	3	0	1	3	0	1	3	0	42.2	42.2	42.2	16.575	147	147;532;561	8.5								3	3				0	7.0805	By MS/MS	By MS/MS		0.69354	1.1425	7.766	5	0
Q15813;B7Z3P1	Q15813;B7Z3P1	3;3	3;3	3;3	Tubulin-specific chaperone E	TBCE	;	2	3	3	3	2	2	1	2	2	1	2	2	1	8	8	8	59.345	527	527;578	4.12	3	2						1	2				0	8.8806	By MS/MS	By MS/MS	By MS/MS	0.68475	0.95527	19.358	8	0
D6RAY7;E7EVU7;D6R9P4;D6RFF8;B7Z3X4;P46926	D6RAY7;E7EVU7;D6R9P4;D6RFF8;B7Z3X4;P46926	1;1;1;1;1;1	1;1;1;1;1;1	1;1;1;1;1;1	Glucosamine-6-phosphate isomerase;Glucosamine-6-phosphate isomerase 1	GNPDA1	;;;;;	6	1	1	1	1	1	0	1	1	0	1	1	0	5.1	5.1	5.1	26.987	237	237;255;274;290;212;289	7							2						0.002238	2.6357	By MS/MS	By matching		0.79797	1.0941	1.3716	2	0
B7Z403;Q9HC38-2;Q9HC38;I3L3Q4;Q9HC38-3;I3L1I0	B7Z403;Q9HC38-2;Q9HC38;I3L3Q4;Q9HC38-3	8;8;8;5;4;2	8;8;8;5;4;2	8;8;8;5;4;2	Glyoxalase domain-containing protein 4	GLOD4	;;;;	6	8	8	8	5	8	4	5	8	4	5	8	4	36.7	36.7	36.7	32.046	289	289;298;313;227;188;115	7.06				2	2	7	10	5	7				0	21.798	By MS/MS	By MS/MS	By MS/MS	0.45612	0.90201	23.402	32	0
B7Z4B8;Q9BUJ2-4;Q9BUJ2-2;Q9BUJ2;Q9BUJ2-3;Q9BUJ2-5	B7Z4B8;Q9BUJ2-4;Q9BUJ2-2;Q9BUJ2;Q9BUJ2-3	7;7;7;7;6;1	7;7;7;7;6;1	7;7;7;7;6;1	Heterogeneous nuclear ribonucleoprotein U-like protein 1	HNRNPUL1	;;;;	6	7	7	7	5	4	2	5	4	2	5	4	2	17.9	17.9	17.9	86.121	767	767;756;804;856;752;390	7.53					2	3	2	4	6				0	18.668	By MS/MS	By MS/MS	By MS/MS	0.9176	1.0313	24.783	15	0
K7ENE5;B7Z4K6;O00115	K7ENE5;B7Z4K6;O00115	1;1;1	1;1;1	1;1;1	Deoxyribonuclease-2-alpha	DNASE2	;;	3	1	1	1	1	0	1	1	0	1	1	0	1	5.5	5.5	5.5	24.085	218	218;305;360	8.5							1	1	1	1			0.005361	2.3324	By matching		By MS/MS	1.2297	1.2337	22.734	4	0
B7Z4M1;F5H891;F5GWG7;F5H617;O95197-6;O95197-3;O95197-5;O95197-4;F5H774;O95197-2;O95197	B7Z4M1;F5H891;F5GWG7;F5H617;O95197-6;O95197-3;O95197-5;O95197-4;F5H774;O95197-2;O95197	1;1;1;1;1;1;1;1;1;1;1	1;1;1;1;1;1;1;1;1;1;1	1;1;1;1;1;1;1;1;1;1;1	Reticulon;Reticulon-3	RTN3	;;;;;;;;;;	11	1	1	1	1	1	0	1	1	0	1	1	0	31.7	31.7	31.7	12.747	123	123;130;136;185;214;236;241;255;920;1013;1032	3.4	1	1		1	2								0	11.465	By MS/MS	By MS/MS		0.97026	1.6311	15.291	3	0
K7EJX0;B7Z5N5;Q15796-2;Q15796;H0YMP2;H0YL71;K7ESI8;K7EL92;H3BP09;K7ERC7;H3BVD1;P84022-3;P84022-2;P84022	K7EJX0;B7Z5N5;Q15796-2;Q15796;H0YMP2;H0YL71;K7ESI8;K7EL92;H3BP09;K7ERC7;H3BVD1;P84022-3;P84022-2;P84022	2;2;2;2;1;1;1;1;1;1;1;1;1;1	1;1;1;1;0;0;1;1;0;1;0;0;0;0	1;1;1;1;0;0;1;1;0;1;0;0;0;0	Mothers against decapentaplegic homolog;Mothers against decapentaplegic homolog 2;Mothers against decapentaplegic homolog 3	SMAD2;SMAD3	;;;;;;;;;;;;;	14	2	1	1	1	2	1	1	1	0	1	1	0	11.5	5.5	5.5	24.494	217	217;431;437;467;63;92;108;109;114;137;213;320;381;425	1	2												0.0098006	2.0061	By MS/MS	By MS/MS	By matching	0.57651	0.83065	27.406	2	0
B7Z5V9;Q9H8H0;J3QR28	B7Z5V9;Q9H8H0	3;3;1	3;3;1	3;3;1	Nucleolar protein 11	NOL11	;	3	3	3	3	2	1	1	2	1	1	2	1	1	7.6	7.6	7.6	60.732	537	537;719;271	9.17							1	1	2	1		1	0.00084211	3.5634	By MS/MS	By MS/MS	By MS/MS	0.69016	0.77013	17.256	4	0
B7Z6B8;Q16698;E5RJD2;E5RJG7;E5RFV2;H0YAW3	B7Z6B8;Q16698;E5RJD2;E5RJG7;E5RFV2	3;3;2;2;2;1	3;3;2;2;2;1	3;3;2;2;2;1	2,4-dienoyl-CoA reductase, mitochondrial	DECR1	;;;;	6	3	3	3	2	2	2	2	2	2	2	2	2	13.8	13.8	13.8	34.994	326	326;335;151;181;205;43	8.09						1	4		5	1			0	10.83	By MS/MS	By MS/MS	By MS/MS	0.93038	1.0263	14.489	11	0
H0YFA4;P52943;B7Z6C0;H0YHD8	H0YFA4;P52943;B7Z6C0	4;4;4;1	4;4;4;1	4;4;4;1	Cysteine-rich protein 2	CRIP2	;;	4	4	4	4	3	3	2	3	3	2	3	3	2	30.2	30.2	30.2	20.6	192	192;208;282;104	6.52			1		3	9	7	3	2				0	8.6005	By MS/MS	By MS/MS	By MS/MS	0.68757	0.93987	31.199	24	0
B7Z6R0;O15305;H3BR08;H3BM92;H3BV34;H3BT06;H3BNY9;H3BPH4;H3BRM0;H3BV55	B7Z6R0;O15305;H3BR08;H3BM92;H3BV34;H3BT06;H3BNY9;H3BPH4;H3BRM0;H3BV55	3;3;2;2;2;2;2;2;2;2	3;3;2;2;2;2;2;2;2;2	3;3;2;2;2;2;2;2;2;2	Phosphomannomutase 2;Phosphomannomutase	PMM2	;;;;;;;;;	10	3	3	3	3	3	1	3	3	1	3	3	1	36.1	36.1	36.1	13.428	119	119;246;65;66;70;90;91;142;155;219	6.61	1	2				3	5	3	3	1			0	12.552	By MS/MS	By MS/MS	By MS/MS	0.67063	0.85572	19.414	18	0
B7Z7B0;C9JEV9;O95639-3;O95639-2;O95639;H7C419	B7Z7B0;C9JEV9;O95639-3;O95639-2;O95639;H7C419	2;2;2;2;2;1	2;2;2;2;2;1	2;2;2;2;2;1	Cleavage and polyadenylation specificity factor subunit 4	CPSF4	;;;;;	6	2	2	2	0	1	1	0	1	1	0	1	1	16.2	16.2	16.2	21.957	191	191;211;243;244;269;193	7					1				1				0.00086393	3.8029		By MS/MS	By MS/MS	0.76605	0.78526	NaN	1	0
B7Z7F3;Q9H6Z4-3;Q9H6Z4-2;Q9H6Z4;K7EJV3;F5H4C2;K7ENJ2;K7EID7;K7ENB9;K7EPW1;K7EN31;K7EMH9;K7ESQ0	B7Z7F3;Q9H6Z4-3;Q9H6Z4-2;Q9H6Z4;K7EJV3;F5H4C2	5;5;5;5;3;3;2;2;2;2;2;1;1	5;5;5;5;3;3;2;2;2;2;2;1;1	5;5;5;5;3;3;2;2;2;2;2;1;1	Ran-binding protein 3	RANBP3	;;;;;	13	5	5	5	1	2	4	1	2	4	1	2	4	11.7	11.7	11.7	52.894	494	494;499;562;567;174;439;62;73;74;108;172;51;122	5.58	1	1			4	3		2		1			0	10.413	By MS/MS	By MS/MS	By MS/MS	0.77197	0.98418	14.523	12	0
P48739;P48739-2;B7Z7Q0;B3KYB6;B3KYB7	P48739;P48739-2;B7Z7Q0;B3KYB6;B3KYB7	5;5;5;3;3	5;5;5;3;3	4;4;4;2;2	Phosphatidylinositol transfer protein beta isoform	PITPNB	;;;;	5	5	5	4	3	2	2	3	2	2	2	1	2	29.9	29.9	26.6	31.54	271	271;272;273;120;168	8.4					1		1	2	4	2			0	17.594	By MS/MS	By MS/MS	By MS/MS	0.90548	0.95096	21.943	8	0
H7C4B7;F5H0H1;B7Z817;Q15392	H7C4B7;F5H0H1;B7Z817;Q15392	1;1;1;1	1;1;1;1	1;1;1;1	Delta(24)-sterol reductase	DHCR24	;;;	4	1	1	1	1	0	1	1	0	1	1	0	1	8.4	8.4	8.4	18.059	154	154;300;475;516	6						2							0	4.32	By MS/MS		By MS/MS	0.93026	0.98638	31.433	2	0
B7Z844;Q8TDB8-2;Q8TDB8;B7ZAC3;F5H5Q3;F5H076;F5GXP8;Q8TDB8-3;P11169	B7Z844;Q8TDB8-2;Q8TDB8;B7ZAC3;F5H5Q3;F5H076;F5GXP8;Q8TDB8-3;P11169	2;2;2;2;1;1;1;1;1	2;2;2;2;1;1;1;1;1	2;2;2;2;1;1;1;1;1	Solute carrier family 2, facilitated glucose transporter member 14;Solute carrier family 2, facilitated glucose transporter member 3	SLC2A14;SLC2A3	;;;;;;;;	9	2	2	2	1	1	1	1	1	1	1	1	1	5.6	5.6	5.6	44.891	411	411;497;520;535;141;152;169;161;496	6.62	1			2	1	1				1	1	1	0.0019113	2.8028	By MS/MS	By MS/MS	By MS/MS	0.2492	0.41201	12.454	3	0
H0Y2T8;B7Z8H2;E7EMI8;O14717-3;O14717-2;O14717	H0Y2T8;B7Z8H2;E7EMI8;O14717-3;O14717-2;O14717	2;2;2;2;2;2	2;2;2;2;2;2	2;2;2;2;2;2	tRNA (cytosine(38)-C(5))-methyltransferase	TRDMT1	;;;;;	6	2	2	2	2	0	0	2	0	0	2	0	0	13.2	13.2	13.2	25.924	228	228;254;310;345;367;391	10.5										1	1		0.0065767	2.162	By MS/MS			2.4895	3.005	113.87	2	1
E5RHT6;F8W1U7;F8VWH9;B7Z8H8;E7EV62;Q8N6T3-3;Q8N6T3;Q8N6T3-2;E5RHH7;E5RHC5	E5RHT6;F8W1U7;F8VWH9;B7Z8H8;E7EV62;Q8N6T3-3;Q8N6T3;Q8N6T3-2;E5RHH7;E5RHC5	2;2;2;2;2;2;2;2;1;1	2;2;2;2;2;2;2;2;1;1	2;2;2;2;2;2;2;2;1;1	ADP-ribosylation factor GTPase-activating protein 1	ARFGAP1	;;;;;;;;;	10	2	2	2	1	2	2	1	2	2	1	2	2	11.9	11.9	11.9	26.555	244	244;271;340;293;361;403;406;414;153;261	7.38					1	3	4	1	3	1			0	8.8552	By MS/MS	By MS/MS	By MS/MS	0.87758	1.0968	19.874	11	0
E7END7;B7Z8M7;P62820-2;P62820;E7ETK2;P62820-3	E7END7;B7Z8M7;P62820-2;P62820;E7ETK2;P62820-3	4;4;4;4;2;2	2;2;2;2;1;1	2;2;2;2;1;1	Ras-related protein Rab-1A	RAB1A	;;;;;	6	4	2	2	4	3	3	2	1	1	2	1	1	27.7	12.1	12.1	19.018	173	173;173;141;205;129;129	9.44							1	1	2	3	2		0.0015643	2.943	By MS/MS	By MS/MS	By MS/MS	0.73217	0.84573	60.699	9	0
B7Z8Q5;Q14520-2;Q14520	B7Z8Q5;Q14520-2;Q14520	1;1;1	1;1;1	1;1;1	Hyaluronan-binding protein 2;Hyaluronan-binding protein 2 50 kDa heavy chain;Hyaluronan-binding protein 2 50 kDa heavy chain alternate form;Hyaluronan-binding protein 2 27 kDa light chain;Hyaluronan-binding protein 2 27 kDa light chain alternate form	HABP2	;;	3	1	1	1	1	1	0	1	1	0	1	1	0	3.6	3.6	3.6	31.673	280	280;534;560	7							2						0.0088375	2.0441	By MS/MS	By MS/MS		0.040742	0.059446	4.7177	2	2
B7Z8V7;Q4G0N4-3;Q4G0N4;Q4G0N4-2;H0Y9H7	B7Z8V7;Q4G0N4-3;Q4G0N4;Q4G0N4-2	3;3;3;2;1	3;3;3;2;1	3;3;3;2;1	NAD kinase 2, mitochondrial	NADK2	;;;	5	3	3	3	2	3	3	2	3	3	2	3	3	14.6	14.6	14.6	34.175	301	301;279;442;410;137	6.15				1	2	6	2	2					0	13.301	By MS/MS	By MS/MS	By MS/MS	0.72137	0.98186	13.851	8	0
B7Z972;H7BY58;P22061;P22061-2;J3KP72;C9J0F2	B7Z972;H7BY58;P22061;P22061-2;J3KP72	5;5;5;5;5;1	5;5;5;5;5;1	5;5;5;5;5;1	Protein-L-isoaspartate O-methyltransferase;Protein-L-isoaspartate(D-aspartate) O-methyltransferase	PCMT1	;;;;	6	5	5	5	4	4	3	4	4	3	4	4	3	49	49	49	20.683	192	192;286;227;228;285;96	6.77	1	1			5	7	4	4	7	1			0	12.54	By MS/MS	By MS/MS	By MS/MS	0.79813	0.95319	16.139	24	0
B7Z9G5;Q5VW32	B7Z9G5;Q5VW32	1;1	1;1	1;1	BRO1 domain-containing protein BROX	BROX	;	2	1	1	1	1	1	1	1	1	1	1	1	1	2.9	2.9	2.9	42.871	379	379;411	6.57					1	3	1	2					0.0018932	2.7599	By MS/MS	By MS/MS	By MS/MS	0.34693	0.68187	31.695	7	0
B7Z9I1;Q5T4U5;P11310;P11310-2;B4DJE7;E9PJM9	B7Z9I1;Q5T4U5;P11310;P11310-2;B4DJE7	4;4;4;4;3;1	4;4;4;4;3;1	4;4;4;4;3;1	Medium-chain specific acyl-CoA dehydrogenase, mitochondrial	ACADM	;;;;	6	4	4	4	3	4	2	3	4	2	3	4	2	14	14	14	42.426	385	385;454;421;425;232;104	7.44					1	2	7	4	4				0	37.102	By MS/MS	By MS/MS	By MS/MS	0.60553	0.89476	23.127	17	0
E9PGG1;E7EUM4;E7ERR6;E7ERH4;E7ET01;E7ETL8;E7EQU2;E7ESD3;E7EMU4;E7EV09;E7EQL5;F8W8S0;Q13409-6;Q13409-3;B7ZA04;Q13409-2;Q13409-5;Q13409;E7EU01	E9PGG1;E7EUM4;E7ERR6;E7ERH4;E7ET01;E7ETL8;E7EQU2;E7ESD3;E7EMU4;E7EV09;E7EQL5;F8W8S0;Q13409-6;Q13409-3;B7ZA04;Q13409-2;Q13409-5;Q13409;E7EU01	2;2;2;2;2;2;2;2;2;2;2;2;2;2;2;2;2;2;1	2;2;2;2;2;2;2;2;2;2;2;2;2;2;2;2;2;2;1	2;2;2;2;2;2;2;2;2;2;2;2;2;2;2;2;2;2;1	Cytoplasmic dynein 1 intermediate chain 2	DYNC1I2	;;;;;;;;;;;;;;;;;;	19	2	2	2	1	2	2	1	2	2	1	2	2	31.8	31.8	31.8	12.328	110	110;137;139;151;173;184;185;187;214;251;305;638;611;612;630;632;637;638;121	6.86					1	7	9	2	2				0	29.736	By MS/MS	By MS/MS	By MS/MS	0.6092	1.0071	11.816	19	0
F8WFB9;B7ZC39;B7ZC38;Q9NR46;Q9NR46-2;Q9Y371;Q9Y371-2	F8WFB9;B7ZC39;B7ZC38;Q9NR46;Q9NR46-2;Q9Y371;Q9Y371-2	2;2;2;2;2;1;1	2;2;2;2;2;1;1	2;2;2;2;2;1;1	Endophilin-B2;Endophilin-B1	SH3GLB2;SH3GLB1	;;;;;;	7	2	2	2	1	1	1	1	1	1	1	1	1	16.5	16.5	16.5	14.481	127	127;374;400;395;404;365;386	6.5						2	2						0.0022371	2.6307	By MS/MS	By MS/MS	By MS/MS	0.42422	0.81549	9.0853	3	0
Q9H6S3;B7ZKL3;Q9H6S3-2;E9PNY4;E9PM34;E9PN68;E9PLN2;E9PNT0;E9PLH1	Q9H6S3;B7ZKL3;Q9H6S3-2	6;6;3;1;1;1;1;1;1	6;6;3;1;1;1;1;1;1	6;6;3;1;1;1;1;1;1	Epidermal growth factor receptor kinase substrate 8-like protein 2	EPS8L2	;;	9	6	6	6	4	4	3	4	4	3	4	4	3	16.8	16.8	16.8	80.62	715	715;731;327;25;35;79;83;95;105	4.37	5	4	1			3		5	1				0	285.56	By MS/MS	By MS/MS	By MS/MS	0.87828	0.9238	32.129	14	0
B7ZKM0;Q15020;F8VV04;H0YHU8;F8W667;Q15020-3;Q15020-2	B7ZKM0;Q15020;F8VV04	6;6;3;2;1;1;1	6;6;3;2;1;1;1	6;6;3;2;1;1;1	Squamous cell carcinoma antigen recognized by T-cells 3	SART3	;;	7	6	6	6	3	5	4	3	5	4	3	5	4	11.9	11.9	11.9	105.58	927	927;963;771;144;305;129;364	4.69	6	3	1	1	2	5	3	3	2				0	91.13	By MS/MS	By MS/MS	By MS/MS	0.74773	0.96732	12.517	26	0
O95487-2;O95487;B7ZKM8	O95487-2;O95487;B7ZKM8	1;1;1	1;1;1	1;1;1	Protein transport protein Sec24B	SEC24B	;;	3	1	1	1	1	1	1	1	1	1	1	1	1	1.1	1.1	1.1	133.63	1233	1233;1268;1298	8							3	1	1	1			0	10.867	By MS/MS	By MS/MS	By MS/MS	0.90246	0.94571	10.223	6	0
Q9BQS8-3;Q9BQS8-2;Q9BQS8;B7ZKT7	Q9BQS8-3;Q9BQS8-2;Q9BQS8;B7ZKT7	1;1;1;1	1;1;1;1	1;1;1;1	FYVE and coiled-coil domain-containing protein 1	FYCO1	;;;	4	1	1	1	0	0	1	0	0	1	0	0	1	2.9	2.9	2.9	43.426	379	379;380;1478;1498	2		2											0.001545	2.8776			By MS/MS	1.1999	1.2059	NaN	1	0
D6REX3;O94979-6;O94979-3;B7ZL00;O94979-4;O94979-9;O94979-2;O94979;O94979-8;D6RHZ5;H7BXG7;O94979-5;O94979-7;H0Y9T9;H0Y8W8;D6RE64;D6RCQ9;H0YAF5;B4E2H6;H0Y8V7;E9PKR7;B4DGE3;H0YAB3;Q9NQW1-2;Q9NQW1-4;Q9NQW1-5;Q9NQW1	D6REX3;O94979-6;O94979-3;B7ZL00;O94979-4;O94979-9;O94979-2;O94979;O94979-8;D6RHZ5;H7BXG7;O94979-5;O94979-7	5;5;5;5;5;5;5;5;5;3;3;3;3;2;2;1;1;1;1;1;1;1;1;1;1;1;1	5;5;5;5;5;5;5;5;5;3;3;3;3;2;2;1;1;1;1;1;1;1;1;1;1;1;1	5;5;5;5;5;5;5;5;5;3;3;3;3;2;2;1;1;1;1;1;1;1;1;1;1;1;1	Protein transport protein Sec31A	SEC31A	;;;;;;;;;;;;	27	5	5	5	0	4	3	0	4	3	0	4	3	3.5	3.5	3.5	136.22	1251	1251;1067;1106;1166;1181;1200;1205;1220;1233;877;969;509;969;235;383;165;166;181;192;286;349;352;443;348;480;1178;1179	7.64						2	3	3	3				0	7.4726		By MS/MS	By MS/MS	0.58675	1.0196	16.614	10	0
F5H2Q7;Q9C0E8-3;Q9C0E8-2;Q9C0E8;B7ZLA8	F5H2Q7;Q9C0E8-3;Q9C0E8-2;Q9C0E8;B7ZLA8	1;1;1;1;1	1;1;1;1;1	1;1;1;1;1	Protein lunapark	LNP	;;;;	5	1	1	1	0	1	1	0	1	1	0	1	1	9	9	9	30.807	279	279;305;423;428;459	5					2								0	5.9587		By MS/MS	By MS/MS	0.79539	1.1332	23.346	2	0
E5RJM0;B7ZLQ8;Q17RY0-2;Q17RY0	E5RJM0;B7ZLQ8;Q17RY0-2;Q17RY0	1;1;1;1	1;1;1;1	1;1;1;1	Cytoplasmic polyadenylation element-binding protein 4	CPEB4	;;;	4	1	1	1	1	1	0	1	1	0	1	1	0	1.9	1.9	1.9	69.768	639	639;704;712;729	7							2						0.0015705	2.9697	By matching	By MS/MS		0.81495	1.1605	30.357	2	0
H7C4X9;F8WAN7;E7ETU8;Q9ULU4-2;Q9ULU4-4;Q9ULU4-3;Q9ULU4-6;B7ZM62;H7C0U2;Q9ULU4-8;Q2HXV1;Q9ULU4-14;Q2HXV3;Q9ULU4-12;Q9ULU4-9;Q9ULU4-5;Q9ULU4;J3KPU3;Q9ULU4-13;Q9ULU4-10;Q9ULU4-11;Q9ULU4-7;F5H0X3	H7C4X9;F8WAN7;E7ETU8;Q9ULU4-2;Q9ULU4-4;Q9ULU4-3;Q9ULU4-6;B7ZM62;H7C0U2;Q9ULU4-8;Q2HXV1;Q9ULU4-14;Q2HXV3;Q9ULU4-12;Q9ULU4-9;Q9ULU4-5;Q9ULU4;J3KPU3;Q9ULU4-13;Q9ULU4-10;Q9ULU4-11;Q9ULU4-7;F5H0X3	1;1;1;1;1;1;1;1;1;1;1;1;1;1;1;1;1;1;1;1;1;1;1	1;1;1;1;1;1;1;1;1;1;1;1;1;1;1;1;1;1;1;1;1;1;1	1;1;1;1;1;1;1;1;1;1;1;1;1;1;1;1;1;1;1;1;1;1;1	Protein kinase C-binding protein 1	ZMYND8	;;;;;;;;;;;;;;;;;;;;;;	23	1	1	1	0	0	1	0	0	1	0	0	1	1.9	1.9	1.9	121.1	1096	1096;1169;1235;614;764;995;1023;1054;1105;1107;1134;1135;1136;1160;1168;1181;1186;1186;1188;1206;1214;1234;1241	8.25							2		1	1			0	5.7855			By MS/MS	0.95526	1.0301	6.4977	4	0
O95785-2;B7ZM82;O95785	O95785-2;B7ZM82;O95785	2;2;2	2;2;2	2;2;2	Protein Wiz	WIZ	;;	3	2	2	2	1	2	1	1	2	1	1	2	1	5.7	5.7	5.7	85.379	794	794;965;1651	3.14	4	1						2					0.0012014	3.1139	By matching	By MS/MS	By MS/MS	0.67648	0.98769	3.9659	2	0
C9JEL3;B9A044;B8ZZ50;B8ZZJ9;O60573	C9JEL3;B9A044;B8ZZ50;B8ZZJ9;O60573	1;1;1;1;1	1;1;1;1;1	1;1;1;1;1	Eukaryotic translation initiation factor 4E type 2	EIF4E2	;;;;	5	1	1	1	0	1	0	0	1	0	0	1	0	9.9	9.9	9.9	24.602	213	213;233;236;234;245	8.5								1	1				0.0043181	2.4058		By MS/MS		0.64193	1.1822	2.3371	2	0
B8ZZ77;Q9H2H8;Q9H2H8-2;F8WC82;C9J4N2;C9K058;H7BZ14	B8ZZ77;Q9H2H8;Q9H2H8-2;F8WC82;C9J4N2;C9K058;H7BZ14	4;4;4;2;2;2;2	4;4;4;2;2;2;2	4;4;4;2;2;2;2	Peptidyl-prolyl cis-trans isomerase-like 3;Peptidyl-prolyl cis-trans isomerase	PPIL3	;;;;;;	7	4	4	4	2	4	1	2	4	1	2	4	1	20.4	20.4	20.4	17.696	157	157;161;165;53;73;80;180	5.11	2				1	5			1				0	15.143	By MS/MS	By MS/MS	By MS/MS	0.59922	0.92103	26.302	6	0
B8ZZ87;Q6P582;Q6NZ67;H7BZ50;H7C173;H7C202	B8ZZ87;Q6P582;Q6NZ67;H7BZ50;H7C173;H7C202	2;2;2;1;1;1	2;2;2;1;1;1	2;2;2;1;1;1	Mitotic-spindle organizing protein 2A;Mitotic-spindle organizing protein 2B	MZT2B;MZT2A	;;;;;	6	2	2	2	1	2	2	1	2	2	1	2	2	19.7	19.7	19.7	22.281	218	218;158;158;121;122;140	3.38	6	2			4	4							0	15.937	By MS/MS	By MS/MS	By MS/MS	1.0185	1.055	7.8813	16	0
B8ZZF8;Q9Y4Y9	B8ZZF8;Q9Y4Y9	1;1	1;1	1;1	U6 snRNA-associated Sm-like protein LSm5	LSM5	;	2	1	1	1	1	1	1	1	1	1	1	1	1	29.7	29.7	29.7	7.0202	64	64;91	2.18	6	6	1	4									0	14.09	By MS/MS	By MS/MS	By MS/MS	0.94991	1.0216	9.4344	17	0
B8ZZN6;P63165;B8ZZJ0;B9A032;B8ZZ67;A8MUS8	B8ZZN6;P63165;B8ZZJ0;B9A032	4;4;3;3;1;1	4;4;3;3;1;1	4;4;3;3;1;1	Small ubiquitin-related modifier 1	SUMO1	;;;	6	4	4	4	2	1	2	2	1	2	2	1	2	24.7	24.7	24.7	16.645	146	146;101;58;77;62;76	9.4						1				3	1		0	8.2496	By MS/MS	By MS/MS	By MS/MS	1.0799	1.204	9.5968	4	0
B8ZZT4;Q9BV40	B8ZZT4;Q9BV40	1;1	1;1	1;1	Vesicle-associated membrane protein 8	VAMP8	;	2	1	1	1	0	0	1	0	0	1	0	0	1	12.1	12.1	12.1	11.191	99	99;100	1.5	1	1											0	4.6542			By MS/MS	1.0424	1.0613	17.124	2	0
J3KSH8;J3KT51;B8ZZT7;F5GY98;Q9UK76-3;Q9UK76;Q9UK76-2	J3KSH8;J3KT51;B8ZZT7;F5GY98;Q9UK76-3;Q9UK76;Q9UK76-2	2;2;2;2;2;2;2	2;2;2;2;2;2;2	2;2;2;2;2;2;2	Hematological and neurological expressed 1 protein;Hematological and neurological expressed 1 protein, N-terminally processed	HN1	;;;;;;	7	2	2	2	2	2	2	2	2	2	2	2	2	35.1	35.1	35.1	9.6032	94	94;104;107;108;108;154;181	9.64						3	3	3	2	4		10	0	7.0244	By MS/MS	By MS/MS	By MS/MS	0.94362	1.0593	17.362	15	0
B9A018;Q53GS9-2;G5E9H0;Q53GS9;C9J0X5;C9JIU2;B8ZZD1	B9A018;Q53GS9-2;G5E9H0;Q53GS9;C9J0X5;C9JIU2;B8ZZD1	2;2;2;2;1;1;1	2;2;2;2;1;1;1	2;2;2;2;1;1;1	U4/U6.U5 tri-snRNP-associated protein 2	USP39	;;;;;;	7	2	2	2	1	1	0	1	1	0	1	1	0	8.2	8.2	8.2	62.043	536	536;462;488;565;113;129;502	6.25					1	1	2						0	6.4149	By MS/MS	By MS/MS		0.52521	0.9853	6.9278	3	0
F8WF17;B9A055;Q3ZCW2	F8WF17;B9A055;Q3ZCW2	2;2;2	2;2;2	2;2;2	Galectin-related protein	LGALSL	;;	3	2	2	2	1	2	1	1	2	1	1	2	1	44.2	44.2	44.2	8.1173	77	77;100;172	3.25	2	1							1				0	4.7907	By MS/MS	By MS/MS	By MS/MS	0.66756	0.8667	46.341	4	0
B9A067;Q16891-3;Q16891-2;Q16891;H7C463;C9J406;D6RAW4	B9A067;Q16891-3;Q16891-2;Q16891;H7C463;C9J406	12;12;12;12;10;10;4	12;12;12;12;10;10;4	12;12;12;12;10;10;4	MICOS complex subunit MIC60	IMMT	;;;;;	7	12	12	12	8	8	8	8	8	8	8	8	8	18.8	18.8	18.8	78.973	711	711;726;747;758;613;659;147	7.48				1	4	5	14	15	9	1	1		0	29.578	By MS/MS	By MS/MS	By MS/MS	0.84472	1.04	30.261	47	0
F8VZV6;F8VQS2;F8VZV1;F8W1Z6;Q7Z3U7-2;F8VWA6;B9EGP5;Q7Z3U7-4;Q7Z3U7	F8VZV6;F8VQS2;F8VZV1;F8W1Z6;Q7Z3U7-2;F8VWA6;B9EGP5;Q7Z3U7-4;Q7Z3U7	2;2;2;2;2;2;2;2;2	2;2;2;2;2;2;2;2;2	2;2;2;2;2;2;2;2;2	Protein MON2 homolog	MON2	;;;;;;;;	9	2	2	2	2	1	1	2	1	1	2	1	1	25.6	25.6	25.6	4.8057	43	43;59;1072;1675;1676;1688;1711;1717;1718	3	1	2	2				1						0.00082919	3.3855	By MS/MS	By MS/MS	By MS/MS	0.95292	1.1131	11.65	6	0
B9ZVT1;Q8IXT5	B9ZVT1;Q8IXT5	2;2	2;2	2;2	RNA-binding protein 12B	RBM12B	;	2	2	2	2	0	2	0	0	2	0	0	2	0	6.4	6.4	6.4	102.7	881	881;1001	9									3				0.00085106	3.6373		By MS/MS		0.66307	1.2602	34.168	3	2
B9ZVX0;E9PHQ0;E7ET75;E9PEZ3;H9KV28;O60610-2;O60610-3;O60610;E7ERW8;E7EMV0;B4E2I7	B9ZVX0;E9PHQ0;E7ET75;E9PEZ3;H9KV28;O60610-2;O60610-3;O60610;E7ERW8;E7EMV0	17;17;17;17;17;17;17;17;16;10;2	17;17;17;17;17;17;17;17;16;10;2	17;17;17;17;17;17;17;17;16;10;2	Protein diaphanous homolog 1	DIAPH1	;;;;;;;;;	11	17	17	17	6	11	4	6	11	4	6	11	4	14.6	14.6	14.6	138.93	1248	1248;1260;1264;1269;1273;1248;1263;1272;1215;863;201	6.79	2	2			2	8	11	10	6	1			0	29.308	By MS/MS	By MS/MS	By MS/MS	0.59678	1.0669	18.946	34	0
C9IZ04;Q9NY27-3;Q9NY27;F8WDK3;H7C559;Q9NY27-2	C9IZ04;Q9NY27-3;Q9NY27;F8WDK3;H7C559;Q9NY27-2	2;2;2;1;1;1	2;2;2;1;1;1	2;2;2;1;1;1	Serine/threonine-protein phosphatase 4 regulatory subunit 2	PPP4R2	;;;;;	6	2	2	2	2	0	0	2	0	0	2	0	0	11.5	11.5	11.5	25.621	226	226;361;417;62;143;360	7						1		1					0	5.4213	By MS/MS			0.92937	1.0185	7.726	2	0
C9IZ08;F8W9S7;Q14C86-3;Q14C86-4;Q14C86-5;Q14C86-2;Q14C86;Q14C86-6;B0QZ65;B4DGD8;H0Y4E7;H0Y7I9;C9IZX9	C9IZ08;F8W9S7;Q14C86-3;Q14C86-4;Q14C86-5;Q14C86-2;Q14C86;Q14C86-6;B0QZ65;B4DGD8;H0Y4E7;H0Y7I9	3;3;3;3;3;3;3;3;2;2;2;2;1	3;3;3;3;3;3;3;3;2;2;2;2;1	3;3;3;3;3;3;3;3;2;2;2;2;1	GTPase-activating protein and VPS9 domain-containing protein 1	GAPVD1	;;;;;;;;;;;	13	3	3	3	3	3	1	3	3	1	3	3	1	5.5	5.5	5.5	109.19	988	988;1412;1433;1439;1452;1460;1478;1487;497;756;830;837;117	7.4					1	3	1	1	4				0	14.643	By MS/MS	By MS/MS	By matching	0.73839	0.89208	16.393	10	0
C9J4C2;C9IZL8;C9JSK5;P31321	C9J4C2;C9IZL8;C9JSK5;P31321	1;1;1;1	1;1;1;1	1;1;1;1	cAMP-dependent protein kinase type I-beta regulatory subunit	PRKAR1B	;;;	4	1	1	1	1	1	1	1	1	1	1	1	1	25.9	25.9	25.9	6.6817	58	58;165;297;381	1.4	3	2											0.0053286	2.2941	By MS/MS	By MS/MS	By MS/MS	1.0641	1.1506	34.163	5	0
F8WAS3;C9IZN5;H7BYD0;Q5H9R2;Q16718	F8WAS3;C9IZN5;H7BYD0;Q5H9R2;Q16718	2;2;2;2;2	2;2;2;2;2	2;2;2;2;2	NADH dehydrogenase [ubiquinone] 1 alpha subcomplex subunit 5	NDUFA5	;;;;	5	2	2	2	2	2	2	2	2	2	2	2	2	27.1	27.1	27.1	7.8423	70	70;93;112;116;116	7.67					1	3	5	7	3	2			0	7.0523	By MS/MS	By MS/MS	By MS/MS	0.7989	1.0684	26.861	18	0
C9J3L8;C9J5W0;E9PAL7;C9IZQ1;P43307;F5H5Y2;P43307-2	C9J3L8;C9J5W0;E9PAL7;C9IZQ1;P43307;F5H5Y2;P43307-2	2;2;2;2;2;1;1	2;2;2;2;2;1;1	2;2;2;2;2;1;1	Translocon-associated protein subunit alpha	SSR1	;;;;;;	7	2	2	2	0	0	2	0	0	2	0	0	2	7.2	7.2	7.2	29.573	265	265;266;291;298;286;259;259	8								2					0.0065881	2.175			By MS/MS	0.87348	0.94157	9.9882	2	0
C9IZX5;Q9NUJ1	C9IZX5;Q9NUJ1	2;2	2;2	2;2	Mycophenolic acid acyl-glucuronide esterase, mitochondrial	ABHD10	;	2	2	2	2	0	0	2	0	0	2	0	0	2	14.1	14.1	14.1	22.14	205	205;306	6.5						1	1						0	21.142			By MS/MS	1.2249	1.2884	16.879	2	0
C9JA90;C9J5P1;C9IZY1;C9JNE2;Q9Y530	C9JA90;C9J5P1;C9IZY1;C9JNE2;Q9Y530	1;1;1;1;1	1;1;1;1;1	1;1;1;1;1	O-acetyl-ADP-ribose deacetylase 1	OARD1	;;;;	5	1	1	1	1	1	1	1	1	1	1	1	1	15.6	15.6	15.6	8.4658	77	77;86;88;131;152	1.8	1	4											0.0011788	2.9784	By MS/MS	By MS/MS	By MS/MS	1.0446	1.1152	25.965	3	0
C9J050;C9JEJ2;P49585;F8WBU2;C9JVS0;C9JPY0;F8WAZ5;C9J2E1;B4E322;H7BZN1;H7C1T3;Q9Y5K3-4;Q9Y5K3-3;Q9Y5K3	C9J050;C9JEJ2;P49585;F8WBU2;C9JVS0;C9JPY0;F8WAZ5;C9J2E1;B4E322	3;3;3;2;2;2;2;2;2;1;1;1;1;1	3;3;3;2;2;2;2;2;2;1;1;1;1;1	2;2;2;2;2;2;2;2;1;0;0;0;0;0	Choline-phosphate cytidylyltransferase A	PCYT1A	;;;;;;;;	14	3	3	2	2	1	2	2	1	2	1	1	2	15.7	15.7	8.5	33.711	293	293;380;367;90;115;133;134;213;328;137;201;351;351;369	5.5		1	1		1	3	1		1				0	4.7098	By MS/MS	By MS/MS	By MS/MS	0.78976	0.8506	22.149	6	0
C9J0A5;C9JXC9;Q5VTR2;C9JMW8;C9JWJ4	C9J0A5;C9JXC9;Q5VTR2	3;3;3;1;1	3;3;3;1;1	3;3;3;1;1	E3 ubiquitin-protein ligase BRE1A	RNF20	;;	5	3	3	3	2	2	3	2	2	3	2	2	3	28.3	28.3	28.3	16.392	145	145;181;975;85;99	6.12					1	6		1					0	17.97	By MS/MS	By MS/MS	By MS/MS	0.97139	1.1923	27.136	8	0
C9J0J7;G5E9Q6;P35080-2;C9JQ45	C9J0J7;G5E9Q6;P35080-2	5;5;5;2	5;5;5;2	3;3;3;0	Profilin;Profilin-2	PFN2	;;	4	5	5	3	4	2	1	4	2	1	2	1	0	62.6	62.6	30.8	9.8402	91	91;188;140;110	8.25					1	2	5	3	3	4	2		0	10.513	By MS/MS	By MS/MS	By MS/MS	0.96382	1.0554	15.968	20	0
C9J0K5;C9K098;C9JVV5;C9J869;P16333	C9J0K5;C9K098;C9JVV5;C9J869;P16333	1;1;1;1;1	1;1;1;1;1	1;1;1;1;1	Cytoplasmic protein NCK1	NCK1	;;;;	5	1	1	1	1	1	1	1	1	1	1	1	1	12	12	12	8.845	75	75;115;129;162;377	1.4	3	2											0.0029455	2.5521	By MS/MS	By MS/MS	By MS/MS	0.82224	0.91892	17.511	4	0
C9JB41;C9J0L6;C9JDV9;C9JTI2;C9J1C4;C9JDB4;G5E9L8;Q9H8V3-2;Q9H8V3-4;Q9H8V3;Q9H8V3-3	C9JB41;C9J0L6;C9JDV9;C9JTI2;C9J1C4;C9JDB4;G5E9L8;Q9H8V3-2;Q9H8V3-4;Q9H8V3;Q9H8V3-3	1;1;1;1;1;1;1;1;1;1;1	1;1;1;1;1;1;1;1;1;1;1	1;1;1;1;1;1;1;1;1;1;1	Protein ECT2	ECT2	;;;;;;;;;;	11	1	1	1	1	1	1	1	1	1	1	1	1	66.7	66.7	66.7	1.854	18	18;106;110;150;159;204;927;882;883;914;958	2	2	3	2										0.0015601	2.9265	By MS/MS	By MS/MS	By MS/MS	0.91473	1.1955	17.416	5	0
F8WBU5;C9J391;C9J1C6;Q9P0P0;H7C426	F8WBU5;C9J391;C9J1C6;Q9P0P0;H7C426	2;2;2;2;1	2;2;2;2;1	2;2;2;2;1	E3 ubiquitin-protein ligase RNF181	RNF181	;;;;	5	2	2	2	1	0	1	1	0	1	1	0	1	34.6	34.6	34.6	8.7797	78	78;103;139;153;170	7						1		1					0	4.3706	By MS/MS		By MS/MS	1.0288	1.0476	8.1337	2	0
D6RBD7;C9J1V9;O43324-2;O43324;H0YAL7;D6RCQ0	D6RBD7;C9J1V9;O43324-2;O43324;H0YAL7;D6RCQ0	4;4;4;4;3;2	4;4;4;4;3;2	4;4;4;4;3;2	Eukaryotic translation elongation factor 1 epsilon-1	EEF1E1;EEF1E1-BLOC1S5	;;;;;	6	4	4	4	3	4	2	3	4	2	3	4	2	38	38	38	16.686	150	150;151;139;174;136;94	5.06	2	1	3	2	1	1	3	3	1				0	17.856	By MS/MS	By MS/MS	By MS/MS	0.70511	1.0876	24.185	15	0
C9J1Z8;P84085	C9J1Z8;P84085	3;3	1;1	1;1	ADP-ribosylation factor 5	ARF5	;	2	3	1	1	3	3	3	1	1	1	1	1	1	28	6.7	6.7	17.107	150	150;180	7.8						2	3	1	3	1			0.000818	3.2892	By MS/MS	By MS/MS	By MS/MS	0.85623	0.9675	10.638	7	0
C9J4M6;C9J2Y9;P30876	C9J4M6;C9J2Y9;P30876	3;3;3	3;3;3	3;3;3	DNA-directed RNA polymerase;DNA-directed RNA polymerase II subunit RPB2	POLR2B	;;	3	3	3	3	2	1	0	2	1	0	2	1	0	4.1	4.1	4.1	125.19	1099	1099;1167;1174	7.33						2	2	1		1			0	4.3745	By MS/MS	By MS/MS		0.60339	0.86151	8.6112	6	0
E7EVL6;C9J7N1;C9JZE3;C9JYJ8;Q9BWE0;C9J3L7	E7EVL6;C9J7N1;C9JZE3;C9JYJ8;Q9BWE0;C9J3L7	1;1;1;1;1;1	1;1;1;1;1;1	1;1;1;1;1;1	Replication initiator 1	REPIN1	;;;;;	6	1	1	1	1	1	1	1	1	1	1	1	1	10.3	10.3	10.3	16.14	146	146;204;366;394;567;624	6					1	3	1						0.00088574	4.0965	By MS/MS	By MS/MS	By MS/MS	0.72716	0.84128	10.005	5	0
C9JGL2;F8WDY9;C9JNU2;C9JKA3;C9JE55;C9J415;C9JFF4;O95352-3;O95352-2;O95352	C9JGL2;F8WDY9;C9JNU2;C9JKA3;C9JE55;C9J415;C9JFF4;O95352-3;O95352-2;O95352	1;1;1;1;1;1;1;1;1;1	1;1;1;1;1;1;1;1;1;1	1;1;1;1;1;1;1;1;1;1	Ubiquitin-like modifier-activating enzyme ATG7	ATG7	;;;;;;;;;	10	1	1	1	1	1	1	1	1	1	1	1	1	16.7	16.7	16.7	7.2781	66	66;76;89;93;126;152;176;623;676;703	1.71	3	3	1										0.0012131	3.1785	By MS/MS	By MS/MS	By MS/MS	0.85093	0.97493	11.081	7	0
C9J453;O15344-2;O15344;C9JZJ7	C9J453;O15344-2;O15344;C9JZJ7	2;2;2;1	2;2;2;1	2;2;2;1	E3 ubiquitin-protein ligase Midline-1	MID1	;;;	4	2	2	2	0	2	1	0	2	1	0	2	1	5.2	5.2	5.2	54.502	483	483;552;667;197	6.33					1	1		1					0	4.4521		By MS/MS	By MS/MS	0.74856	1.0368	27.892	2	0
C9J4Z3;P61513;E9PEL3;G5E9R3;A6NKH3	C9J4Z3;P61513;E9PEL3;G5E9R3	4;4;3;2;1	4;4;3;2;1	4;4;3;2;1	60S ribosomal protein L37a	RPL37A	;;;	5	4	4	4	4	3	3	4	3	3	4	3	3	69.1	69.1	69.1	7.624	68	68;92;75;58;93	8.18				1	1	7	4	5	6	6	3	1	0	10.319	By MS/MS	By MS/MS	By MS/MS	0.90982	1.0013	29.041	32	0
H7C5M9;C9JSA3;C9JND6;C9J6F3;C9J5C3;Q9BUL8;C9J932;F8WDF3;C9J363	H7C5M9;C9JSA3;C9JND6;C9J6F3;C9J5C3;Q9BUL8;C9J932	3;3;3;3;3;3;2;1;1	3;3;3;3;3;3;2;1;1	3;3;3;3;3;3;2;1;1	Programmed cell death protein 10	PDCD10	;;;;;;	9	3	3	3	3	3	2	3	3	2	3	3	2	37.7	37.7	37.7	14.117	122	122;134;146;186;202;212;79;59;149	7.81					1	2	6	9	8				0	16.067	By MS/MS	By MS/MS	By MS/MS	0.76817	0.92277	10.3	25	0
L7N2F4;K7N7A3;C9J5N1;Q9BTE6;Q9BTE6-2;Q9BTE6-3	L7N2F4;K7N7A3;C9J5N1;Q9BTE6;Q9BTE6-2;Q9BTE6-3	1;1;1;1;1;1	1;1;1;1;1;1	1;1;1;1;1;1	Alanyl-tRNA editing protein Aarsd1	AARSD1;PTGES3L-AARSD1	;;;;;	6	1	1	1	1	1	0	1	1	0	1	1	0	10.7	10.7	10.7	15.483	140	140;264;495;412;525;586	5.67					1	2							0.0012107	3.1626	By MS/MS	By MS/MS		0.42567	0.77937	3.1305	3	1
C9J5W6;Q9UI15;H7C5N2	C9J5W6;Q9UI15;H7C5N2	2;2;1	1;1;1	1;1;1	Transgelin-3	TAGLN3	;;	3	2	1	1	2	2	2	1	1	1	1	1	1	24.3	12.2	12.2	12.886	115	115;199;78	6.43				1		2	3	1					0	13.489	By MS/MS	By MS/MS	By matching	0.99816	1.0432	11.308	7	0
C9J6P4;Q7Z2W4-2;Q7Z2W4;Q7Z2W4-3;H7C5K1;Q7Z2W4-5;Q7Z2W4-4	C9J6P4;Q7Z2W4-2;Q7Z2W4;Q7Z2W4-3	12;12;12;11;1;1;1	12;12;12;11;1;1;1	12;12;12;11;1;1;1	Zinc finger CCCH-type antiviral protein 1	ZC3HAV1	;;;	7	12	12	12	7	11	5	7	11	5	7	11	5	17.7	17.7	17.7	114.08	1024	1024;699;902;624;264;160;363	7.12	3	3	1	1	2	4	7	11	11	7			0	74.759	By MS/MS	By MS/MS	By MS/MS	0.67418	0.8834	15.599	47	0
C9J7E5;Q9Y5L0-3;Q9Y5L0;Q9Y5L0-1;E9PFH4;Q9Y5L0-5	C9J7E5;Q9Y5L0-3;Q9Y5L0;Q9Y5L0-1;E9PFH4;Q9Y5L0-5	5;4;4;4;3;3	5;4;4;4;3;3	5;4;4;4;3;3	Transportin-3	TNPO3	;;;;;	6	5	5	5	2	4	1	2	4	1	2	4	1	9.6	9.6	9.6	108.05	957	957;909;923;957;857;859	6.38				1	1	2	2	2					0	25.498	By MS/MS	By MS/MS	By MS/MS	0.61383	0.88067	23.103	6	0
C9J7M8;Q7Z7C8;Q7Z7C8-2;Q7Z7C8-4	C9J7M8;Q7Z7C8;Q7Z7C8-2;Q7Z7C8-4	1;1;1;1	1;1;1;1	1;1;1;1	Transcription initiation factor TFIID subunit 8	TAF8	;;;	4	1	1	1	1	1	1	1	1	1	1	1	1	12.2	12.2	12.2	13.172	123	123;310;311;338	2	2	4	2										0.0012161	3.1935	By MS/MS	By MS/MS	By MS/MS	1.077	1.0734	10.831	7	5
H0YC52;H7C396;C9J7Q4;H7BZ58;Q8NFV4-3;Q8NFV4-2;Q8NFV4-5;H7BYM8;Q8NFV4-4;Q8NFV4	H0YC52;H7C396;C9J7Q4;H7BZ58;Q8NFV4-3;Q8NFV4-2;Q8NFV4-5;H7BYM8;Q8NFV4-4;Q8NFV4	1;1;1;1;1;1;1;1;1;1	1;1;1;1;1;1;1;1;1;1	1;1;1;1;1;1;1;1;1;1	Alpha/beta hydrolase domain-containing protein 11	ABHD11	;;;;;;;;;	10	1	1	1	1	1	0	1	1	0	1	1	0	24.1	24.1	24.1	9.2875	87	87;123;159;184;97;101;145;258;308;315	8.33								2	1				0	5.1697	By MS/MS	By MS/MS		0.59493	0.96302	28.32	3	0
C9J8Q1;F8W9P7;H7C537;Q9UMS0-2;Q9UMS0-3;Q9UMS0	C9J8Q1;F8W9P7;H7C537;Q9UMS0-2;Q9UMS0-3;Q9UMS0	1;1;1;1;1;1	1;1;1;1;1;1	1;1;1;1;1;1	NFU1 iron-sulfur cluster scaffold homolog, mitochondrial	NFU1	;;;;;	6	1	1	1	1	1	0	1	1	0	1	1	0	16.7	16.7	16.7	10.443	96	96;99;126;113;230;254	6					1	2	1						0.0056517	2.2637	By MS/MS	By matching		0.62696	0.88736	26.896	4	0
C9J8Q5;P51649;P51649-2;F5H328	C9J8Q5;P51649;P51649-2;F5H328	3;3;3;2	3;3;3;2	3;3;3;2	Succinate-semialdehyde dehydrogenase, mitochondrial	ALDH5A1	;;;	4	3	3	3	2	3	0	2	3	0	2	3	0	8.3	8.3	8.3	53.867	507	507;535;548;447	6				1	2	6	2	1					0	11.822	By MS/MS	By MS/MS		0.55337	0.97497	24.093	12	0
C9J8T0;P57772	C9J8T0;P57772	2;2	2;2	2;2	Selenocysteine-specific elongation factor	EEFSEC	;	2	2	2	2	2	0	1	2	0	1	2	0	1	3.4	3.4	3.4	47.876	436	436;596	7.33						2				1			0.0022438	2.6526	By MS/MS		By MS/MS	0.89559	0.9571	1.2986	3	0
C9J9K3;P08865;A6NE09;C9JQR9	C9J9K3;P08865;A6NE09	11;11;9;3	11;11;9;3	11;11;9;3	40S ribosomal protein SA	RPSA;RPSAP58	;;	4	11	11	11	11	10	8	11	10	8	11	10	8	54.2	54.2	54.2	29.505	264	264;295;295;73	7.11	6	7	6	7	14	25	21	24	26	17	10	4	0	159.51	By MS/MS	By MS/MS	By MS/MS	0.7667	1.0068	18.01	154	0
C9JAB2;Q16629-3;Q16629-2;Q16629-4;Q16629;F8WEA1	C9JAB2;Q16629-3;Q16629-2;Q16629-4;Q16629	5;5;5;5;5;2	5;5;5;5;5;2	5;5;5;5;5;2	Serine/arginine-rich splicing factor 7	SRSF7	;;;;	6	5	5	5	3	5	3	3	5	3	3	5	3	27.7	27.7	27.7	26.928	235	235;132;135;226;238;51	8.1					1	4	4	8	10	4			0	11.524	By MS/MS	By MS/MS	By MS/MS	0.57179	0.94433	59.364	28	0
C9JAW5;C9JNU6;Q9Y241	C9JAW5;C9JNU6;Q9Y241	1;1;1	1;1;1	1;1;1	HIG1 domain family member 1A, mitochondrial	HIGD1A	;;	3	1	1	1	1	1	1	1	1	1	1	1	1	21.7	21.7	21.7	8.8131	83	83;96;93	2	4	2	2	1									0	27.623	By MS/MS	By MS/MS	By MS/MS	0.76371	1.1342	26.771	9	0
C9JAZ1;Q8IZ68;O75431;C9JNK6	C9JAZ1;Q8IZ68;O75431;C9JNK6	2;2;2;1	2;2;2;1	2;2;2;1	Metaxin-2	MTX2	;;;	4	2	2	2	1	0	1	1	0	1	1	0	1	14.4	14.4	14.4	25.717	229	229;253;263;207	8							1	1	1				0.0043073	2.3822	By MS/MS		By MS/MS	0.87452	0.96723	15.211	3	0
C9JBI3;P78330	C9JBI3;P78330	6;6	6;6	6;6	Phosphoserine phosphatase	PSPH	;	2	6	6	6	4	5	3	4	5	3	4	5	3	34.8	34.8	34.8	20.745	187	187;225	8.2						2	7	5	6	5			0	8.3579	By MS/MS	By MS/MS	By MS/MS	0.85671	0.89389	30.906	22	0
C9JC60;Q6XQN6;Q6XQN6-2;G5E977;Q6XQN6-3;C9J8U2	C9JC60;Q6XQN6;Q6XQN6-2;G5E977;Q6XQN6-3;C9J8U2	5;5;5;4;4;3	5;5;5;4;4;3	5;5;5;4;4;3	Nicotinate phosphoribosyltransferase	NAPRT	;;;;;	6	5	5	5	4	5	3	4	5	3	4	5	3	14	14	14	60.234	566	566;538;567;584;525;490	4.03	4	6	5	4	4	5	4	1					0	34.593	By MS/MS	By MS/MS	By MS/MS	0.86076	0.89153	12.982	23	0
E9PQX9;C9JCC6;Q14919;Q14919-2;E9PNC7;E9PMW2	E9PQX9;C9JCC6;Q14919;Q14919-2;E9PNC7	3;3;3;3;2;1	3;3;3;3;2;1	3;3;3;3;2;1	Dr1-associated corepressor	DRAP1	;;;;	6	3	3	3	1	2	1	1	2	1	1	2	1	23.8	23.8	23.8	19.966	185	185;212;205;211;156;161	7					1	3	1	1	2				0	4.5372	By MS/MS	By MS/MS	By MS/MS	0.46987	0.84695	11.252	8	0
C9JCD9;P41223;F8WCN7;C9JNV2	C9JCD9;P41223;F8WCN7;C9JNV2	4;4;2;2	4;4;2;2	4;4;2;2	Protein BUD31 homolog	BUD31	;;;	4	4	4	4	1	3	3	1	3	3	1	3	3	39.8	39.8	39.8	11.905	103	103;144;37;115	7.78					2		1	2	3	1			0	7.4479	By matching	By MS/MS	By MS/MS	0.90679	1.1027	20.072	9	0
C9JCN8;P15408-3;P15408;P15408-2	C9JCN8;P15408-3;P15408;P15408-2	2;2;2;1	2;2;2;1	2;2;2;1	Fos-related antigen 2	FOSL2	;;;	4	2	2	2	1	2	1	1	2	1	1	2	1	14.9	14.9	14.9	22.254	202	202;287;326;318	6.44					2	3	3		1				0	10.414	By MS/MS	By MS/MS	By MS/MS	0.81725	1.4884	53.039	9	0
C9JLU1;P52434;C9JCU7;C9J413;C9JBJ6	C9JLU1;P52434;C9JCU7;C9J413	3;3;3;2;1	3;3;3;2;1	3;3;3;2;1	DNA-directed RNA polymerases I, II, and III subunit RPABC3	POLR2H	;;;	5	3	3	3	2	2	0	2	2	0	2	2	0	23.5	23.5	23.5	16.996	149	149;150;175;122;114	4.14	1	2	1		1	1				1			0	7.4963	By MS/MS	By MS/MS		0.66611	1.0012	25.187	6	0
C9JDE9;G5E935;P09110;F2Z2Q6;F2Z3P7;B4DVF4;H0Y4D4;H7C131	C9JDE9;G5E935;P09110;F2Z2Q6;F2Z3P7;B4DVF4;H0Y4D4;H7C131	2;2;2;1;1;1;1;1	2;2;2;1;1;1;1;1	2;2;2;1;1;1;1;1	3-ketoacyl-CoA thiolase, peroxisomal	ACAA1	;;;;;;;	8	2	2	2	1	1	0	1	1	0	1	1	0	9.7	9.7	9.7	40.269	383	383;331;424;113;121;153;237;290	6.75					1	1	1		1				0	5.2883	By MS/MS	By MS/MS		0.54609	0.9718	20.484	4	0
C9JDG0;Q9NSV4-5;Q9NSV4-4;Q9NSV4;Q9NSV4-7;Q9NSV4-6	C9JDG0;Q9NSV4-5;Q9NSV4-4;Q9NSV4;Q9NSV4-7;Q9NSV4-6	2;2;2;2;1;1	2;2;2;2;1;1	2;2;2;2;1;1	Protein diaphanous homolog 3	DIAPH3	;;;;;	6	2	2	2	0	2	0	0	2	0	0	2	0	3.6	3.6	3.6	136.88	1193	1193;1147;1182;1193;1112;1123	9							1				1		0.0008316	3.4139		By MS/MS		0.47869	0.9464	12.295	2	0
C9JFE4;Q13098-5;Q13098;Q13098-7;Q13098-6;J3QQX0	C9JFE4;Q13098-5;Q13098;Q13098-7;Q13098-6;J3QQX0	2;2;2;2;2;1	2;2;2;2;2;1	2;2;2;2;2;1	COP9 signalosome complex subunit 1	GPS1	;;;;;	6	2	2	2	2	2	0	2	2	0	2	2	0	5.5	5.5	5.5	53.371	471	471;487;491;527;549;79	7.75						1	1		2				0	4.58	By MS/MS	By MS/MS		0.62197	0.7735	28.33	3	0
C9JFR7;P99999	C9JFR7;P99999	7;7	7;7	6;6	Cytochrome c	CYCS	;	2	7	7	6	6	6	3	6	6	3	5	5	3	58.4	58.4	47.5	11.333	101	101;105	7.3	2	1			3	17	13	12	11	6	2		0	35.819	By MS/MS	By MS/MS	By MS/MS	0.75831	0.97189	35.975	54	0
C9JFV4;Q8IZL8;Q8IZL8-2;E7EV54;F8WDZ1;I3L3A8;I3L4M7	C9JFV4;Q8IZL8;Q8IZL8-2;E7EV54;F8WDZ1;I3L3A8	4;4;4;3;3;3;1	4;4;4;3;3;3;1	4;4;4;3;3;3;1	Proline-, glutamic acid- and leucine-rich protein 1	PELP1	;;;;;	7	4	4	4	1	2	4	1	2	4	1	2	4	7.5	7.5	7.5	135.51	1274	1274;1130;1275;906;1040;1180;151	3.56	3	2			3					1			0	18.506	By MS/MS	By MS/MS	By MS/MS	0.91328	0.96624	14.995	8	0
C9JH23;P07738	C9JH23;P07738	1;1	1;1	1;1	Phosphoglycerate mutase;Bisphosphoglycerate mutase	BPGM	;	2	1	1	1	0	0	1	0	0	1	0	0	1	12.8	12.8	12.8	9.2195	78	78;259	9								1	1	1			0	4.4153			By MS/MS	0.89667	0.92121	15.45	3	0
C9JHF5;Q9GZY8-4;Q9GZY8-5;Q9GZY8-3;Q9GZY8-2;Q9GZY8;C9JU19;H7C433	C9JHF5;Q9GZY8-4;Q9GZY8-5;Q9GZY8-3;Q9GZY8-2;Q9GZY8;C9JU19;H7C433	2;2;2;2;2;2;1;1	2;2;2;2;2;2;1;1	2;2;2;2;2;2;1;1	Mitochondrial fission factor	MFF	;;;;;;;	8	2	2	2	0	2	2	0	2	2	0	2	2	26.1	26.1	26.1	15.627	138	138;218;238;243;291;342;60;154	4.43				13	10								0	13.748		By MS/MS	By MS/MS	0.48789	0.9013	25.494	3	1
F2Z2G7;C9JIE5;H9KV84;Q6ZTU2-4;Q6ZTU2-5;Q6ZTU2-2;Q6ZTU2-6;Q6ZTU2;F5GWI7;F8WA08;F8WCN8;A7E2D7;Q96L91-4;Q96L91-3;Q96L91-5;Q96L91-2;Q96L91	F2Z2G7;C9JIE5;H9KV84;Q6ZTU2-4;Q6ZTU2-5;Q6ZTU2-2;Q6ZTU2-6;Q6ZTU2;F5GWI7;F8WA08;F8WCN8;A7E2D7;Q96L91-4;Q96L91-3;Q96L91-5;Q96L91-2;Q96L91	2;2;2;2;2;2;2;2;1;1;1;1;1;1;1;1;1	2;2;2;2;2;2;2;2;1;1;1;1;1;1;1;1;1	2;2;2;2;2;2;2;2;1;1;1;1;1;1;1;1;1	EP400 N-terminal-like protein;E1A-binding protein p400	EP400NL;EP400	;;;;;;;;;;;;;;;;	17	2	2	2	0	0	2	0	0	2	0	0	2	15.2	15.2	15.2	22.252	217	217;345;419;345;356;430;488;488;156;223;985;1731;3042;3086;3122;3123;3159	8							1	1	1				0.0062937	2.2192			By MS/MS	1.2173	1.2618	2.2049	3	0
C9JIF9;P13798;H7C393;H7C1U0;C9JLK2;F8WEH5	C9JIF9;P13798;H7C393;H7C1U0	6;6;3;3;2;1	6;6;3;3;2;1	6;6;3;3;2;1	Acylamino-acid-releasing enzyme	APEH	;;;	6	6	6	6	4	5	4	4	5	4	4	5	4	11.1	11.1	11.1	81.673	737	737;732;284;308;232;50	6.92				1	2	7	7	4	4				0	14.331	By MS/MS	By MS/MS	By MS/MS	0.55251	0.82259	20.189	22	0
C9JJ19;P82930;H3BP88	C9JJ19;P82930;H3BP88	2;2;1	2;2;1	2;2;1	28S ribosomal protein S34, mitochondrial	MRPS34	;;	3	2	2	2	1	1	1	1	1	1	1	1	1	15.1	15.1	15.1	26.332	225	225;218;125	5.67					5				1				0	8.8637	By MS/MS	By MS/MS	By MS/MS	1.2503	1.3112	21.473	5	0
C9JJU7;Q9NSI2-2;Q9NSI2	C9JJU7;Q9NSI2-2;Q9NSI2	1;1;1	1;1;1	1;1;1	Protein FAM207A	FAM207A	;;	3	1	1	1	1	1	1	1	1	1	1	1	1	11.8	11.8	11.8	22.217	203	203;215;230	4.7	1	1			4	4							0	9.7537	By MS/MS	By MS/MS	By MS/MS	0.5004	0.89792	15.731	10	0
C9JKQ2;O43676	C9JKQ2;O43676	1;1	1;1	1;1	NADH dehydrogenase [ubiquinone] 1 beta subcomplex subunit 3	NDUFB3	;	2	1	1	1	1	1	0	1	1	0	1	1	0	16.9	16.9	16.9	7.5855	65	65;98	5.5					1	1							0.0039726	2.4211	By MS/MS	By MS/MS		0.66528	0.94083	1.3705	2	1
C9JM78	C9JM78	2	2	2		BDH1		1	2	2	2	0	0	2	0	0	2	0	0	2	5.9	5.9	5.9	18.406	169	169	5.5				1			1						0.0022497	2.6697			By MS/MS	0.84466	0.93611	NaN	1	0
C9JN15;C9JM79;E9PG73;Q13427-2;Q13427	C9JN15;C9JM79;E9PG73;Q13427-2;Q13427	1;1;1;1;1	1;1;1;1;1	1;1;1;1;1	Peptidyl-prolyl cis-trans isomerase;Peptidyl-prolyl cis-trans isomerase G	PPIG	;;;;	5	1	1	1	1	1	1	1	1	1	1	1	1	4.1	4.1	4.1	27.409	246	246;487;739;357;754	7.5							3		1				0.0053135	2.2805	By MS/MS	By MS/MS	By MS/MS	0.89383	1.0564	5.2826	3	0
F8WEG8;G5E9Q4;C9JMM3;O75569-3;O75569-2;O75569	F8WEG8;G5E9Q4;C9JMM3;O75569-3;O75569-2;O75569	1;1;1;1;1;1	1;1;1;1;1;1	1;1;1;1;1;1	Interferon-inducible double-stranded RNA-dependent protein kinase activator A	PRKRA	;;;;;	6	1	1	1	0	1	0	0	1	0	0	1	0	15.8	15.8	15.8	10.414	95	95;105;109;288;302;313	5					1								0.0011924	3.0652		By MS/MS		0.4828	0.88972	NaN	1	0
C9JP35;C9JMN4;Q92520	C9JP35;C9JMN4;Q92520	2;2;2	2;2;2	2;2;2	Protein FAM3C	FAM3C	;;	3	2	2	2	1	1	0	1	1	0	1	1	0	22.9	22.9	22.9	11.596	109	109;151;227	6					1	1	1						0.00084424	3.5751	By MS/MS	By MS/MS		0.59552	1.0967	38.587	3	1
C9JNI7;Q9NZL4-2;Q9NZL4	C9JNI7;Q9NZL4-2;Q9NZL4	1;1;1	1;1;1	1;1;1	Hsp70-binding protein 1	HSPBP1	;;	3	1	1	1	1	1	0	1	1	0	1	1	0	6.2	6.2	6.2	27.91	257	257;259;362	6						2							0.0039841	2.4402	By matching	By MS/MS		0.65262	0.89701	14.529	2	0
F8WCL3;F8WBU3;H7C2M1;C9JNL5;H7C4A1;E7ESH3;E7ESG3;Q96I15-2;Q96I15;J3KN06	F8WCL3;F8WBU3;H7C2M1;C9JNL5;H7C4A1;E7ESH3;E7ESG3;Q96I15-2;Q96I15;J3KN06	1;1;1;1;1;1;1;1;1;1	1;1;1;1;1;1;1;1;1;1	1;1;1;1;1;1;1;1;1;1	Selenocysteine lyase	SCLY	;;;;;;;;;	10	1	1	1	0	0	1	0	0	1	0	0	1	21.1	21.1	21.1	7.5734	71	71;73;109;171;196;239;351;317;445;453	7							1						0.0015668	2.9586			By MS/MS	0.91795	0.98622	NaN	1	1
C9JXB8;C9JNW5;P83731	C9JXB8;C9JNW5;P83731	7;7;7	7;7;7	7;7;7	60S ribosomal protein L24	RPL24	;;	3	7	7	7	4	7	7	4	7	7	4	7	7	47.1	47.1	47.1	14.369	121	121;150;157	8.14					2	8	11	14	12	5	5	1	0	26.245	By MS/MS	By MS/MS	By MS/MS	1.0057	1.0744	19.55	46	0
C9JP00;Q9NR56;Q9NR56-3;Q9NR56-4;Q9NR56-7;Q9NR56-6;Q9NR56-2;Q9NR56-5;H7C4T5;Q86VM6	C9JP00;Q9NR56;Q9NR56-3;Q9NR56-4;Q9NR56-7;Q9NR56-6;Q9NR56-2;Q9NR56-5;H7C4T5	7;7;6;6;6;6;6;6;5;2	7;7;6;6;6;6;6;6;5;2	3;3;2;2;2;2;2;2;1;1	Muscleblind-like protein 1	MBNL1	;;;;;;;;	10	7	7	3	5	5	4	5	5	4	2	2	2	21.6	21.6	12.4	37.898	348	348;388;302;314;340;342;370;382;329;343	7.94					1	4	8	6	9	1	2		0	14.471	By MS/MS	By MS/MS	By MS/MS	0.74573	0.93182	17.37	27	0
C9JP16;O75718	C9JP16;O75718	2;2	2;2	2;2	Cartilage-associated protein	CRTAP	;	2	2	2	2	2	1	1	2	1	1	2	1	1	6.4	6.4	6.4	41.432	358	358;401	7.14						1	4	2					0	4.3889	By MS/MS	By MS/MS	By MS/MS	0.92015	1.2613	20.182	7	0
F8WCX0;C9JPT4;O15164-2;O15164	F8WCX0;C9JPT4;O15164-2;O15164	1;1;1;1	1;1;1;1	1;1;1;1	Transcription intermediary factor 1-alpha	TRIM24	;;;	4	1	1	1	0	0	1	0	0	1	0	0	1	16	16	16	18.916	181	181;442;1016;1050	6						1							0.00085543	3.6819			By MS/MS	0.99858	1.0188	NaN	1	0
G5E9W8;C9JQ42;P46976-3;D3DNH0;P46976-2;P46976	G5E9W8;C9JQ42;P46976-3;D3DNH0;P46976-2;P46976	1;1;1;1;1;1	1;1;1;1;1;1	1;1;1;1;1;1	Glycogenin-1	GYG1	;;;;;	6	1	1	1	0	0	1	0	0	1	0	0	1	8.3	8.3	8.3	21.51	193	193;266;260;279;333;350	1	1												0	13.397			By MS/MS	0.94687	0.9693	NaN	1	0
C9JQD4;O43447;H0YEL5;A6NNE7;A6NM32	C9JQD4;O43447;H0YEL5;A6NNE7	3;3;2;2;1	2;2;1;1;1	2;2;1;1;1	Peptidyl-prolyl cis-trans isomerase;Peptidyl-prolyl cis-trans isomerase H	PPIH	;;;	5	3	2	2	2	2	1	1	2	1	1	2	1	17.4	13.2	13.2	15.8	144	144;177;96;134;57	6.25					2	3	2	1					0.00044543	4.1629	By MS/MS	By MS/MS	By MS/MS	0.66624	0.93087	24.747	8	0
H7C0T1;H7C2R9;C9JQV0;Q9BRJ6	H7C0T1;H7C2R9;C9JQV0;Q9BRJ6	1;1;1;1	1;1;1;1	1;1;1;1	Uncharacterized protein C7orf50	C7orf50	;;;	4	1	1	1	1	1	0	1	1	0	1	1	0	7.4	7.4	7.4	18.743	162	162;179;192;194	7.33							2	1					0.0085529	2.0833	By MS/MS	By MS/MS		1.0877	1.1415	19.544	3	0
C9JYK3;F2Z307;C9JRT2;O95670-2;O95670;O75348	C9JYK3;F2Z307;C9JRT2;O95670-2;O95670;O75348	1;1;1;1;1;1	1;1;1;1;1;1	1;1;1;1;1;1	V-type proton ATPase subunit G 2;V-type proton ATPase subunit G 1	ATP6V1G2-DDX39B;ATP6V1G2;ATP6V1G1	;;;;;	6	1	1	1	1	1	1	1	1	1	1	1	1	23.8	23.8	23.8	7.4894	63	63;99;133;78;118;118	2.2	3	3	3	1									0	67.076	By MS/MS	By MS/MS	By MS/MS	0.97416	1.1667	9.1065	10	0
C9JRZ6;Q9NX63;F8WAR4;G3V1K1;F8WD73	C9JRZ6;Q9NX63;F8WAR4;G3V1K1	7;7;6;5;1	7;7;6;5;1	7;7;6;5;1	MICOS complex subunit MIC19	CHCHD3	;;;	5	7	7	7	5	2	3	5	2	3	5	2	3	25	25	25	26.694	232	232;227;241;138;63	7.91						2	6	7	6	1			0	18.95	By MS/MS	By MS/MS	By MS/MS	0.85225	0.958	27.744	17	0
C9JTA2;C9K086;Q9Y6D9;C9JIR0;C9JJ38;B3KR41	C9JTA2;C9K086;Q9Y6D9;C9JIR0;C9JJ38;B3KR41	2;2;2;1;1;1	2;2;2;1;1;1	2;2;2;1;1;1	Mitotic spindle assembly checkpoint protein MAD1	MAD1L1	;;;;;	6	2	2	2	0	1	2	0	1	2	0	1	2	8.8	8.8	8.8	24.176	205	205;213;718;144;157;626	5.33			1			1	1						0	5.7774		By MS/MS	By MS/MS	1.002	0.99519	15.573	3	1
C9JTA6;G5E975;Q12824-2;Q12824;B5MCL5	C9JTA6;G5E975;Q12824-2;Q12824;B5MCL5	2;2;2;2;1	2;2;2;2;1	2;2;2;2;1	SWI/SNF-related matrix-associated actin-dependent regulator of chromatin subfamily B member 1	SMARCB1	;;;;	5	2	2	2	1	2	0	1	2	0	1	2	0	11.9	11.9	11.9	25.917	227	227;394;376;385;339	6.62					1	3	2	2					0	5.7876	By MS/MS	By MS/MS		0.73724	1.1323	14.374	8	0
C9JU35;Q9NPL8	C9JU35;Q9NPL8	1;1	1;1	1;1	Complex I assembly factor TIMMDC1, mitochondrial	TIMMDC1	;	2	1	1	1	0	1	0	0	1	0	0	1	0	9.9	9.9	9.9	17.459	151	151;285	6					1	1	1						0.0053419	2.3131		By MS/MS		0.44562	0.8251	18.071	3	0
C9JU48;D3YTC9;Q6NXT1	C9JU48;D3YTC9;Q6NXT1	1;1;1	1;1;1	1;1;1	Ankyrin repeat domain-containing protein 54	ANKRD54	;;	3	1	1	1	1	1	1	1	1	1	1	1	1	5.5	5.5	5.5	22.705	217	217;284;300	1.5	3	3											0.0018875	2.7391	By MS/MS	By MS/MS	By MS/MS	0.99808	1.0087	15.78	6	0
C9JX83;O00566	C9JX83;O00566	1;1	1;1	1;1	U3 small nucleolar ribonucleoprotein protein MPP10	MPHOSPH10	;	2	1	1	1	1	1	0	1	1	0	1	1	0	5.5	5.5	5.5	62.62	541	541;681	4				3									0	9.2179	By MS/MS	By MS/MS		0.71763	1.3968	15.01	3	2
C9JXA7;Q0VGL1	C9JXA7;Q0VGL1	1;1	1;1	1;1	Ragulator complex protein LAMTOR4;Ragulator complex protein LAMTOR4, N-terminally processed	LAMTOR4	;	2	1	1	1	1	1	1	1	1	1	1	1	1	7.3	7.3	7.3	14.29	137	137;99	2.4		3	2										0.00084069	3.532	By MS/MS	By MS/MS	By MS/MS	0.96333	1.0854	13.707	4	0
C9JZG9;C9JZY6;P62256;H7C4M9;P62256-2	C9JZG9;C9JZY6;P62256;H7C4M9;P62256-2	2;2;2;1;1	2;2;2;1;1	1;1;1;1;1	Ubiquitin-conjugating enzyme E2 H	UBE2H	;;;;	5	2	2	1	1	1	1	1	1	1	1	1	0	23.3	23.3	14.6	11.545	103	103;123;183;62;152	6.67						2		1					0.0012024	3.1154	By matching	By MS/MS	By MS/MS	0.7333	0.79266	33.358	3	0
C9K025;P18077;F8WBS5;F8WB72	C9K025;P18077;F8WBS5;F8WB72	4;4;2;2	4;4;2;2	4;4;2;2	60S ribosomal protein L35a	RPL35A	;;;	4	4	4	4	3	1	2	3	1	2	3	1	2	33	33	33	10.645	94	94;110;55;57	9.77						2	1	1	2	8	6	2	0	9.1469	By MS/MS	By MS/MS	By MS/MS	0.9168	1.0423	13.238	19	0
H7C170;O43709;C9K060	H7C170;O43709;C9K060	1;1;1	1;1;1	1;1;1	Probable 18S rRNA (guanine-N(7))-methyltransferase	WBSCR22	;;	3	1	1	1	1	1	0	1	1	0	1	1	0	12.5	12.5	12.5	13.529	128	128;281;298	6					1	2	1						0.0022531	2.6793	By matching	By MS/MS		0.57115	0.79202	5.0574	4	0
C9K0J5;Q70E73	C9K0J5;Q70E73	1;1	1;1	1;1	Ras-associated and pleckstrin homology domains-containing protein 1	RAPH1	;	2	1	1	1	0	0	1	0	0	1	0	0	1	1.7	1.7	1.7	141.18	1302	1302;1250	5					2								0	4.363			By MS/MS	0.78756	0.82313	1.1833	2	0
F5H1L4;E7ENA2;D3YTF8;F5H2V0;D3YTF9;Q9NNW7-2;Q9NNW7;E7EWK1;Q9NNW7-4;Q9NNW7-3	F5H1L4;E7ENA2;D3YTF8;F5H2V0;D3YTF9;Q9NNW7-2;Q9NNW7;E7EWK1	3;3;3;3;3;3;3;2;1;1	2;2;2;2;2;2;2;1;1;1	2;2;2;2;2;2;2;1;1;1	Thioredoxin reductase 2, mitochondrial	TXNRD2	;;;;;;;	10	3	2	2	2	2	2	1	1	1	1	1	1	8.3	5.3	5.3	53.406	492	492;494;501;521;523;498;524;338;277;428	7.5						2	1				1		0	7.2355	By MS/MS	By MS/MS	By MS/MS	0.8217	1.1913	33.969	4	0
D6R8Z3;D6RA86;D6RE80;D6RDW4;D6REW7;D6RIB6;E7ESC7;Q7L5Y9-5;Q7L5Y9-4;Q7L5Y9-3;Q7L5Y9-2;Q7L5Y9	D6R8Z3;D6RA86;D6RE80;D6RDW4;D6REW7;D6RIB6;E7ESC7;Q7L5Y9-5;Q7L5Y9-4;Q7L5Y9-3;Q7L5Y9-2;Q7L5Y9	1;1;1;1;1;1;1;1;1;1;1;1	1;1;1;1;1;1;1;1;1;1;1;1	1;1;1;1;1;1;1;1;1;1;1;1	Macrophage erythroblast attacher	MAEA	;;;;;;;;;;;	12	1	1	1	0	1	0	0	1	0	0	1	0	20.9	20.9	20.9	7.5796	67	67;107;183;245;274;328;434;245;328;355;360;396	1.5	1	1											0.00087184	3.8997		By MS/MS		0.52119	1.0086	11.146	2	0
D6RA12;D6RDA4;D6RB19;D6RHV0;Q96BP3	D6RA12;D6RDA4;D6RB19;D6RHV0;Q96BP3	1;1;1;1;1	1;1;1;1;1	1;1;1;1;1	Peptidylprolyl isomerase domain and WD repeat-containing protein 1	PPWD1	;;;;	5	1	1	1	1	1	1	1	1	1	1	1	1	16.2	16.2	16.2	7.7795	68	68;84;107;108;646	2.88	3	1		2	2								0	5.3234	By MS/MS	By MS/MS	By MS/MS	0.80078	1.2531	23.8	5	0
D6RFM0;D6RAH7;H9KV45;P62837-2;P62837;P61077;P61077-2;P61077-3;D6RAW0	D6RFM0;D6RAH7;H9KV45;P62837-2;P62837;P61077;P61077-2;P61077-3;D6RAW0	2;2;2;2;2;2;2;2;1	2;2;2;2;2;2;2;2;1	2;2;2;2;2;2;2;2;1	Ubiquitin-conjugating enzyme E2 D2;Ubiquitin-conjugating enzyme E2 D3	UBE2D2;UBE2D3	;;;;;;;;	9	2	2	2	1	2	1	1	2	1	1	2	1	35.7	35.7	35.7	11.065	98	98;118;141;118;147;147;148;149;72	7.29					1	1	1	3	1				0	5.4101	By MS/MS	By MS/MS	By MS/MS	0.89659	0.97401	8.2768	7	0
D6RAN4;P32969;E7ESE0;H0Y9V9;H0Y9R4	D6RAN4;P32969;E7ESE0;H0Y9V9	3;3;2;2;1	3;3;2;2;1	3;3;2;2;1	60S ribosomal protein L9	RPL9	;;;	5	3	3	3	2	2	3	2	2	3	2	2	3	19.8	19.8	19.8	20.874	182	182;192;166;189;91	6.97	1	1	1	1	4	6	10	6	4	3	2		0	16.448	By MS/MS	By MS/MS	By MS/MS	0.81596	1.0394	12.447	36	0
D6RB24;Q9NVZ3-4;Q9NVZ3	D6RB24;Q9NVZ3-4;Q9NVZ3	1;1;1	1;1;1	1;1;1	Adaptin ear-binding coat-associated protein 2	NECAP2	;;	3	1	1	1	0	1	1	0	1	1	0	1	1	8.9	8.9	8.9	21.524	202	202;237;263	2.67		1	2										0.0053343	2.3034		By MS/MS	By MS/MS	NaN	NaN	NaN	0	0
D6RB92;F8WBZ2;Q5JS54;C9J2F8	D6RB92;F8WBZ2;Q5JS54;C9J2F8	2;1;1;1	2;1;1;1	2;1;1;1	Proteasome assembly chaperone 4	PSMG4	;;;	4	2	2	2	0	1	1	0	1	1	0	1	1	37	37	37	11.655	108	108;104;123;162	4.5		1	1		2	2							0	11.084		By MS/MS	By MS/MS	0.50724	0.89838	10.658	6	0
D6RBA9;Q15283;G3V0F9	D6RBA9;Q15283;G3V0F9	1;1;1	1;1;1	1;1;1	Ras GTPase-activating protein 2	RASA2	;;	3	1	1	1	0	0	1	0	0	1	0	0	1	66	66	66	4.7121	47	47;849;850	1	1												0	18.937			By MS/MS	0.91593	0.92467	NaN	1	0
D6RDX1;D6RBV2;Q12907;D6RIU4	D6RDX1;D6RBV2;Q12907;D6RIU4	2;2;2;1	2;2;2;1	2;2;2;1	Vesicular integral-membrane protein VIP36	LMAN2	;;;	4	2	2	2	2	2	1	2	2	1	2	2	1	12.2	12.2	12.2	32.706	288	288;325;356;192	8.5								5	2	1			0	12.071	By MS/MS	By MS/MS	By MS/MS	0.84043	0.99507	28.297	6	0
D6RC04;Q9Y6G5	D6RC04;Q9Y6G5	1;1	1;1	1;1	COMM domain-containing protein 10	COMMD10	;	2	1	1	1	1	0	1	1	0	1	1	0	1	6.5	6.5	6.5	15.911	139	139;202	1.5	2	2											0.0085266	2.0665	By MS/MS		By MS/MS	1.0544	1.0621	7.5668	4	0
J3QSY4;D6RC52;D6RCB9;Q9NX24	J3QSY4;D6RC52;D6RCB9;Q9NX24	2;2;2;2	2;2;2;2	2;2;2;2	H/ACA ribonucleoprotein complex subunit 2	NHP2	;;;	4	2	2	2	2	1	1	2	1	1	2	1	1	42.2	42.2	42.2	10.071	90	90;132;135;153	8.33						2		1		3			0	7.8445	By MS/MS	By matching	By MS/MS	0.85952	0.97693	17.157	5	0
D6RCF4;Q8N5K1	D6RCF4;Q8N5K1	1;1	1;1	1;1	CDGSH iron-sulfur domain-containing protein 2	CISD2	;	2	1	1	1	1	1	0	1	1	0	1	1	0	9.7	9.7	9.7	16.074	145	145;135	6.4					1	2	1	1					0.0011928	3.0713	By matching	By MS/MS		0.79698	0.96524	35.635	5	0
D6RD69;Q9Y6B6;D6R9R5;Q9H029;D6RDB2;D6RAA2	D6RD69;Q9Y6B6;D6R9R5;Q9H029;D6RDB2	3;3;2;2;2;1	3;3;2;2;2;1	2;2;2;2;1;0	GTP-binding protein SAR1b	SAR1B;DKFZp434B2017	;;;;	6	3	3	2	1	3	1	1	3	1	0	2	0	34.7	34.7	28.2	19.047	170	170;198;119;130;144;103	7.11					1	3	1	2	2				0	5.4109	By MS/MS	By MS/MS	By MS/MS	0.54091	0.99414	13.42	9	0
D6REB4;Q9H074-2;Q9H074;D6R9H8	D6REB4;Q9H074-2;Q9H074;D6R9H8	4;4;4;3	4;4;4;3	2;2;2;2	Polyadenylate-binding protein-interacting protein 1	PAIP1	;;;	4	4	4	2	1	2	2	1	2	2	1	1	1	10	10	6.8	39.908	351	351;400;479;266	7.43						1	3	2	1				0	8.587	By MS/MS	By MS/MS	By MS/MS	0.72298	0.76068	14.903	7	0
D6REK3;Q6UX04-2;Q6UX04	D6REK3;Q6UX04-2;Q6UX04	1;1;1	1;1;1	1;1;1	Peptidyl-prolyl cis-trans isomerase CWC27 homolog	CWC27	;;	3	1	1	1	0	1	1	0	1	1	0	1	1	3.4	3.4	3.4	42.996	381	381;390;472	1.5	1	1											0.0063047	2.2256		By MS/MS	By MS/MS	0.68691	1.0061	32.735	2	0
D6REN6;P12081;J3KNE5;P12081-2;B4DDD8;B3KWE1;B4E1C5;E7ETE2;C9JWK3;C9JV49;B4DDY8;P49590;D6RF05;D6RJE6;B4DQ67;C9JHI8;E9PG66	D6REN6;P12081;J3KNE5;P12081-2;B4DDD8;B3KWE1;B4E1C5;E7ETE2;C9JWK3	11;11;10;10;9;9;8;7;6;4;4;4;2;2;2;2;2	11;11;10;10;9;9;8;7;6;4;4;4;2;2;2;2;2	11;11;10;10;9;9;8;7;6;4;4;4;2;2;2;2;2	Histidine--tRNA ligase, cytoplasmic	HARS	;;;;;;;;	17	11	11	11	8	10	4	8	10	4	8	10	4	26.6	26.6	26.6	54.846	489	489;509;449;469;435;440;395;288;314;466;481;506;60;181;334;392;432	7.4					3	8	17	11	10	1			0	30.721	By MS/MS	By MS/MS	By MS/MS	0.53346	0.89605	23.195	45	0
D6RGI3;D6RER5;Q9NVA2;Q9NVA2-2;H0Y961;H0Y9G8;D6RDU5;D6RDP1;D6R9Y6	D6RGI3;D6RER5;Q9NVA2;Q9NVA2-2;H0Y961	5;5;5;4;3;2;2;1;1	5;5;5;4;3;2;2;1;1	4;4;4;3;2;2;1;1;1	Septin-11	2011-09-01	;;;;	9	5	5	4	3	3	3	3	3	3	2	2	3	19.1	19.1	14.8	49.005	425	425;432;429;439;160;82;372;126;136	7.19					2	5	3	1	4	1			0	12.942	By MS/MS	By MS/MS	By MS/MS	0.75888	1.1091	12.47	13	0
D6RFF0;Q4G0J3;D6RBH8;D6RF22;D6RF49;D6RAF3;D6R9Z6;H0YA82	D6RFF0;Q4G0J3;D6RBH8;D6RF22;D6RF49;D6RAF3;D6R9Z6;H0YA82	2;2;1;1;1;1;1;1	2;2;1;1;1;1;1;1	2;2;1;1;1;1;1;1	La-related protein 7	LARP7	;;;;;;;	8	2	2	2	1	1	2	1	1	2	1	1	2	7.7	7.7	7.7	34.448	299	299;582;45;101;119;129;155;334	3.14	1	2	3					1					0	6.4632	By MS/MS	By MS/MS	By MS/MS	0.88644	0.95503	10.2	3	0
D6RIE3;D6RGV5;H0UI06;P14406;D6R9C3	D6RIE3;D6RGV5;H0UI06;P14406;D6R9C3	2;2;2;2;1	2;2;2;2;1	2;2;2;2;1	Cytochrome c oxidase subunit 7A2, mitochondrial	COX7A2	;;;;	5	2	2	2	2	2	2	2	2	2	2	2	2	25.3	25.3	25.3	10.264	91	91;103;115;83;53	6.83						4	6	2					0	6.7943	By MS/MS	By MS/MS	By MS/MS	0.82568	0.93653	29.859	10	0
D6RGZ2;Q6NZ53;Q96J01	D6RGZ2;Q6NZ53;Q96J01	2;2;2	2;2;2	2;2;2	THO complex subunit 3	THOC3	;;	3	2	2	2	2	2	2	2	2	2	2	2	2	40	40	40	11.062	105	105;327;351	4.56	3	1					4	1					0	22.788	By MS/MS	By MS/MS	By MS/MS	1.0632	1.1365	18.575	7	0
H0YAK9;D6RH31;Q6UXI9-2;Q6UXI9-5;Q6UXI9;Q6UXI9-4;E9PCK8;Q6UXI9-3	H0YAK9;D6RH31;Q6UXI9-2;Q6UXI9-5;Q6UXI9;Q6UXI9-4;E9PCK8;Q6UXI9-3	3;3;3;3;3;3;3;3	3;3;3;3;3;3;3;3	3;3;3;3;3;3;3;3	Nephronectin	NPNT	;;;;;;;	8	3	3	3	2	2	0	2	2	0	2	2	0	8.2	8.2	8.2	49.791	453	453;609;509;536;565;566;582;595	8.2						1		2	1	1			0	6.0043	By MS/MS	By MS/MS		0.67083	0.77372	25.839	4	0
D6RHH4	D6RHH4	13	1	1		GNB2L1		1	13	1	1	12	11	10	1	1	0	1	1	0	59.7	5.2	5.2	25.869	233	233	8							1	2	1				0.0053533	2.3239	By MS/MS	By MS/MS	By matching	0.80852	1.1262	8.3537	4	0
D6RHI0;E9PC90;Q5TZP9;P14635	D6RHI0;E9PC90;Q5TZP9;P14635	1;1;1;1	1;1;1;1	1;1;1;1	G2/mitotic-specific cyclin-B1	CCNB1	;;;	4	1	1	1	1	0	0	1	0	0	1	0	0	3.3	3.3	3.3	26.76	244	244;401;396;433	7							1						0.0072364	2.1324	By MS/MS			0.84184	0.91615	NaN	1	0
D6RIY6;Q06265;Q06265-2;D6R905;Q06265-3;Q06265-4;D6RAP4;H0Y9L5;D6RA17	D6RIY6;Q06265;Q06265-2;D6R905;Q06265-3;Q06265-4	3;3;3;2;2;2;1;1;1	3;3;3;2;2;2;1;1;1	3;3;3;2;2;2;1;1;1	Exosome complex component RRP45	EXOSC9	;;;;;	9	3	3	3	2	2	1	2	2	1	2	2	1	8	8	8	46.977	423	423;439;456;226;355;372;86;172;242	6.55			1	1	1	2	1	4	1				0	5.0623	By MS/MS	By MS/MS	By MS/MS	0.61585	1.0981	23.969	9	0
D6RJF3;E9PHT6;Q9NVE7	D6RJF3;E9PHT6;Q9NVE7	1;1;1	1;1;1	1;1;1	Pantothenate kinase 4	PANK4	;;	3	1	1	1	1	0	1	1	0	1	1	0	1	11.3	11.3	11.3	16.117	151	151;734;773	1.33	2	1											0	58.936	By MS/MS		By MS/MS	1.0119	1.1016	8.9428	3	0
E2QRG8;Q00765	E2QRG8;Q00765	1;1	1;1	1;1	Receptor expression-enhancing protein;Receptor expression-enhancing protein 5	REEP5	;	2	1	1	1	1	0	0	1	0	0	1	0	0	6.1	6.1	6.1	18.121	165	165;189	10										1			0.0059566	2.2281	By MS/MS			0.37137	0.42468	NaN	1	0
E9PRZ9;E3W975;E9PM92;O00193	E9PRZ9;E3W975;E9PM92;O00193	1;1;1;1	1;1;1;1	1;1;1;1	Small acidic protein	C11orf58;SMAP	;;;	4	1	1	1	1	0	0	1	0	0	1	0	0	18.9	18.9	18.9	10.038	90	90;139;156;183	10										1			0.0012195	3.2219	By MS/MS			0.99566	1.1508	NaN	1	0
E9PBA6;E3W994;J3KR49;E7ERI8;E7EW49;O75122;F5H604;F5H3X0;H7C4X8	E9PBA6;E3W994;J3KR49;E7ERI8;E7EW49;O75122;F5H604;F5H3X0	3;3;3;3;3;3;3;2;1	3;3;3;3;3;3;3;2;1	2;2;2;2;2;2;2;2;1	CLIP-associating protein 2	CLASP2	;;;;;;;	9	3	3	2	0	1	3	0	1	3	0	1	2	4.5	4.5	2.6	108.62	995	995;1273;1293;1513;1514;1294;1505;1063;184	6.5					1		3						0	22.937		By MS/MS	By MS/MS	1.0732	1.1215	16.305	4	0
E5KLK1;E5KLJ6;E5KLJ9;E5KLJ5;O60313;O60313-2	E5KLK1;E5KLJ6;E5KLJ9;E5KLJ5;O60313;O60313-2	4;4;4;4;4;4	4;4;4;4;4;4	4;4;4;4;4;4	Dynamin-like 120 kDa protein, mitochondrial;Dynamin-like 120 kDa protein, form S1	OPA1	;;;;;	6	4	4	4	0	3	1	0	3	1	0	3	1	7.9	7.9	7.9	111.82	961	961;978;979;1015;960;997	6.33					2	1	2	1					0	19.165		By MS/MS	By MS/MS	0.56631	1.0325	14.565	5	0
E5RGC7;E5RK86;E5RFH3;H0YAT2;Q9Y2Q9	E5RGC7;E5RK86;E5RFH3;H0YAT2;Q9Y2Q9	1;1;1;1;1	1;1;1;1;1	1;1;1;1;1	28S ribosomal protein S28, mitochondrial	MRPS28	;;;;	5	1	1	1	1	1	1	1	1	1	1	1	1	8.7	8.7	8.7	11.747	103	103;109;125;143;187	7.33						1	3	1	1				0.0019077	2.7956	By MS/MS	By MS/MS	By MS/MS	0.82683	1.3089	14.912	6	0
E5RG13;E5RIP7;H0YBL1;P29218;J3KQT7	E5RG13;E5RIP7;H0YBL1;P29218;J3KQT7	1;1;1;1;1	1;1;1;1;1	1;1;1;1;1	Inositol monophosphatase 1	IMPA1	;;;;	5	1	1	1	1	1	1	1	1	1	1	1	1	7.2	7.2	7.2	17.059	153	153;181;265;277;336	6.75						1	3						0.0015498	2.8901	By MS/MS	By MS/MS	By MS/MS	0.6712	0.93601	19.312	4	0
E5RGV5;E5RG67;F8W8I6;Q96B58;P31483	E5RGV5;E5RG67;F8W8I6;Q96B58;P31483	1;1;1;1;1	1;1;1;1;1	1;1;1;1;1	Nucleolysin TIA-1 isoform p40	TIA1	;;;;	5	1	1	1	0	1	1	0	1	1	0	1	1	8.3	8.3	8.3	15.821	144	144;161;385;214;386	6.5						1	1						0.0012215	3.2369		By MS/MS	By MS/MS	0.71364	0.95669	24.609	2	0
E5RJA0;E5RGR0;O75608-2;O75608;E5RJ48;E5RI35	E5RJA0;E5RGR0;O75608-2;O75608;E5RJ48;E5RI35	2;2;2;2;1;1	2;2;2;2;1;1	2;2;2;2;1;1	Acyl-protein thioesterase 1	LYPLA1	;;;;;	6	2	2	2	1	1	1	1	1	1	1	1	1	13.7	13.7	13.7	15.109	139	139;197;214;230;90;100	7						1	3	1					0.0066041	2.1883	By matching	By MS/MS	By MS/MS	1.0852	1.1718	6.9914	5	0
E5RGS4;O60925;D6RGG5	E5RGS4;O60925;D6RGG5	3;3;2	3;3;2	3;3;2	Prefoldin subunit 1	PFDN1	;;	3	3	3	3	3	3	2	3	3	2	3	3	2	17.9	17.9	17.9	13.466	117	117;122;35	5.53	2	2	1	1	1	2	6	3	1				0	6.9519	By MS/MS	By MS/MS	By MS/MS	0.77907	0.97931	13.819	16	0
E5RGX5;Q93045;Q93045-2	E5RGX5;Q93045;Q93045-2	2;2;2	1;1;1	1;1;1	Stathmin;Stathmin-2	STMN2	;;	3	2	1	1	2	2	2	1	1	1	1	1	1	11.3	6	6	19.574	168	168;179;187	7.77	1	1	1	1	2	3	2	3	3	3	3	3	0	4.6976	By MS/MS	By MS/MS	By MS/MS	0.71281	0.83551	35.908	26	0
E5RGX7;Q96RS6	E5RGX7;Q96RS6	1;1	1;1	1;1	NudC domain-containing protein 1	NUDCD1	;	2	1	1	1	1	1	1	1	1	1	1	1	1	9.3	9.3	9.3	12.655	108	108;583	2	3	2	3										0.0011962	3.0865	By MS/MS	By MS/MS	By MS/MS	0.84099	1.3157	13.323	8	0
E5RH83;E5RIH5;E5RIZ0;Q6NXR4;E5RHM7	E5RH83;E5RIH5;E5RIZ0;Q6NXR4;E5RHM7	2;2;2;2;1	2;2;2;2;1	2;2;2;2;1	TELO2-interacting protein 2	TTI2	;;;;	5	2	2	2	1	1	0	1	1	0	1	1	0	9.9	9.9	9.9	37.918	343	343;477;497;508;101	5.5			1					1					0.0008489	3.6269	By MS/MS	By MS/MS		0.69454	1.4246	NaN	1	1
E5RHG8;Q15369;E5RJ89;Q15369-2	E5RHG8;Q15369;E5RJ89;Q15369-2	3;3;2;2	3;3;2;2	3;3;2;2	Transcription elongation factor B polypeptide 1	TCEB1	;;;	4	3	3	3	3	2	2	3	2	2	3	2	2	51.7	51.7	51.7	9.9601	89	89;112;99;96	7.26					2	7	5	3	4	2			0	31.688	By MS/MS	By MS/MS	By MS/MS	0.92514	1.0316	11.45	23	0
E5RHX8;G3V117;Q9NPA8	E5RHX8;G3V117;Q9NPA8	1;1;1	1;1;1	1;1;1	Transcription and mRNA export factor ENY2	ENY2	;;	3	1	1	1	1	1	0	1	1	0	1	1	0	17	17	17	11.315	100	100;96;101	9									2				0.0019084	2.7969	By MS/MS	By MS/MS		0.73055	1.0961	16.021	2	1
E5RIT6;Q9UNX3;E5RHH1	E5RIT6;Q9UNX3;E5RHH1	6;6;3	1;1;1	1;1;1	60S ribosomal protein L26-like 1	RPL26L1	;;	3	6	1	1	5	4	3	0	1	0	0	1	0	31.2	7	7	15.207	128	128;145;39	8						1	1	1	3				0.00082781	3.3694	By matching	By MS/MS	By matching	0.14105	0.24427	12.84	4	0
E5RIW3;E5RJD8;O75347;B4DT30;E5RIX8	E5RIW3;E5RJD8;O75347;B4DT30	5;5;5;3;2	5;5;5;3;2	5;5;5;3;2	Tubulin-specific chaperone A	TBCA	;;;	5	5	5	5	5	5	3	5	5	3	5	5	3	54.8	54.8	54.8	10.08	84	84;119;108;129;79	7.9					2	5	9	11	8	3	1	1	0	9.5154	By MS/MS	By MS/MS	By MS/MS	0.81696	0.94974	37.774	37	0
H7C569;F8WBT7;E5RJN3;E5RJ71;G3XAG4;Q6IBW4-5;Q6IBW4-2;Q6IBW4;Q6IBW4-4	H7C569;F8WBT7;E5RJN3;E5RJ71;G3XAG4;Q6IBW4-5;Q6IBW4-2;Q6IBW4;Q6IBW4-4	1;1;1;1;1;1;1;1;1	1;1;1;1;1;1;1;1;1	1;1;1;1;1;1;1;1;1	Condensin-2 complex subunit H2	NCAPH2	;;;;;;;;	9	1	1	1	0	1	0	0	1	0	0	1	0	18.1	18.1	18.1	15.712	144	144;180;292;395;414;299;583;605;606	5					1								0.0039855	2.4412		By MS/MS		0.64746	1.2165	NaN	1	0
E5RJR5;P63208;E7ERH2;F8W8N3;P63208-2;E5RGM3;E5RI56;E5RHM3;E5RGM4	E5RJR5;P63208;E7ERH2;F8W8N3;P63208-2;E5RGM3	8;8;6;6;6;4;3;1;1	8;8;6;6;6;4;3;1;1	8;8;6;6;6;4;3;1;1	S-phase kinase-associated protein 1	SKP1	;;;;;	9	8	8	8	5	5	3	5	5	3	5	5	3	58.9	58.9	58.9	18.72	163	163;163;142;158;160;102;91;39;41	7.97					5	4	5	5	6	6	3		0	34.098	By MS/MS	By MS/MS	By MS/MS	0.89646	1.1006	26.439	27	0
E5RJU9;Q86UE4;H0YBJ8;H0YB56	E5RJU9;Q86UE4	3;3;1;1	3;3;1;1	3;3;1;1	Protein LYRIC	MTDH	;	4	3	3	3	0	2	1	0	2	1	0	2	1	7.2	7.2	7.2	57.521	526	526;582;188;224	5.75					2	1	1						0.00087374	3.9206		By MS/MS	By MS/MS	0.66438	1.2558	15.714	3	0
E5RJW4;F5GWK3;Q9NW64-2;Q9NW64	E5RJW4;F5GWK3;Q9NW64-2;Q9NW64	1;1;1;1	1;1;1;1	1;1;1;1	Pre-mRNA-splicing factor RBM22	RBM22	;;;	4	1	1	1	1	1	1	1	1	1	1	1	1	6.1	6.1	6.1	20.769	179	179;371;371;420	2.78		4	3	2									0	13.589	By MS/MS	By MS/MS	By MS/MS	0.93957	1.0657	8.5892	6	0
E5RK64;O95292-2;O95292	E5RK64;O95292-2;O95292	3;3;3	2;2;2	2;2;2	Vesicle-associated membrane protein-associated protein B/C	VAPB	;;	3	3	2	2	3	3	1	2	2	0	2	2	0	39.4	22.5	22.5	7.8009	71	71;99;243	9.25									3	1			0	6.6846	By MS/MS	By MS/MS	By matching	0.72872	1.0986	29.565	4	0
E7EM64;Q7L5N1	E7EM64;Q7L5N1	1;1	1;1	1;1	COP9 signalosome complex subunit 6	COPS6	;	2	1	1	1	1	1	1	1	1	1	1	1	1	3.4	3.4	3.4	36.064	326	326;327	8.25								3	1				0	4.3454	By matching	By MS/MS	By MS/MS	0.88278	0.9609	17.413	4	0
E7EMB1;Q9UH65;E9PJK8	E7EMB1;Q9UH65	4;4;1	4;4;1	4;4;1	Switch-associated protein 70	SWAP70	;	3	4	4	4	3	2	3	3	2	3	3	2	3	9.1	9.1	9.1	62.032	527	527;585;149	8							3	6	3				0	11.307	By MS/MS	By MS/MS	By MS/MS	0.85567	0.93441	30.047	9	0
J3QLD9;E7EMK3;Q14254;K7EKW9	J3QLD9;E7EMK3;Q14254;K7EKW9	2;2;2;1	2;2;2;1	2;2;2;1	Flotillin-2	FLOT2	;;;	4	2	2	2	1	0	1	1	0	1	1	0	1	5.1	5.1	5.1	47.142	428	428;483;428;249	8.33						1			1	1			0.0059586	2.2302	By MS/MS		By MS/MS	0.57783	0.65008	19.167	3	0
E7ERV9;E7EMM4;E9PDS0;Q13510;Q13510-2	E7ERV9;E7EMM4;E9PDS0;Q13510;Q13510-2	1;1;1;1;1	1;1;1;1;1	1;1;1;1;1	Acid ceramidase;Acid ceramidase subunit alpha;Acid ceramidase subunit beta	ASAH1	;;;;	5	1	1	1	1	0	0	1	0	0	1	0	0	3.3	3.3	3.3	34.604	305	305;370;389;395;411	1.5	1	1											0.0065721	2.1525	By MS/MS			1.0752	1.1048	1.8198	2	0
E7EMN6;Q6NXS1;P41236;E7EUI7	E7EMN6;Q6NXS1;P41236;E7EUI7	2;2;2;1	2;2;2;1	2;2;2;1	Protein phosphatase inhibitor 2-like protein 3;Protein phosphatase inhibitor 2	PPP1R2;PPP1R2P3	;;;	4	2	2	2	1	1	1	1	1	1	1	1	1	14.7	14.7	14.7	19.245	170	170;205;205;80	7.29						1	4	1	1				0	5.2863	By MS/MS	By MS/MS	By MS/MS	0.61706	0.90695	14.863	4	0
E7EU94;E7ESX0;E7EN72;E7EVX8;Q8WWY3-2;E7ESA8;Q8WWY3;Q8WWY3-3	E7EU94;E7ESX0;E7EN72;E7EVX8;Q8WWY3-2;E7ESA8;Q8WWY3;Q8WWY3-3	2;2;2;2;2;2;2;1	2;2;2;2;2;2;2;1	2;2;2;2;2;2;2;1	U4/U6 small nuclear ribonucleoprotein Prp31	PRPF31	;;;;;;;	8	2	2	2	1	2	1	1	2	1	1	2	1	13.8	13.8	13.8	28.915	261	261;276;284;493;364;450;499;278	6.71					1	3	1	1	1				0	11.148	By MS/MS	By MS/MS	By MS/MS	0.58478	1.0639	15.066	7	0
H3BQW8;H3BPK3;H3BPQ4;E7EN93;Q16775-2;Q16775	H3BQW8;H3BPK3;H3BPQ4;E7EN93;Q16775-2;Q16775	1;1;1;1;1;1	1;1;1;1;1;1	1;1;1;1;1;1	Hydroxyacylglutathione hydrolase, mitochondrial	HAGH	;;;;;	6	1	1	1	1	1	1	1	1	1	1	1	1	7.5	7.5	7.5	17.272	160	160;239;258;236;260;308	5.6					2	3							0.0008558	3.6894	By MS/MS	By MS/MS	By MS/MS	0.55512	0.88178	10.508	5	0
E7ENN3;E9PEL9;Q8NF91-4;Q8NF91;Q8NF91-8;Q8NF91-2;Q8NF91-7;F5GZ83;F5H6R8;Q5JV20;F8WAI0;H0Y326;H0Y325;Q8NF91-9;Q8NF91-3	E7ENN3;E9PEL9;Q8NF91-4;Q8NF91;Q8NF91-8;Q8NF91-2	6;6;6;6;4;4;2;1;1;1;1;1;1;1;1	6;6;6;6;4;4;2;1;1;1;1;1;1;1;1	6;6;6;6;4;4;2;1;1;1;1;1;1;1;1	Nesprin-1	SYNE1	;;;;;	15	6	6	6	1	5	1	1	5	1	1	5	1	0.7	0.7	0.7	966.64	8409	8409;8749;8749;8797;3212;3321;5580;195;242;952;975;1355;1654;977;982	7.6	1					2	1	2	2	1		1	0	5.7219	By matching	By MS/MS	By MS/MS	0.58176	1.0087	9.878	7	0
H0YCK3;E7ENU4;P55265-5;P55265-3;P55265-2;P55265;P55265-4	H0YCK3;E7ENU4;P55265-5;P55265-3;P55265-2;P55265;P55265-4	10;10;10;10;10;10;10	10;10;10;10;10;10;10	10;10;10;10;10;10;10	Double-stranded RNA-specific adenosine deaminase	ADAR	;;;;;;	7	10	10	10	8	5	6	8	5	6	8	5	6	10.5	10.5	10.5	132.65	1195	1195;1269;931;1181;1200;1226;1269	7.5					2	8	11	5	5	5			0	27.524	By MS/MS	By MS/MS	By MS/MS	0.9241	1.0182	25.562	35	0
E7EP17;Q9NYC9-2;Q9NYC9;J3QLM9;K7EK91;Q9UFH2-2;Q9UFH2	E7EP17;Q9NYC9-2;Q9NYC9	4;4;4;1;1;1;1	4;4;4;1;1;1;1	4;4;4;1;1;1;1	Dynein heavy chain 9, axonemal	DNAH9	;;	7	4	4	4	1	3	2	1	3	2	1	3	2	1	1	1	503.34	4410	4410;4410;4486;285;4457;4448;4485	6.58		2	1			1	2	3	2	1			0	5.1798	By MS/MS	By MS/MS	By MS/MS	0.79628	1.0116	12.349	11	0
H0YD13;E7EPC6;P16070-18;P16070-12;P16070-14;P16070-13;P16070-11;P16070-10;P16070-16;P16070-8;P16070-17;P16070-6;P16070-4;P16070-3;P16070-7;P16070-5;P16070;H0Y2P0;H0YE40;E9PKC6;H0YDX6;H0YDW7;H0YCV9;H0Y5E4;P16070-15;P16070-9;Q86UZ1;P16070-19	H0YD13;E7EPC6;P16070-18;P16070-12;P16070-14;P16070-13;P16070-11;P16070-10;P16070-16;P16070-8;P16070-17;P16070-6;P16070-4;P16070-3;P16070-7;P16070-5;P16070;H0Y2P0;H0YE40	6;6;6;6;6;6;6;6;6;6;6;6;6;6;6;6;6;5;4;2;2;2;2;2;2;2;1;1	6;6;6;6;6;6;6;6;6;6;6;6;6;6;6;6;6;5;4;2;2;2;2;2;2;2;1;1	5;5;5;5;5;5;5;5;5;5;5;5;5;5;5;5;5;4;4;1;1;1;1;1;1;1;1;1	CD44 antigen	CD44	;;;;;;;;;;;;;;;;;;	28	6	6	5	5	4	4	5	4	4	4	3	3	24.3	24.3	18.9	20.228	185	185;714;340;361;396;425;429;493;668;674;691;699;699;711;713;734;742;287;82;78;181;240;249;294;294;675;80;139	7.94					1	5	6	8	9	2		1	0	23.002	By MS/MS	By MS/MS	By MS/MS	0.75889	0.78491	52.155	30	0
E7EPK0;E9PDJ9;H0Y8P3;G5EA03;Q9UPQ0-9;Q9UPQ0-8;Q9UPQ0-6;Q9UPQ0-5;Q9UPQ0-10;Q9UPQ0-2;Q9UPQ0-4;Q9UPQ0;Q9UPQ0-3	E7EPK0;E9PDJ9;H0Y8P3;G5EA03;Q9UPQ0-9;Q9UPQ0-8;Q9UPQ0-6;Q9UPQ0-5;Q9UPQ0-10;Q9UPQ0-2;Q9UPQ0-4;Q9UPQ0;Q9UPQ0-3	4;4;4;4;4;4;4;4;4;4;4;4;4	4;4;4;4;4;4;4;4;4;4;4;4;4	1;1;1;1;1;1;1;1;1;1;1;1;1	LIM and calponin homology domains-containing protein 1	LIMCH1	;;;;;;;;;;;;	13	4	4	1	2	1	2	2	1	2	1	0	0	5.2	5.2	0.8	101.8	897	897;916;917;1467;890;897;902;910;1056;1057;1069;1083;1467	8.6								2	3				0	6.7355	By MS/MS	By MS/MS	By MS/MS	0.84523	0.87956	28.618	3	0
E7EPL4;H3BNZ1;Q6P996;H3BPV5;H3BM88;Q86XE2;J3KNK7;H3BND4;Q6P996-2;Q6P474;E7EMH5	E7EPL4;H3BNZ1;Q6P996;H3BPV5;H3BM88;Q86XE2;J3KNK7;H3BND4;Q6P996-2;Q6P474;E7EMH5	2;2;2;1;1;1;1;1;1;1;1	2;2;2;1;1;1;1;1;1;1;1	2;2;2;1;1;1;1;1;1;1;1	Pyridoxal-dependent decarboxylase domain-containing protein 1;Putative pyridoxal-dependent decarboxylase domain-containing protein 2	PDXDC1;PDXDC2P	;;;;;;;;;;	11	2	2	2	2	0	0	2	0	0	2	0	0	2.4	2.4	2.4	83.571	760	760;761;788;64;81;498;773;806;429;469;697	4	1						1						0.0032979	2.511	By MS/MS			0.9725	1.0591	22	2	1
E7EPN9;Q9Y520-6;Q9Y520-4;Q9Y520-5;Q9Y520;Q9Y520-7;Q9Y520-3;Q9Y520-2;H7C5N8	E7EPN9;Q9Y520-6;Q9Y520-4;Q9Y520-5;Q9Y520;Q9Y520-7;Q9Y520-3;Q9Y520-2	13;13;13;13;13;13;12;11;6	13;13;13;13;13;13;12;11;6	13;13;13;13;13;13;12;11;6	Protein PRRC2C	PRRC2C	;;;;;;;	9	13	13	13	7	10	5	7	10	5	7	10	5	6.1	6.1	6.1	308.77	2819	2819;2752;2817;2849;2896;2898;2700;2653;1300	7.97					2	5	6	4	10	4	1		0	24.588	By MS/MS	By MS/MS	By MS/MS	0.79861	1.055	13.89	28	0
E7EPT4;P19404	E7EPT4;P19404	3;3	3;3	3;3	NADH dehydrogenase [ubiquinone] flavoprotein 2, mitochondrial	NDUFV2	;	2	3	3	3	2	3	1	2	3	1	2	3	1	19.8	19.8	19.8	27.907	252	252;249	6.56				1	3	5	5	2	2				0	7.2687	By MS/MS	By MS/MS	By MS/MS	0.78647	1.2234	23.993	18	0
E7EQ69;Q9GZZ1;C9J5D1;C9J5J3;Q9GZZ1-2;C9JZU6;B0AZT5;F8WCK0	E7EQ69;Q9GZZ1;C9J5D1;C9J5J3;Q9GZZ1-2	5;5;4;3;3;2;2;1	5;5;4;3;3;2;2;1	5;5;4;3;3;2;2;1	N-alpha-acetyltransferase 50	NAA50	;;;;	8	5	5	5	4	3	3	4	3	3	4	3	3	31.5	31.5	31.5	19.311	168	168;169;129;58;81;57;95;48	8.29					2	4	7	5	5	7	4		0	16.46	By MS/MS	By MS/MS	By MS/MS	0.80958	0.94151	24.486	30	0
E7EQ95;Q14691	E7EQ95;Q14691	1;1	1;1	1;1	DNA replication complex GINS protein PSF1	GINS1	;	2	1	1	1	0	0	1	0	0	1	0	0	1	8.5	8.5	8.5	19.004	165	165;196	7							1						0	30.867			By MS/MS	0.97739	1.0321	NaN	1	0
E7EQG2;Q14240;Q14240-2;J3KSN7;Q9NZE6;J3KT04;J3KS93;E7EMV8	E7EQG2;Q14240;Q14240-2;J3KSN7;Q9NZE6	10;10;10;5;5;4;4;4	1;1;1;0;1;0;0;0	1;1;1;0;1;0;0;0	Eukaryotic initiation factor 4A-II;Eukaryotic initiation factor 4A-II, N-terminally processed	EIF4A2	;;;;	8	10	1	1	9	9	7	1	1	0	1	1	0	25.4	4.1	4.1	41.29	362	362;407;408;109;312;85;85;98	9.5									1	1			0.0053267	2.293	By MS/MS	By MS/MS	By matching	0.43718	0.60532	2.2639	2	0
E7EQY1;Q96C01;C9J2Y4;C9JF51	E7EQY1;Q96C01;C9J2Y4	3;3;2;1	3;3;2;1	3;3;2;1	Protein FAM136A	FAM136A	;;	4	3	3	3	2	2	3	2	2	3	2	2	3	12.7	12.7	12.7	26.776	245	245;138;105;163	5.06	2	3	3	1	1		3	2	2	1			0	18.317	By MS/MS	By MS/MS	By MS/MS	0.89843	1.0436	27.21	17	0
E7ER20;Q5QPM7;Q92530;H0Y555;F5H4Z3;Q5QPM9	E7ER20;Q5QPM7;Q92530;H0Y555;F5H4Z3;Q5QPM9	2;2;2;1;1;1	2;2;2;1;1;1	2;2;2;1;1;1	Proteasome inhibitor PI31 subunit	PSMF1	;;;;;	6	2	2	2	1	2	1	1	2	1	1	2	1	19.9	19.9	19.9	21.762	201	201;263;271;107;175;183	5.17	1	2						1	2				0.00082747	3.3671	By matching	By MS/MS	By MS/MS	0.4397	0.84038	19.773	6	0
E7ER89;O95340;O95340-2	E7ER89;O95340;O95340-2	6;6;6	6;6;6	6;6;6	Bifunctional 3-phosphoadenosine 5-phosphosulfate synthase 2;Sulfate adenylyltransferase;Adenylyl-sulfate kinase	PAPSS2	;;	3	6	6	6	4	3	4	4	3	4	4	3	4	15	15	15	69.997	618	618;614;619	7					4	7	1	3	1	2	1		0	12.997	By MS/MS	By MS/MS	By MS/MS	0.85971	0.87993	22.995	16	0
E7ER97;F5GXH4;O95671-2;O95671	E7ER97;F5GXH4;O95671-2;O95671	1;1;1;1	1;1;1;1	1;1;1;1	N-acetylserotonin O-methyltransferase-like protein	ASMTL	;;;	4	1	1	1	0	0	1	0	0	1	0	0	1	1.8	1.8	1.8	60.782	545	545;563;605;621	9									1				0.0065744	2.1618			By MS/MS	1.236	1.2721	NaN	1	0
E7ERH3;Q68CZ2-2;Q68CZ2	E7ERH3;Q68CZ2-2;Q68CZ2	1;1;1	1;1;1	1;1;1	Tensin-3	TNS3	;;	3	1	1	1	0	1	0	0	1	0	0	1	0	1.2	1.2	1.2	129.07	1205	1205;1205;1445	5.5					1	1							0.0015516	2.9001		By MS/MS		0.33125	0.61008	25.483	2	0
E7ERK9;Q9UI10;F8W8L6;Q9UI10-3;Q9UI10-2	E7ERK9;Q9UI10;F8W8L6;Q9UI10-3;Q9UI10-2	3;3;2;2;2	3;3;2;2;2	3;3;2;2;2	Translation initiation factor eIF-2B subunit delta	EIF2B4	;;;;	5	3	3	3	3	2	2	3	2	2	3	2	2	11.2	11.2	11.2	59.714	544	544;523;235;522;543	7.6						4	3	4	3	1			0	34.039	By MS/MS	By MS/MS	By MS/MS	0.65371	1.0347	18.169	13	0
E7ERY0;F8W938;H0Y8B6;O15381-3;O15381-4;O15381-2;O15381-5;O15381	E7ERY0;F8W938;H0Y8B6;O15381-3;O15381-4;O15381-2;O15381-5;O15381	2;2;2;2;2;2;2;2	2;2;2;2;2;2;2;2	2;2;2;2;2;2;2;2	Nuclear valosin-containing protein-like	NVL	;;;;;;;	8	2	2	2	2	2	2	2	2	2	2	2	2	5.5	5.5	5.5	63.817	580	580;589;739;659;667;750;765;856	5.86					1	6							0	16.774	By MS/MS	By MS/MS	By MS/MS	0.91695	0.98299	13.805	7	0
H7C089;E7ES35;Q5R3I4	H7C089;E7ES35;Q5R3I4	1;1;1	1;1;1	1;1;1	Tetratricopeptide repeat protein 38	TTC38	;;	3	1	1	1	0	1	0	0	1	0	0	1	0	24.4	24.4	24.4	12.772	119	119;411;469	7							1						0.0053079	2.278		By MS/MS		0.267	0.54472	NaN	1	0
E7ES43;O95757;E9PDE8;D6RJ96	E7ES43;O95757;E9PDE8;D6RJ96	21;21;19;11	17;17;15;8	17;17;15;8	Heat shock 70 kDa protein 4L	HSPA4L	;;;	4	21	17	17	18	15	11	14	12	9	14	12	9	30	24.9	24.9	97.658	870	870;839;813;531	7.82					2	11	23	22	14	8	2		0	82.777	By MS/MS	By MS/MS	By MS/MS	0.84286	1.022	11.298	82	0
F8W7U3;J3KP36;E7ESD2;Q9Y4E1-5;Q5SNT6;Q9Y4E1-3;Q9Y4E1-6;Q9Y4E1-2;Q9Y4E1;Q9Y4E1-4;Q641Q2-2;Q641Q2;F5GY39;Q5T1D7;Q5SRD0;A6NLG0;B1AP61	F8W7U3;J3KP36;E7ESD2;Q9Y4E1-5;Q5SNT6;Q9Y4E1-3;Q9Y4E1-6;Q9Y4E1-2;Q9Y4E1;Q9Y4E1-4;Q641Q2-2;Q641Q2;F5GY39	5;5;5;5;5;5;5;5;5;5;5;5;3;2;2;1;1	5;5;5;5;5;5;5;5;5;5;5;5;3;2;2;1;1	5;5;5;5;5;5;5;5;5;5;5;5;3;2;2;1;1	WASH complex subunit FAM21C;WASH complex subunit FAM21B;WASH complex subunit FAM21A	FAM21A;FAM21C;FAM21B	;;;;;;;;;;;;	17	5	5	5	3	1	2	3	1	2	3	1	2	5.7	5.7	5.7	136.86	1253	1253;1262;1279;1245;1253;1263;1279;1310;1318;1320;1320;1341;510;1067;308;132;156	4.11	1	2	2	1		1	1		1				0	17.824	By MS/MS	By MS/MS	By MS/MS	0.92477	0.98415	6.7587	3	0
E7ESL0;J3KQY1;Q9NWU5-2;Q9NWU5-3;Q9NWU5	E7ESL0;J3KQY1;Q9NWU5-2;Q9NWU5-3;Q9NWU5	1;1;1;1;1	1;1;1;1;1	1;1;1;1;1	39S ribosomal protein L22, mitochondrial	MRPL22	;;;;	5	1	1	1	1	0	1	1	0	1	1	0	1	6.1	6.1	6.1	24.325	212	212;232;120;126;206	6						2							0.0015686	2.9613	By MS/MS		By MS/MS	0.91109	0.9884	3.716	2	0
E7ESU4;Q9H0A0;E9PMU0	E7ESU4;Q9H0A0	8;8;1	8;8;1	8;8;1	N-acetyltransferase 10	NAT10	;	3	8	8	8	2	7	4	2	7	4	2	7	4	13.6	13.6	13.6	107.3	953	953;1025;288	7.48					1	4	8	4	5	1			0	20.053	By MS/MS	By MS/MS	By MS/MS	0.57905	0.91946	19.208	21	0
E7ET49;Q8NCG7-2;Q8NCG7-4;Q8NCG7	E7ET49;Q8NCG7-2;Q8NCG7-4;Q8NCG7	1;1;1;1	1;1;1;1	1;1;1;1	Sn1-specific diacylglycerol lipase beta	DAGLB	;;;	4	1	1	1	1	1	0	1	1	0	1	1	0	2.7	2.7	2.7	68.951	631	631;391;543;672	2.4	1	2	1	1									0.0015582	2.9215	By MS/MS	By MS/MS		NaN	NaN	NaN	0	0
F8WDD7;F8WCF6;P59998;E7ETI0;C9JWM7;F8WE39;H7C0A3;F8WDW3;F6TTL5	F8WDD7;F8WCF6;P59998;E7ETI0;C9JWM7;F8WE39;H7C0A3	4;4;4;4;3;2;2;1;1	4;4;4;4;3;2;2;1;1	4;4;4;4;3;2;2;1;1	Actin-related protein 2/3 complex subunit 4	ARPC4;ARPC4-TTLL3	;;;;;;	9	4	4	4	3	4	3	3	4	3	3	4	3	35.4	35.4	35.4	13.057	113	113;181;168;625;187;47;167;44;78	7.52					1	7	11	5	4	1	1	1	0	8.5149	By MS/MS	By MS/MS	By MS/MS	0.77996	0.90978	42.35	29	0
E7ETK0;P62847-2;P62847-3;P62847;P62847-4	E7ETK0;P62847-2;P62847-3;P62847;P62847-4	5;5;5;5;5	5;5;5;5;5	5;5;5;5;5	40S ribosomal protein S24	RPS24	;;;;	5	5	5	5	5	3	3	5	3	3	5	3	3	39.7	39.7	39.7	15.197	131	131;130;132;133;289	5.08	5	7	4	7	5	7	7	5	2	2	1		0	11.021	By MS/MS	By MS/MS	By MS/MS	0.86811	1.0052	12.059	49	0
E7ETM8;E7EUA0;H7BXY5;Q0ZGT2-4;Q0ZGT2-2;Q0ZGT2	E7ETM8;E7EUA0;H7BXY5;Q0ZGT2-4;Q0ZGT2-2;Q0ZGT2	1;1;1;1;1;1	1;1;1;1;1;1	1;1;1;1;1;1	Nexilin	NEXN	;;;;;	6	1	1	1	0	0	1	0	0	1	0	0	1	4.4	4.4	4.4	38.389	321	321;435;576;611;662;675	7							1						0	9.5445			By MS/MS	1.3176	1.4	NaN	1	0
E7ETU9;O00469;O00469-2;B3KWS3;C9JXZ0	E7ETU9;O00469;O00469-2;B3KWS3	6;6;6;4;1	6;6;6;4;1	6;6;6;4;1	Procollagen-lysine,2-oxoglutarate 5-dioxygenase 2	PLOD2	;;;	5	6	6	6	5	2	2	5	2	2	5	2	2	14.4	14.4	14.4	81.169	703	703;737;758;418;229	7.7					2	3	4	4	4	3			0	19.313	By MS/MS	By MS/MS	By MS/MS	1.1504	1.3331	19.25	20	0
Q75MG1;E7ETZ4;Q9Y6E2;E9PFD4;C9JF98;F8WDX8;E7EMS9;B5MCE7;B5MCH7	Q75MG1;E7ETZ4;Q9Y6E2;E9PFD4;C9JF98;F8WDX8;E7EMS9	3;3;3;2;2;2;2;1;1	3;3;3;2;2;2;2;1;1	3;3;3;2;2;2;2;1;1	Basic leucine zipper and W2 domain-containing protein 2	BZW2	;;;;;;	9	3	3	3	1	3	1	1	3	1	1	3	1	16.8	16.8	16.8	31.247	274	274;408;419;161;163;170;208;225;343	7.62					1	2	3	3	3	1			0	13.492	By MS/MS	By MS/MS	By MS/MS	0.46313	0.83974	50.559	13	0
E7EU23;P50395;P50395-2;Q5SX87;Q5SX90;Q5SX91;P31150;G5E9U5	E7EU23;P50395;P50395-2;Q5SX87	22;22;17;12;8;8;8;3	22;22;17;12;8;8;8;3	13;13;13;5;0;8;5;0	Rab GDP dissociation inhibitor beta	GDI2	;;;	8	22	22	13	19	18	13	19	18	13	11	12	10	59.5	59.5	41.2	51.18	449	449;445;400;263;148;203;447;147	7.62	1			1	13	25	39	32	35	16	2	1	0	150.42	By MS/MS	By MS/MS	By MS/MS	0.83262	0.9358	22.657	153	0
E7EU42;P47712	E7EU42;P47712	1;1	1;1	1;1	Cytosolic phospholipase A2;Phospholipase A2;Lysophospholipase	PLA2G4A	;	2	1	1	1	0	1	0	0	1	0	0	1	0	3.5	3.5	3.5	78.288	689	689;749	8								1					0.0011825	2.9905		By MS/MS		0.58069	1.007	NaN	1	0
E7EU96;P68400;P68400-2;REV__E7EP72	E7EU96;P68400;P68400-2	7;7;4;1	7;7;4;1	7;7;4;1	Casein kinase II subunit alpha	CSNK2A1	;;	4	7	7	7	5	4	2	5	4	2	5	4	2	24.2	24.2	24.2	45.31	385	385;391;255;158	7.75				1		3	3	2	5	2			0	14.712	By MS/MS	By MS/MS	By MS/MS	0.79857	1.1261	15.027	14	0
E7EUI6	E7EUI6	3	1	1	Integrin beta	ITGB1		1	3	1	1	3	3	0	1	1	0	1	1	0	26.3	8.6	8.6	17.063	152	152	8							1	2	1				0.0097907	2.0023	By MS/MS	By MS/MS		0.86631	1.5607	40.813	4	0
E7EUN9;Q9NX74	E7EUN9;Q9NX74	1;1	1;1	1;1	tRNA-dihydrouridine(20) synthase [NAD(P)+]-like	DUS2	;	2	1	1	1	0	0	1	0	0	1	0	0	1	3.7	3.7	3.7	51.388	458	458;493	6						1							0.007542	2.0974			By MS/MS	1.1037	1.1983	NaN	1	0
E7EVA0;P27816;P27816-6;P27816-2;B9ZVR1;E9PGM5;P27816-4;B5MEG9;H0Y2V1;F8W9U4;B4DSQ1;H7C456;P27816-7	E7EVA0;P27816;P27816-6;P27816-2;B9ZVR1	35;34;33;28;18;14;13;10;9;9;7;4;2	35;34;33;28;18;14;13;10;9;9;7;4;2	18;17;16;13;1;4;4;2;1;1;1;0;0	Microtubule-associated protein;Microtubule-associated protein 4	MAP4	;;;;	13	35	35	18	28	27	19	28	27	19	13	13	11	20.6	20.6	9.9	245.44	2297	2297;1152;1135;979;811;887;872;712;463;828;249;290;99	6.93	4	1	4	7	14	42	35	28	24	12	3		0	100.73	By MS/MS	By MS/MS	By MS/MS	0.94751	1.0969	21.573	151	0
F8W1C2;F8VZP8;F8VU38;F8VV34;E7EVA7;E9PGY5;Q14676-3;Q14676-2;Q14676;Q14676-4	F8W1C2;F8VZP8;F8VU38;F8VV34;E7EVA7;E9PGY5;Q14676-3;Q14676-2;Q14676;Q14676-4	2;2;2;2;2;2;2;2;2;1	2;2;2;2;2;2;2;2;2;1	2;2;2;2;2;2;2;2;2;1	Mediator of DNA damage checkpoint protein 1	MDC1	;;;;;;;;;	10	2	2	2	0	1	1	0	1	1	0	1	1	2.3	2.3	2.3	178.87	1655	1655;1655;1655;1802;1802;1825;1802;1825;2089;1066	5.67					1	2							0.0012225	3.2397		By MS/MS	By MS/MS	0.56266	1.0633	12.097	3	0
F5H583;E7EVJ5;E7EVF4;E7EWA4;Q96F07-2;Q96F07;H7C229;E7EW33;H0YLJ5;H0YL39;H0YL50;Q7L576-3;Q7L576-2	F5H583;E7EVJ5;E7EVF4;E7EWA4;Q96F07-2;Q96F07;H7C229;E7EW33	3;3;3;3;3;3;2;2;1;1;1;1;1	3;3;3;3;3;3;2;2;1;1;1;1;1	1;1;1;1;1;1;1;1;0;0;0;0;0	Cytoplasmic FMR1-interacting protein 2	CYFIP2	;;;;;;;	13	3	3	1	2	1	2	2	1	2	1	0	0	2.5	2.5	0.7	137.04	1178	1178;1227;1253;1278;1253;1278;952;1057;151;161;176;447;822	7					1	3	2	1	2				0	5.3578	By MS/MS	By MS/MS	By MS/MS	0.81955	0.95334	12.907	8	0
H0Y5B5;E7EVG2;Q86U86-5;Q86U86-4;Q86U86-7;Q86U86-3;Q86U86-9;Q86U86-2;Q86U86-8;Q86U86;C9JPI5;Q86U86-6	H0Y5B5;E7EVG2;Q86U86-5;Q86U86-4;Q86U86-7;Q86U86-3;Q86U86-9;Q86U86-2;Q86U86-8;Q86U86;C9JPI5;Q86U86-6	2;2;2;2;2;2;2;2;2;2;1;1	2;2;2;2;2;2;2;2;2;2;1;1	2;2;2;2;2;2;2;2;2;2;1;1	Protein polybromo-1	PBRM1	;;;;;;;;;;;	12	2	2	2	1	1	0	1	1	0	1	1	0	3.1	3.1	3.1	126.29	1085	1085;1461;1582;1582;1597;1602;1609;1634;1652;1689;230;856	5.5				1	1	1	1						0	9.9308	By MS/MS	By MS/MS		0.60793	1.0102	26.403	4	0
G5E9S8;G3V2E7;F8W6L3;G3V3H3;G3V5R9;E7EVH7;Q07866-8;Q07866-2;Q07866-3;Q07866;Q07866-7;Q07866-5;F8VTM4;Q07866-6;Q07866-4;Q07866-9;H0YJU9;G3V2P7;H0YJL0;H0YJT3;H0YG16	G5E9S8;G3V2E7;F8W6L3;G3V3H3;G3V5R9;E7EVH7;Q07866-8;Q07866-2;Q07866-3;Q07866;Q07866-7;Q07866-5;F8VTM4;Q07866-6;Q07866-4;Q07866-9	5;5;5;5;5;5;5;5;5;5;5;5;5;5;5;5;1;1;1;1;1	5;5;5;5;5;5;5;5;5;5;5;5;5;5;5;5;1;1;1;1;1	3;3;3;3;3;3;3;3;3;3;3;3;3;3;3;3;1;1;1;1;1	Kinesin light chain 1	KLC1	;;;;;;;;;;;;;;;	21	5	5	3	4	4	4	4	4	4	2	2	3	9.5	9.5	6	62.506	549	549;551;576;609;630;732;551;560;564;573;584;616;618;628;637;639;131;150;150;161;268	7.33					1	4	6	4	2		1		0	9.1341	By MS/MS	By MS/MS	By MS/MS	0.85889	0.99266	9.4425	17	0
E7EVH9;Q08623-2;Q08623-3;Q08623	E7EVH9;Q08623-2;Q08623-3;Q08623	1;1;1;1	1;1;1;1	1;1;1;1	Pseudouridine-5-phosphatase	HDHD1	;;;	4	1	1	1	0	1	0	0	1	0	0	1	0	12	12	12	21.466	191	191;185;208;228	5					1								0	7.6128		By MS/MS		0.39706	0.72934	NaN	1	0
E7EW20;Q9UM54-6;Q9UM54-5;Q9UM54-2;Q9UM54-4;Q9UM54-1;Q9UM54	E7EW20;Q9UM54-6;Q9UM54-5;Q9UM54-2;Q9UM54-4;Q9UM54-1;Q9UM54	2;2;1;1;1;1;1	2;2;1;1;1;1;1	2;2;1;1;1;1;1	Unconventional myosin-VI	MYO6	;;;;;;	7	2	2	2	0	0	2	0	0	2	0	0	2	2.2	2.2	2.2	148.83	1286	1286;1285;1253;1262;1285;1285;1294	6.33						2	1						0.0022346	2.6274			By MS/MS	0.64832	0.65997	8.4027	2	0
K7ERQ7;E7EWE9;K7EJH0;K7EMX1;K7EJV2;K7ESQ2;Q8NBT2	K7ERQ7;E7EWE9;K7EJH0;K7EMX1;K7EJV2;K7ESQ2;Q8NBT2	2;2;2;2;2;2;2	2;2;2;2;2;2;2	2;2;2;2;2;2;2	Kinetochore protein Spc24	SPC24	;;;;;;	7	2	2	2	1	2	0	1	2	0	1	2	0	21.4	21.4	21.4	13.596	126	126;151;168;171;172;209;197	6.33						2	1						0	6.114	By matching	By MS/MS		0.49509	0.91972	21.96	3	0
E7EWK3;F5GZS0;Q9H2U1-3;Q9H2U1-2;Q9H2U1	E7EWK3;F5GZS0;Q9H2U1-3;Q9H2U1-2;Q9H2U1	1;1;1;1;1	1;1;1;1;1	1;1;1;1;1	ATP-dependent RNA helicase DHX36	DHX36	;;;;	5	1	1	1	1	1	0	1	1	0	1	1	0	2.8	2.8	2.8	91.43	797	797;994;979;994;1008	9									2				0	6.481	By MS/MS	By MS/MS		0.66002	0.99833	12.077	2	0
E7EWP2;O75962-5;O75962-2;O75962-4;O75962;F5H228;E7EPJ7	E7EWP2;O75962-5;O75962-2;O75962-4;O75962;F5H228;E7EPJ7	3;3;3;3;3;2;2	3;3;3;3;3;2;2	3;3;3;3;3;2;2	Triple functional domain protein	TRIO	;;;;;;	7	3	3	3	2	2	0	2	2	0	2	2	0	1.9	1.9	1.9	262.68	2309	2309;2563;2921;3038;3097;1508;2500	9.8							1	2	1		6		0	6.9995	By MS/MS	By MS/MS		0.54853	0.88501	24.446	4	0
P68036-2;P68036;E7EWS7	P68036-2;P68036;E7EWS7	4;4;4	4;4;4	4;4;4	Ubiquitin-conjugating enzyme E2 L3	UBE2L3	;;	3	4	4	4	4	2	4	4	2	4	4	2	4	40.2	40.2	40.2	14.121	122	122;154;212	9.57						1			10	6	3	1	0	11.495	By MS/MS	By MS/MS	By MS/MS	0.96459	1.0888	25.82	17	0
H7C5K5;H7C4E0;E7EWX8;Q99685;H7C599;Q99685-2	H7C5K5;H7C4E0;E7EWX8;Q99685;H7C599;Q99685-2	2;2;2;2;1;1	2;2;2;2;1;1	2;2;2;2;1;1	Monoglyceride lipase	MGLL	;;;;;	6	2	2	2	0	1	1	0	1	1	0	1	1	20	20	20	16.691	155	155;209;277;303;197;283	5				1	1	1							0	8.6278		By MS/MS	By MS/MS	0.41716	0.76241	23.972	2	0
F5H1Z9;E7EX44;Q05682-5;Q05682-4;Q05682-3;Q05682-6;Q05682-2;Q05682;E9PGZ1;C9J813;C9JEK3	F5H1Z9;E7EX44;Q05682-5;Q05682-4;Q05682-3;Q05682-6;Q05682-2;Q05682;E9PGZ1;C9J813	18;18;18;18;18;18;18;18;17;15;2	18;18;18;18;18;18;18;18;17;15;2	18;18;18;18;18;18;18;18;17;15;2	Caldesmon	CALD1	;;;;;;;;;	11	18	18	18	14	12	8	14	12	8	14	12	8	39.8	39.8	39.8	62.711	543	543;557;532;538;558;563;564;793;536;459;132	8.07	1			2	4	13	17	13	12	16	8	2	0	129.19	By MS/MS	By MS/MS	By MS/MS	0.82577	0.97952	20.748	81	0
E9PAU2;Q8IY67-2;Q8IY67;K7EKR9;Q8IY67-3	E9PAU2;Q8IY67-2;Q8IY67	3;3;2;1;1	3;3;2;1;1	3;3;2;1;1	Ribonucleoprotein PTB-binding 1	RAVER1	;;	5	3	3	3	2	3	2	2	3	2	2	3	2	7.1	7.1	7.1	79.578	756	756;739;606;96;75	7.5					2	1	3	1	5				0	14.948	By MS/MS	By MS/MS	By MS/MS	0.68723	1.0047	17.059	12	0
E9PAZ2;Q96HR8	E9PAZ2;Q96HR8	1;1	1;1	1;1	H/ACA ribonucleoprotein complex non-core subunit NAF1	NAF1	;	2	1	1	1	1	1	0	1	1	0	1	1	0	3.9	3.9	3.9	41.894	389	389;494	1.5	2	2											0	13.987	By MS/MS	By MS/MS		0.65112	1.1441	21.481	4	0
F8VUW5;Q15038-4;Q15038-3;E9PB45;Q15038	F8VUW5;Q15038-4;Q15038-3;E9PB45;Q15038	1;1;1;1;1	1;1;1;1;1	1;1;1;1;1	DAZ-associated protein 2	DAZAP2	;;;;	5	1	1	1	0	1	0	0	1	0	0	1	0	13.9	13.9	13.9	10.802	108	108;86;136;146;168	3			1										0.0097973	2.0032		By MS/MS		NaN	NaN	NaN	0	0
O00139-2;O00139-1;E9PB70;O00139;O00139-4	O00139-2;O00139-1;E9PB70;O00139;O00139-4	1;1;1;1;1	1;1;1;1;1	1;1;1;1;1	Kinesin-like protein KIF2A	KIF2A	;;;;	5	1	1	1	1	1	1	1	1	1	1	1	1	1.7	1.7	1.7	75.042	660	660;679;686;706;744	6.8						1	4						0	4.334	By MS/MS	By MS/MS	By MS/MS	0.99358	1.1116	6.9648	4	2
E9PB90;P52789;B1AR62;B1AR61;B1AR63;E7ENR4;Q2TB90-3;Q2TB90-2;P19367-4;P19367-2;Q2TB90;P19367;P19367-3;P52790	E9PB90;P52789	6;6;1;1;1;1;1;1;1;1;1;1;1;1	6;6;1;1;1;1;1;1;1;1;1;1;1;1	6;6;1;1;1;1;1;1;1;1;1;1;1;1	Hexokinase;Hexokinase-2	HK2	;	14	6	6	6	1	3	2	1	3	2	1	3	2	7.4	7.4	7.4	98.972	889	889;917;114;139;291;952;736;806;905;916;917;917;921;923	6.67					1	2	1	2					0	14.755	By MS/MS	By MS/MS	By MS/MS	0.68291	0.93773	24.838	3	0
E9PBT8;J3KQJ1;Q8NBJ7-2;Q8NBJ7;F8WEX5;E9PG02;J3QT17;C9JL30;A8MXB9;C9J660;F8WA42;Q8NBJ7-5;Q8NBJ7-3	E9PBT8;J3KQJ1;Q8NBJ7-2;Q8NBJ7;F8WEX5;E9PG02;J3QT17;C9JL30;A8MXB9;C9J660;F8WA42;Q8NBJ7-5;Q8NBJ7-3	2;2;2;2;1;1;1;1;1;1;1;1;1	2;2;2;2;1;1;1;1;1;1;1;1;1	2;2;2;2;1;1;1;1;1;1;1;1;1	Sulfatase-modifying factor 2	SUMF2	;;;;;;;;;;;;	13	2	2	2	1	2	0	1	2	0	1	2	0	10.8	10.8	10.8	25.829	232	232;320;213;301;165;183;236;294;305;352;358;217;339	7.31					1	3	3	3	3				0	29.867	By MS/MS	By MS/MS		0.7134	1.2349	16.709	13	0
E9PBY7;E9PQ61;O75152	E9PBY7;E9PQ61;O75152	2;2;2	2;2;2	2;2;2	Zinc finger CCCH domain-containing protein 11A	ZC3H11A	;;	3	2	2	2	0	1	2	0	1	2	0	1	2	7.2	7.2	7.2	57.427	515	515;652;810	7.33						2				1			0	5.8559		By MS/MS	By MS/MS	0.94617	1.0068	14.662	3	0
E9PG39;E9PC15;Q53H12	E9PG39;E9PC15;Q53H12	2;2;2	2;2;2	2;2;2	Acylglycerol kinase, mitochondrial	AGK	;;	3	2	2	2	1	1	0	1	1	0	1	1	0	17.2	17.2	17.2	26.925	244	244;394;422	8.5								1	1				0	7.6027	By MS/MS	By MS/MS		0.71859	1.0739	33.437	2	1
E9PC52;Q16576;Q16576-2;Q5JP01;H0YF10;H0YCT5;H0YDK2;H0YEU5;B4DRT0;C9J959;Q5JNZ6	E9PC52;Q16576;Q16576-2;Q5JP01;H0YF10	8;8;7;5;4;3;3;2;2;1;1	3;3;2;2;0;0;0;0;0;0;0	3;3;2;2;0;0;0;0;0;0;0	Histone-binding protein RBBP7	RBBP7;RBBP4	;;;;	11	8	3	3	8	5	6	3	1	1	3	1	1	17.5	6.7	6.7	46.938	416	416;425;469;285;207;180;262;167;173;42;85	8.14						1	4	4	2	3			0	5.3289	By MS/MS	By MS/MS	By MS/MS	0.95728	1.0141	7.1295	14	0
E9PC74;Q13144;C9JRD9	E9PC74;Q13144	5;5;1	5;5;1	5;5;1	Translation initiation factor eIF-2B subunit epsilon	EIF2B5	;	3	5	5	5	5	5	2	5	5	2	5	5	2	11.3	11.3	11.3	78.346	705	705;721;107	6	3	2					5	1	4	1			0	13.554	By MS/MS	By MS/MS	By MS/MS	0.88829	0.97373	10.821	16	0
E9PCB6;Q9BYT8;H0YAF7;H0YAK4	E9PCB6;Q9BYT8;H0YAF7;H0YAK4	2;2;1;1	2;2;1;1	2;2;1;1	Neurolysin, mitochondrial	NLN	;;;	4	2	2	2	2	2	0	2	2	0	2	2	0	4.7	4.7	4.7	68.867	600	600;704;281;414	6.2						4	1						0.00083963	3.4995	By matching	By MS/MS		0.84879	0.91819	16.772	5	0
E9PCI9;P14324	E9PCI9;P14324	7;7	7;7	7;7	Farnesyl pyrophosphate synthase	FDPS	;	2	7	7	7	7	6	6	7	6	6	7	6	6	24.1	24.1	24.1	40.532	353	353;419	4.93	31	23	6	5	4	7	13	7	17	8	3	3	0	222.98	By MS/MS	By MS/MS	By MS/MS	0.90827	1.0233	24.454	97	0
G3V1R3;F5H4I8;Q5VZ84;E9PCM7;P37275;P37275-2	G3V1R3;F5H4I8;Q5VZ84;E9PCM7;P37275;P37275-2	1;1;1;1;1;1	1;1;1;1;1;1	1;1;1;1;1;1	Zinc finger E-box-binding homeobox 1	ZEB1	;;;;;	6	1	1	1	0	0	1	0	0	1	0	0	1	1.3	1.3	1.3	99.323	906	906;1057;1104;1108;1124;1125	7							1						0	4.5493			By MS/MS	0.92594	0.99133	NaN	1	0
Q14244-5;Q14244-3;Q14244-2;Q14244-4;F5H1E2;Q14244;E9PCP3	Q14244-5;Q14244-3;Q14244-2;Q14244-4;F5H1E2;Q14244;E9PCP3	5;5;5;5;5;5;5	5;5;5;5;5;5;5	5;5;5;5;5;5;5	Ensconsin	MAP7	;;;;;;	7	5	5	5	3	3	3	3	3	3	3	3	3	10.6	10.6	10.6	66.937	603	603;655;712;734;734;749;771	7.36					1	4	5		1	3			0	13.77	By MS/MS	By MS/MS	By MS/MS	0.92511	1.0221	11.158	12	0
E9PCQ3;Q9Y4E8-2;Q9Y4E8-3;Q9Y4E8;F8W0H4;Q9Y4E8-4;F8VZG8;H0YI31	E9PCQ3;Q9Y4E8-2;Q9Y4E8-3;Q9Y4E8;F8W0H4;Q9Y4E8-4	5;5;5;5;3;3;1;1	5;5;5;5;3;3;1;1	5;5;5;5;3;3;1;1	Ubiquitin carboxyl-terminal hydrolase 15	USP15	;;;;;	8	5	5	5	2	2	4	2	2	4	2	2	4	7.1	7.1	7.1	109.77	956	956;952;956;981;175;235;140;240	4.15	3	3			4	1			1	1			0	17.298	By MS/MS	By MS/MS	By MS/MS	0.87264	1.0243	11.866	11	0
E9PD53;Q9NTJ3;Q9NTJ3-2;C9JR83;C9JVD8;C9J578;C9J9E4	E9PD53;Q9NTJ3;Q9NTJ3-2	16;16;14;5;2;2;2	16;16;14;5;2;2;2	16;16;14;5;2;2;2	Structural maintenance of chromosomes protein;Structural maintenance of chromosomes protein 4	SMC4	;;	7	16	16	16	11	11	8	11	11	8	11	11	8	17.8	17.8	17.8	144.45	1263	1263;1288;1230;423;119;139;157	7.72					4	10	15	13	15	7			0	69.334	By MS/MS	By MS/MS	By MS/MS	0.86496	1.087	21.699	52	0
E9PDD9;Q9NW13;H7C5G8;C9JAA9;C9JE21	E9PDD9;Q9NW13	6;6;2;2;1	6;6;2;2;1	6;6;2;2;1	RNA-binding protein 28	RBM28	;	5	6	6	6	3	3	3	3	3	3	3	3	3	12.6	12.6	12.6	69.922	618	618;759;186;283;204	5.36	1	2			2	3	6						0	18.662	By MS/MS	By MS/MS	By MS/MS	0.79956	0.91329	24.754	14	0
E9PDU5;Q9NNW5	E9PDU5;Q9NNW5	1;1	1;1	1;1	WD repeat-containing protein 6	WDR6	;	2	1	1	1	0	1	0	0	1	0	0	1	0	3.2	3.2	3.2	116.17	1070	1070;1121	8								1					0.0098106	2.0118		By MS/MS		0.75652	1.483	NaN	1	1
E9PDV0;P32929;P32929-2	E9PDV0;P32929;P32929-2	3;3;2	3;3;2	3;3;2	Cystathionine gamma-lyase	CTH	;;	3	3	3	3	2	3	2	2	3	2	2	3	2	11.8	11.8	11.8	41.26	373	373;405;361	6.31					2	7	2	2					0	14.83	By MS/MS	By MS/MS	By MS/MS	0.82935	0.9166	22.349	13	0
F8W7G7;P02751-12;P02751-10;P02751-6;P02751-5;P02751-9;P02751-14;P02751-13;P02751-8;E9PE77;P02751-3;P02751-11;P02751;P02751-7;P02751-15;P02751-4;E9PG29;P02751-2;H0Y7Z1;H0Y4K8	F8W7G7;P02751-12;P02751-10;P02751-6;P02751-5;P02751-9;P02751-14;P02751-13;P02751-8;E9PE77;P02751-3;P02751-11;P02751;P02751-7;P02751-15;P02751-4;E9PG29;P02751-2	13;13;13;13;13;13;13;13;13;13;13;13;13;13;13;11;8;7;5;1	13;13;13;13;13;13;13;13;13;13;13;13;13;13;13;11;8;7;5;1	13;13;13;13;13;13;13;13;13;13;13;13;13;13;13;11;8;7;5;1	Fibronectin;Anastellin;Ugl-Y1;Ugl-Y2;Ugl-Y3	FN1	;;;;;;;;;;;;;;;;;	20	13	13	13	9	9	6	9	9	6	9	9	6	8.7	8.7	8.7	243.23	2211	2211;2008;2176;2184;2211;2240;2265;2267;2296;2330;2355;2386;2386;2446;2477;2031;657;642;1103;241	8.26						4	6	9	14	5			0	132.31	By MS/MS	By MS/MS	By MS/MS	0.071264	0.08139	101.72	30	30
E9PEN8;Q9UIA9;E7ESC6;H0YBE1	E9PEN8;Q9UIA9;E7ESC6	4;4;3;1	4;4;3;1	4;4;3;1	Exportin-7	XPO7	;;	4	4	4	4	1	3	3	1	3	3	1	3	3	5.3	5.3	5.3	124.84	1096	1096;1087;1088;190	5			2	1	1	5							0	16.933	By MS/MS	By MS/MS	By MS/MS	0.59603	1.1005	7.9726	3	0
F5H4R9;P50570-3;P50570-2;K7ESI9;P50570;E9PEQ4;K7ELR1	F5H4R9;P50570-3;P50570-2;K7ESI9;P50570;E9PEQ4;K7ELR1	2;2;2;2;2;2;1	2;2;2;2;2;2;1	2;2;2;2;2;2;1	Dynamin-2	DNM2	;;;;;;	7	2	2	2	0	2	1	0	2	1	0	2	1	4.7	4.7	4.7	97.993	870	870;866;866;869;870;870;479	9.33								2				1	0	4.9382		By MS/MS	By matching	0.46042	0.94239	7.2719	3	0
E9PEW0;Q9P275;Q9P275-2	E9PEW0;Q9P275;Q9P275-2	1;1;1	1;1;1	1;1;1	Ubiquitin carboxyl-terminal hydrolase;Ubiquitin carboxyl-terminal hydrolase 36	USP36	;;	3	1	1	1	0	1	0	0	1	0	0	1	0	2.1	2.1	2.1	79.034	728	728;1121;1123	8								1					0.0066271	2.2077		By MS/MS		0.52516	0.92679	NaN	1	0
E9PF10;O75694;O75694-2;D6RA13	E9PF10;O75694;O75694-2	13;13;12;1	13;13;12;1	13;13;12;1	Nuclear pore complex protein Nup155	NUP155	;;	4	13	13	13	7	10	6	7	10	6	7	10	6	13.9	13.9	13.9	148.09	1327	1327;1391;1332;54	6.9				1	8	8	9	7	8				0	135.38	By MS/MS	By MS/MS	By MS/MS	0.67835	0.90219	18.111	37	0
E9PF18;Q16836;J3KQ17;Q16836-2	E9PF18;Q16836;J3KQ17;Q16836-2	7;7;7;7	7;7;7;7	7;7;7;7	Hydroxyacyl-coenzyme A dehydrogenase, mitochondrial	HADH	;;;	4	7	7	7	5	6	4	5	6	4	5	6	4	32.7	32.7	32.7	35.236	318	318;314;331;390	6.9				1	6	8	11	7	6				0	29.894	By MS/MS	By MS/MS	By MS/MS	0.82163	1.4037	26.899	35	0
E9PF46;F8WA34;P14621	E9PF46;F8WA34;P14621	1;1;1	1;1;1	1;1;1	Acylphosphatase;Acylphosphatase-2	ACYP2	;;	3	1	1	1	0	0	1	0	0	1	0	0	1	13.4	13.4	13.4	10.298	97	97;98;99	7							1						0.0056338	2.2567			By MS/MS	0.90607	0.94633	NaN	1	0
E9PFN5;Q9Y2Q3-3;Q9Y2Q3;Q9Y2Q3-2;C9JNT3;Q9Y2Q3-4	E9PFN5;Q9Y2Q3-3;Q9Y2Q3;Q9Y2Q3-2;C9JNT3;Q9Y2Q3-4	3;3;3;3;2;2	3;3;3;3;2;2	3;3;3;3;2;2	Glutathione S-transferase kappa 1	GSTK1	;;;;;	6	3	3	3	3	2	2	3	2	2	3	2	2	21.6	21.6	21.6	21.707	190	190;214;226;282;118;183	8.08					1	1	3	2	3	3			0	8.5462	By MS/MS	By MS/MS	By MS/MS	0.853	1.1954	22.82	11	0
E9PFP1;O00459	E9PFP1;O00459	1;1	1;1	1;1	Phosphatidylinositol 3-kinase regulatory subunit beta	PIK3R2	;	2	1	1	1	1	1	0	1	1	0	1	1	0	6	6	6	52.699	481	481;728	4				2									0	5.5952	By MS/MS	By matching		0.61149	0.92292	8.9201	2	0
E9PFW3;Q96CW1-2;Q96CW1;C9JJ47;C9JJD3;H7C4C3;C9JPV8;C9JTK4;C9JGT8	E9PFW3;Q96CW1-2;Q96CW1	5;5;5;2;1;1;1;1;1	5;5;5;2;1;1;1;1;1	5;5;5;2;1;1;1;1;1	AP-2 complex subunit mu	AP2M1	;;	9	5	5	5	3	3	2	3	3	2	3	3	2	13.5	13.5	13.5	52.303	460	460;433;435;252;113;122;136;160;195	8.11						2		3	3	1			0	7.2781	By MS/MS	By MS/MS	By MS/MS	0.88501	0.92272	18.388	7	0
Q12873-2;Q12873;E9PG89	Q12873-2;Q12873;E9PG89	2;2;2	1;1;1	1;1;1	Chromodomain-helicase-DNA-binding protein 3	CHD3	;;	3	2	1	1	0	1	1	0	0	1	0	0	1	1.5	0.9	0.9	222.86	1966	1966;2000;2059	6						1							0.00081967	3.3002		By matching	By MS/MS	1.027	1.1034	NaN	1	0
E9PGB5;Q6P4A7-2;Q6P4A7	E9PGB5;Q6P4A7-2;Q6P4A7	1;1;1	1;1;1	1;1;1	Sideroflexin-4	SFXN4	;;	3	1	1	1	1	1	1	1	1	1	1	1	1	3.7	3.7	3.7	36.886	328	328;305;337	1.71	3	3	1										0.0011947	3.0797	By MS/MS	By MS/MS	By MS/MS	0.88797	1.1333	19.532	6	0
E9PGL4;H3BS10;H3BP20;P06865	E9PGL4;H3BS10;H3BP20;P06865	1;1;1;1	1;1;1;1	1;1;1;1	Beta-hexosaminidase;Beta-hexosaminidase subunit alpha	HEXA	;;;	4	1	1	1	0	1	0	0	1	0	0	1	0	3.7	3.7	3.7	34.593	301	301;509;540;529	7						1	1	1					0.009794	2.003		By MS/MS		0.52282	0.96575	29.652	3	0
H7C1D4;E9PGT1;Q15631;Q15631-2	H7C1D4;E9PGT1;Q15631;Q15631-2	4;4;4;3	4;4;4;3	4;4;4;3	Translin	TSN	;;;	4	4	4	4	3	3	0	3	3	0	3	3	0	29.2	29.2	29.2	21.01	185	185;223;228;148	8.36						1	2	2	4	2			0	10.542	By MS/MS	By MS/MS		0.47349	0.86561	13.445	11	0
H7C3S9;E9PGT6;Q99627-2;Q99627;B8ZZP3	H7C3S9;E9PGT6;Q99627-2;Q99627;B8ZZP3	2;2;2;2;1	2;2;2;2;1	2;2;2;2;1	COP9 signalosome complex subunit 8	COPS8	;;;;	5	2	2	2	0	2	2	0	2	2	0	2	2	42.2	42.2	42.2	8.9341	83	83;173;160;209;206	6.33					3	2	2	2					0	28.441		By MS/MS	By MS/MS	0.93455	1.0448	7.0244	8	0
E9PH29;P30048	E9PH29;P30048	8;8	8;8	8;8	Thioredoxin-dependent peroxide reductase, mitochondrial	PRDX3	;	2	8	8	8	8	5	4	8	5	4	8	5	4	46.2	46.2	46.2	25.838	238	238;256	7.5			1	3	2	13	19	19	14	6	1		0	31.612	By MS/MS	By MS/MS	By MS/MS	0.81421	0.98937	27.733	72	0
E9PHA2;Q15003;C9J470;B4E189;C9JZP1;H7C415	E9PHA2;Q15003;C9J470;B4E189	8;8;6;6;3;2	8;8;6;6;3;2	8;8;6;6;3;2	Condensin complex subunit 2	NCAPH	;;;	6	8	8	8	6	7	5	6	7	5	6	7	5	16.4	16.4	16.4	81.572	730	730;741;608;605;216;182	7.58				1	1	4	10	5	8	2			0	36.791	By MS/MS	By MS/MS	By MS/MS	0.77563	1.0159	22.49	26	0
E9PHM2;Q15031	E9PHM2;Q15031	1;1	1;1	1;1	Probable leucine--tRNA ligase, mitochondrial	LARS2	;	2	1	1	1	0	1	0	0	1	0	0	1	0	1.2	1.2	1.2	96.93	860	860;903	3			1										0.0053097	2.2794		By MS/MS		NaN	NaN	NaN	0	0
E9PHV4;O15514	E9PHV4;O15514	1;1	1;1	1;1	DNA-directed RNA polymerase II subunit RPB4	POLR2D	;	2	1	1	1	0	1	0	0	1	0	0	1	0	13.6	13.6	13.6	12.777	110	110;142	6						1							0.0085499	2.0823		By MS/MS		0.56572	1.0561	NaN	1	1
P52594-2;P52594-3;P52594;E9PHX7;C9J2I0;B8ZZY2	P52594-2;P52594-3;P52594;E9PHX7;C9J2I0;B8ZZY2	2;2;2;2;1;1	2;2;2;2;1;1	2;2;2;2;1;1	Arf-GAP domain and FG repeat-containing protein 1	AGFG1	;;;;;	6	2	2	2	2	2	2	2	2	2	2	2	2	5.7	5.7	5.7	54.181	522	522;560;562;584;238;541	6.06				2	3	6	4	2					0	9.8492	By MS/MS	By MS/MS	By MS/MS	0.72037	1.0121	22.285	17	0
E9PHY5;O43491-3;E9PPD9;O43491;E9PII3;E9PK52;O43491-2;E9PJP4;E9PQN0;E9PRG1;E9PIG0;E9PQD2;Q6ZSX4;E9PN54;Q6R5J7	E9PHY5;O43491-3;E9PPD9;O43491;E9PII3;E9PK52;O43491-2;E9PJP4;E9PQN0;E9PRG1;E9PIG0;E9PQD2	5;5;5;5;4;4;4;3;3;3;3;3;1;1;1	5;5;5;5;4;4;4;3;3;3;3;3;1;1;1	5;5;5;5;4;4;4;3;3;3;3;3;1;1;1	Band 4.1-like protein 2	EPB41L2	;;;;;;;;;;;	15	5	5	5	3	2	3	3	2	3	3	2	3	7	7	7	104.36	935	935;747;852;1005;706;811;673;118;127;153;162;179;201;240;383	7.21						3	8	1	1	1			0	79.261	By MS/MS	By MS/MS	By MS/MS	0.83734	1.0262	29.343	14	0
E9PLM9;E9PR04;E9PI55;E9PQR7;E9PM90;Q9UK41;Q9UK41-2	E9PLM9;E9PR04;E9PI55;E9PQR7;E9PM90;Q9UK41;Q9UK41-2	1;1;1;1;1;1;1	1;1;1;1;1;1;1	1;1;1;1;1;1;1	Vacuolar protein sorting-associated protein 28 homolog	VPS28	;;;;;;	7	1	1	1	0	1	0	0	1	0	0	1	0	71.4	71.4	71.4	3.9415	35	35;53;65;161;185;221;233	7.5							1	1					0.00087108	3.8872		By MS/MS		0.44083	0.88545	8.159	2	0
E9PL01;E9PI68;Q15005;E9PRB9	E9PL01;E9PI68;Q15005	3;3;3;1	3;3;3;1	3;3;3;1	Signal peptidase complex subunit 2	SPCS2	;;	4	3	3	3	2	3	2	2	3	2	2	3	2	31.8	31.8	31.8	17.027	157	157;257;226;87	4.8	1	3	4	4	3	1			2		2		0	7.2962	By MS/MS	By MS/MS	By MS/MS	0.78987	0.87429	24.828	16	0
E9PI87;Q9BUP3-2;Q9BUP3;Q9BUP3-3	E9PI87;Q9BUP3-2;Q9BUP3;Q9BUP3-3	2;2;2;1	2;2;2;1	2;2;2;1	Oxidoreductase HTATIP2	HTATIP2	;;;	4	2	2	2	1	1	2	1	1	2	1	1	2	10.7	10.7	10.7	21.976	196	196;133;242;276	3.1	2	2	3	1	1		1						0.00084281	3.5649	By MS/MS	By MS/MS	By MS/MS	1.0395	1.104	5.4671	6	0
E9PID8;P33240-2;P33240;E7EWR4	E9PID8;P33240-2;P33240;E7EWR4	7;7;7;6	7;7;7;6	5;5;5;4	Cleavage stimulation factor subunit 2	CSTF2	;;;	4	7	7	5	2	5	5	2	5	5	1	4	3	23.1	23.1	16.7	46.665	438	438;560;577;597	6.87			1	1	4	4	4	5	1	3			0	21.563	By MS/MS	By MS/MS	By MS/MS	0.97251	1.0326	9.9583	13	0
E9PIN3;Q9UBU9;Q9UBU9-2	E9PIN3;Q9UBU9;Q9UBU9-2	4;4;2	4;4;2	4;4;2	Nuclear RNA export factor 1	NXF1	;;	3	4	4	4	2	0	3	2	0	3	2	0	3	7.5	7.5	7.5	68.106	603	603;619;356	7.78						2	1	3	3				0	6.4696	By MS/MS		By MS/MS	1.1688	1.2359	20.035	9	0
E9PIR3;Q9Y5J9	E9PIR3;Q9Y5J9	1;1	1;1	1;1	Mitochondrial import inner membrane translocase subunit Tim8 B	TIMM8B	;	2	1	1	1	1	1	1	1	1	1	1	1	1	40.6	40.6	40.6	3.4488	32	32;83	2.71	3	3	4	3	1								0	16.655	By MS/MS	By MS/MS	By MS/MS	0.78291	1.0615	24.285	10	0
E9PQP3;E9PIY6;G5E9L0;Q8N6H7;E9PM18;E9PMR9;E9PM63;E9PNY8;E9PMU9;E9PJT7;H0YDN9;E9PK28;E9PN48;B7Z9M7;B4DX29	E9PQP3;E9PIY6;G5E9L0;Q8N6H7;E9PM18;E9PMR9;E9PM63;E9PNY8;E9PMU9;E9PJT7;H0YDN9;E9PK28;E9PN48;B7Z9M7;B4DX29	2;2;2;2;1;1;1;1;1;1;1;1;1;1;1	2;2;2;2;1;1;1;1;1;1;1;1;1;1;1	2;2;2;2;1;1;1;1;1;1;1;1;1;1;1	ADP-ribosylation factor GTPase-activating protein 2	ARFGAP2	;;;;;;;;;;;;;;	15	2	2	2	1	2	0	1	2	0	1	2	0	8.8	8.8	8.8	30.597	274	274;327;385;521;70;89;94;110;156;173;237;239;252;252;414	6.67					1	1	3	1					0	4.8423	By matching	By MS/MS		0.35356	0.67843	9.5576	6	0
E9PJ60;Q9UHI6	E9PJ60;Q9UHI6	2;2	2;2	2;2	Probable ATP-dependent RNA helicase DDX20	DDX20	;	2	2	2	2	0	1	1	0	1	1	0	1	1	6.5	6.5	6.5	49.374	432	432;824	7				1						1			0.0032943	2.5053		By MS/MS	By MS/MS	1.1385	1.291	NaN	1	0
E9PJ81;E9PRQ7;Q04323;Q04323-2;E9PS08	E9PJ81;E9PRQ7;Q04323;Q04323-2	3;3;3;3;1	3;3;3;3;1	3;3;3;3;1	UBX domain-containing protein 1	UBXN1	;;;	5	3	3	3	2	2	1	2	2	1	2	2	1	20	20	20	32.611	290	290;293;297;312;100	4.44	3	1			1		2	2					0	11.568	By MS/MS	By MS/MS	By MS/MS	0.82119	0.99129	17.218	8	0
E9PJF0;E9PQW4;P27361-2;P27361-3;P27361	E9PJF0;E9PQW4;P27361-2;P27361-3;P27361	1;1;1;1;1	1;1;1;1;1	1;1;1;1;1	Mitogen-activated protein kinase;Mitogen-activated protein kinase 3	MAPK3	;;;;	5	1	1	1	1	1	1	1	1	1	1	1	1	4.4	4.4	4.4	35.737	316	316;339;335;357;379	3.36	1	3	3	5	1	1							0	5.1031	By MS/MS	By MS/MS	By MS/MS	0.81076	0.86309	12.64	10	0
E9PJH7;Q9H936;K4DIA8;K4DIA2;K4DIB0;K4DIB2;E9PQ36;K4DIB8;E9PI74;K4DIB3;E9PS95;Q9H1K4	E9PJH7;Q9H936;K4DIA8;K4DIA2;K4DIB0;K4DIB2;E9PQ36;K4DIB8;E9PI74;K4DIB3;E9PS95;Q9H1K4	2;2;1;1;1;1;1;1;1;1;1;1	2;2;1;1;1;1;1;1;1;1;1;1	2;2;1;1;1;1;1;1;1;1;1;1	Mitochondrial glutamate carrier 1;Mitochondrial glutamate carrier 2	SLC25A22;SLC25A18	;;;;;;;;;;;	12	2	2	2	1	1	1	1	1	1	1	1	1	13.1	13.1	13.1	27.715	260	260;323;106;110;113;114;119;123;127;135;196;315	7.83							2	3	1				0	4.8089	By MS/MS	By MS/MS	By MS/MS	0.80951	1.1188	21.786	6	0
E9PQR3;E9PKM5;E9PRK8;E9PK45;E9PKY7;P02794	E9PQR3;E9PKM5;E9PRK8;E9PK45;E9PKY7;P02794	1;1;1;1;1;1	1;1;1;1;1;1	1;1;1;1;1;1	Ferritin;Ferritin heavy chain;Ferritin heavy chain, N-terminally processed	FTH1	;;;;;	6	1	1	1	1	1	1	1	1	1	1	1	1	18	18	18	5.6423	50	50;81;95;102;114;183	3.57	1	3	3	2	4	1							0.0011862	3.0188	By MS/MS	By MS/MS	By MS/MS	1.0002	1.1787	12.525	10	0
E9PK47;P06737-2;P06737;E9PMM6	E9PK47;P06737-2;P06737;E9PMM6	8;8;8;5	8;8;8;5	7;7;7;4	Alpha-1,4 glucan phosphorylase;Glycogen phosphorylase, liver form	PYGL	;;;	4	8	8	7	5	7	2	5	7	2	4	6	1	14.3	14.3	12.8	94.069	819	819;813;847;306	7.21					1	8	7	2	5	1			0	21.224	By MS/MS	By MS/MS	By MS/MS	0.64912	0.85134	27.667	20	0
E9PS17;E9PK59;Q96KG9-5;Q96KG9-3;Q96KG9-4;Q96KG9-6;Q96KG9-2;Q96KG9;H0YDH0;E9PPN3	E9PS17;E9PK59;Q96KG9-5;Q96KG9-3;Q96KG9-4;Q96KG9-6;Q96KG9-2;Q96KG9;H0YDH0;E9PPN3	2;2;2;2;2;2;2;2;1;1	2;2;2;2;2;2;2;2;1;1	2;2;2;2;2;2;2;2;1;1	N-terminal kinase-like protein	SCYL1	;;;;;;;;;	10	2	2	2	0	1	1	0	1	1	0	1	1	5.3	5.3	5.3	85.718	775	775;780;626;707;781;787;791;808;280;665	7						1		1					0	14.597		By MS/MS	By MS/MS	0.69933	0.99267	20.341	2	0
E9PKC4;Q9Y446;E9PQ15;E9PJR7;E9PRW6;E9PK71	E9PKC4;Q9Y446;E9PQ15;E9PJR7;E9PRW6;E9PK71	2;2;1;1;1;1	2;2;1;1;1;1	2;2;1;1;1;1	Plakophilin-3	PKP3	;;;;;	6	2	2	2	1	2	0	1	2	0	1	2	0	20.8	20.8	20.8	21.089	197	197;797;76;120;156;212	7.2						2	1	1	1				0	7.938	By MS/MS	By MS/MS		0.55232	0.9423	20.373	5	0
E9PKE5;E9PQD5;E9PRV0;E9PKX7;Q9UID3	E9PKE5;E9PQD5;E9PRV0;E9PKX7;Q9UID3	1;1;1;1;1	1;1;1;1;1	1;1;1;1;1	Vacuolar protein sorting-associated protein 51 homolog	VPS51	;;;;	5	1	1	1	0	0	1	0	0	1	0	0	1	34.6	34.6	34.6	8.2409	81	81;163;233;334;782	1.5	1	1											0.00081833	3.2922			By MS/MS	1.0067	1.0145	3.6818	2	0
H7BXH2;E9PKF6;G8JLI3;Q5H9R7-4;Q5H9R7-6;Q5H9R7-2;Q5H9R7;Q5H9R7-5;H0YEN2;E9PQP7;Q5H9R7-3;H0YDK9	H7BXH2;E9PKF6;G8JLI3;Q5H9R7-4;Q5H9R7-6;Q5H9R7-2;Q5H9R7;Q5H9R7-5;H0YEN2;E9PQP7;Q5H9R7-3	3;3;3;3;3;3;3;3;2;2;2;1	3;3;3;3;3;3;3;3;2;2;2;1	3;3;3;3;3;3;3;3;2;2;2;1	Serine/threonine-protein phosphatase 6 regulatory subunit 3	PPP6R3	;;;;;;;;;;	12	3	3	3	2	2	1	2	2	1	2	2	1	4.8	4.8	4.8	92.407	827	827;838;879;793;844;867;873;879;580;641;791;51	4.29	1	1	2		1		1		1				0	20.045	By MS/MS	By MS/MS	By MS/MS	0.60754	0.8835	30.374	2	0
Q2TAM5;E9PKH5;Q04206-2;Q04206-3;Q04206;E9PI38;E9PQS6;E9PKV4;Q04206-4	Q2TAM5;E9PKH5;Q04206-2;Q04206-3;Q04206;E9PI38;E9PQS6;E9PKV4;Q04206-4	2;2;2;2;2;1;1;1;1	2;2;2;2;2;1;1;1;1	2;2;2;2;2;1;1;1;1	Transcription factor p65	RELA	;;;;;;;;	9	2	2	2	2	2	1	2	2	1	2	2	1	10.3	10.3	10.3	42.868	377	377;418;537;541;551;185;208;237;548	7.38						3	1	2	2				0	5.3224	By MS/MS	By MS/MS	By MS/MS	0.89004	0.93134	12.3	8	0
E9PN51;F8W9K7;E9PKH6;E9PPW7;O00217	E9PN51;F8W9K7;E9PKH6;E9PPW7;O00217	1;1;1;1;1	1;1;1;1;1	1;1;1;1;1	NADH dehydrogenase [ubiquinone] iron-sulfur protein 8, mitochondrial	NDUFS8	;;;;	5	1	1	1	1	1	0	1	1	0	1	1	0	8.2	8.2	8.2	12.405	110	110;124;138;184;210	7							2						0.0043103	2.3872	By MS/MS	By MS/MS		0.84075	1.1661	31.253	2	2
E9PLH9;E9PP14;E9PKL9;Q13630;E9PP60	E9PLH9;E9PP14;E9PKL9;Q13630;E9PP60	3;3;3;3;2	3;3;3;3;2	3;3;3;3;2	GDP-L-fucose synthase	TSTA3	;;;;	5	3	3	3	2	2	3	2	2	3	2	2	3	26.1	26.1	26.1	12.885	119	119;198;268;321;115	5.35		1	3	2	2	3	4	2					0	8.2208	By MS/MS	By MS/MS	By MS/MS	1.0433	1.0849	17.215	17	0
E9PQF9;E9PKN0;E9PQ01;O94913	E9PQF9;E9PKN0;E9PQ01;O94913	1;1;1;1	1;1;1;1	1;1;1;1	Pre-mRNA cleavage complex 2 protein Pcf11	PCF11	;;;	4	1	1	1	0	1	1	0	1	1	0	1	1	14.1	14.1	14.1	11.145	99	99;784;999;1555	1.67	1	2											0.0015656	2.9533		By MS/MS	By MS/MS	0.97754	1.0115	18.563	3	0
E9PKP7;P17480-2;P17480;E9PMM2;E9PLT2	E9PKP7;P17480-2;P17480	3;3;3;1;1	3;3;3;1;1	3;3;3;1;1	Nucleolar transcription factor 1	UBTF	;;	5	3	3	3	2	3	0	2	3	0	2	3	0	7	7	7	87.435	745	745;727;764;149;194	7.12	1	1							6				0	7.136	By MS/MS	By MS/MS		0.52753	1.0026	15.484	8	0
E9PKV2;Q9NRX2	E9PKV2;Q9NRX2	2;2	2;2	2;2	39S ribosomal protein L17, mitochondrial	MRPL17	;	2	2	2	2	0	0	2	0	0	2	0	0	2	13.4	13.4	13.4	16.371	142	142;175	7							2						0.0025916	2.5846			By MS/MS	1.3335	1.333	27.334	2	1
E9PL22;Q9Y4L1;E9PJ21;B7Z909;J3KTF1	E9PL22;Q9Y4L1;E9PJ21	22;22;13;10;6	22;22;13;10;6	17;17;8;8;1	Hypoxia up-regulated protein 1	HYOU1	;;	5	22	22	17	13	17	15	13	17	15	10	13	11	32.1	32.1	25.4	104.78	937	937;999;656;559;224	7.45					9	25	23	15	25	7	1		0	87.356	By MS/MS	By MS/MS	By MS/MS	0.74439	0.93654	22.52	101	0
F8VSA6;E9PS38;E9PL57;Q15843	F8VSA6;E9PS38;E9PL57;Q15843	2;2;2;2	2;2;2;2	2;2;2;2	NEDD8	NEDD8;NEDD8-MDP1	;;;	4	2	2	2	2	1	1	2	1	1	2	1	1	46	46	46	5.8668	50	50;84;170;81	8.5							1	2	2	1			0	5.5874	By MS/MS	By MS/MS	By MS/MS	0.8415	0.94701	33.197	5	0
E9PL82;E9PRJ3;E9PMR4;P48509	E9PL82;E9PRJ3;E9PMR4;P48509	2;2;2;2	2;2;2;2	2;2;2;2	Tetraspanin;CD151 antigen	CD151	;;;	4	2	2	2	1	0	1	1	0	1	1	0	1	13.2	13.2	13.2	14.584	129	129;178;251;253	8.33								2	1				0.0098272	2.0194	By MS/MS		By MS/MS	0.81932	0.8827	8.1364	3	1
E9PLA2;Q5JR06;Q5JR07;E9PQH6;Q5JR08;Q5JR05;E9PN11;P08134	E9PLA2;Q5JR06;Q5JR07;E9PQH6;Q5JR08;Q5JR05;E9PN11;P08134	4;4;4;4;4;4;4;4	1;1;1;1;1;1;1;1	1;1;1;1;1;1;1;1	Rho-related GTP-binding protein RhoC	RHOC	;;;;;;;	8	4	1	1	2	3	2	0	1	0	0	1	0	68.2	36.4	36.4	7.2674	66	66;92;127;169;189;199;229;193	5					1								0.0091681	2.0387	By matching	By MS/MS	By matching	0.65507	1.2274	NaN	1	1
E9PLD0;Q9H0U4;H0YLJ8;H0YL94;H0YMN7;H0YNE9;F5GY21;P51153;Q92930;P59190-2;P59190	E9PLD0;Q9H0U4	4;4;1;1;1;1;1;1;1;1;1	4;4;1;1;1;1;1;1;1;1;1	2;2;0;0;0;0;0;0;0;0;0	Ras-related protein Rab-1B	RAB1B	;	11	4	4	2	4	3	3	4	3	3	2	1	1	30.8	30.8	14.8	18.483	169	169;201;47;48;92;188;190;203;207;208;212	6.11	5	3	1	1	1	6	6	5	3	3	2		0	10.977	By MS/MS	By MS/MS	By MS/MS	0.78279	0.90715	8.6922	35	0
E9PLK3;P55786;B7Z463;E9PP11;E5RJ24;E7EWZ2;A6NEC2;H0YAQ6;E9PJY4;E9PPD4;F5GZY4;A6NEC2-3;H0YCQ5;H0YDG0	E9PLK3;P55786;B7Z463	11;11;10;4;4;4;4;3;2;2;2;2;1;1	11;11;10;4;4;4;4;3;2;2;2;2;1;1	11;11;10;4;4;4;4;3;2;2;2;2;1;1	Puromycin-sensitive aminopeptidase	NPEPPS	;;	14	11	11	11	8	11	7	8	11	7	8	11	7	15.1	15.1	15.1	102.99	915	915;919;839;201;471;478;478;431;141;163;324;163;65;169	7.32			1	2	2	14	13	14	14	2			0	32.448	By MS/MS	By MS/MS	By MS/MS	0.91399	0.99314	20.431	54	0
I3L3B4;F8W9H0;E9PLN8;Q9BQB6-3;Q9BQB6-2;Q9BQB6	I3L3B4;F8W9H0;E9PLN8;Q9BQB6-3;Q9BQB6-2;Q9BQB6	1;1;1;1;1;1	1;1;1;1;1;1	1;1;1;1;1;1	Vitamin K epoxide reductase complex subunit 1	VKORC1	;;;;;	6	1	1	1	1	1	1	1	1	1	1	1	1	12.5	12.5	12.5	11.082	104	104;149;166;92;156;163	6.67						1	2						0.0066064	2.1885	By MS/MS	By matching	By MS/MS	0.89325	0.89136	42.779	3	0
E9PLQ8;E9PRB8	E9PLQ8;E9PRB8	4;3	1;1	1;1			;	2	4	1	1	4	3	2	1	1	1	1	1	1	36.7	12.9	12.9	15.584	139	139;120	2	3	2	1	1									0	27.65	By MS/MS	By MS/MS	By MS/MS	0.86079	1.1129	24.157	7	0
E9PM35;J3KPP7;P49407-2;P49407	E9PM35;J3KPP7;P49407-2;P49407	1;1;1;1	1;1;1;1	1;1;1;1	Beta-arrestin-1	ARRB1	;;;	4	1	1	1	1	1	0	1	1	0	1	1	0	9.3	9.3	9.3	29.239	258	258;418;410;418	7.5							2	2					0.00086806	3.8432	By MS/MS	By MS/MS		0.84669	1.0117	15.635	3	0
E9PMI6;J3KN38;P54105;E9PJF4	E9PMI6;J3KN38;P54105;E9PJF4	2;2;2;1	2;2;2;1	2;2;2;1	Methylosome subunit pICln	CLNS1A	;;;	4	2	2	2	1	2	2	1	2	2	1	2	2	26.3	26.3	26.3	18.259	167	167;203;237;179	7.86							2	4	1				0	7.3487	By MS/MS	By MS/MS	By MS/MS	0.71503	0.94186	22.677	7	0
E9PMT1;P49662	E9PMT1;P49662	1;1	1;1	1;1	Caspase-4;Caspase-4 subunit 1;Caspase-4 subunit 2	CASP4	;	2	1	1	1	0	1	0	0	1	0	0	1	0	15.6	15.6	15.6	17.067	147	147;377	8.5								1	1				0	9.8103		By MS/MS		0.56174	1.0477	9.5892	2	0
E9PN17;O75964	E9PN17;O75964	2;2	2;2	2;2	ATP synthase subunit g, mitochondrial	ATP5L	;	2	2	2	2	2	2	2	2	2	2	2	2	2	31.6	31.6	31.6	8.4518	76	76;103	6.88					2	5	4	5	1				0.00083893	3.494	By MS/MS	By MS/MS	By MS/MS	0.66338	0.96588	52.422	17	0
E9PN57;H0YEK1;G3V1B8;H0YEB6;O60232	E9PN57;H0YEK1;G3V1B8;H0YEB6;O60232	1;1;1;1;1	1;1;1;1;1	1;1;1;1;1	Sjoegren syndrome/scleroderma autoantigen 1	SSSCA1	;;;;	5	1	1	1	0	0	1	0	0	1	0	0	1	28.3	28.3	28.3	6.7918	60	60;107;162;193;199	6.5						1	1						0.00081934	3.2988			By MS/MS	0.9857	1.0209	16.234	2	0
E9PN81;Q8TDP1-2;Q8TDP1	E9PN81;Q8TDP1-2;Q8TDP1	1;1;1	1;1;1	1;1;1	Ribonuclease H2 subunit C	RNASEH2C	;;	3	1	1	1	1	1	1	1	1	1	1	1	1	4.5	4.5	4.5	26.302	247	247;163;164	1.67	3	2	1										0.0043321	2.4195	By MS/MS	By MS/MS	By MS/MS	0.93169	0.9754	15.335	4	0
E9PNK6;E9PPQ1;J3KNE7;Q16890-4;Q16890-3;Q16890-2;F6V707;Q16890	E9PNK6;E9PPQ1;J3KNE7;Q16890-4;Q16890-3;Q16890-2;F6V707;Q16890	1;1;1;1;1;1;1;1	1;1;1;1;1;1;1;1	1;1;1;1;1;1;1;1	Tumor protein D53	TPD52L1	;;;;;;;	8	1	1	1	0	0	1	0	0	1	0	0	1	8.4	8.4	8.4	18.661	166	166;191;209;102;131;144;175;204	7							1						0	15.168			By MS/MS	1.16	1.2202	NaN	1	1
E9PNQ1;P46977	E9PNQ1;P46977	1;1	1;1	1;1	Dolichyl-diphosphooligosaccharide--protein glycosyltransferase subunit STT3A	STT3A	;	2	1	1	1	1	1	1	1	1	1	1	1	1	1.8	1.8	1.8	69.588	613	613;705	7.67						1	3		1	1			0.0043197	2.4068	By MS/MS	By MS/MS	By MS/MS	0.76041	0.9099	20.34	6	0
E9PNW4;E9PR17;P13987	E9PNW4;E9PR17;P13987	2;2;2	2;2;2	2;2;2	CD59 glycoprotein	CD59	;;	3	2	2	2	2	1	1	2	1	1	2	1	1	18.5	18.5	18.5	11.985	108	108;130;128	8.44						1	1	3	1	3			0.00087873	3.9976	By MS/MS	By MS/MS	By MS/MS	0.65748	0.74098	27.453	8	0
E9PNW8;Q8WVX9	E9PNW8;Q8WVX9	2;2	2;2	2;2	Fatty acyl-CoA reductase 1	FAR1	;	2	2	2	2	2	1	1	2	1	1	2	1	1	7.5	7.5	7.5	37.481	335	335;515	6					1	4	1						0	8.8836	By MS/MS	By matching	By MS/MS	0.79025	0.86963	7.1578	6	0
G3V158;E9PPM8;Q9Y315;E9PPK3;E9PMH9;E9PML7	G3V158;E9PPM8;Q9Y315;E9PPK3;E9PMH9;E9PML7	2;2;2;1;1;1	2;2;2;1;1;1	2;2;2;1;1;1	Deoxyribose-phosphate aldolase	DERA	;;;;;	6	2	2	2	2	2	0	2	2	0	2	2	0	15.2	15.2	15.2	25.113	230	230;275;318;98;163;236	8.2							1	2	2				0	4.1966	By MS/MS	By MS/MS		0.59182	0.82308	27.896	4	0
E9PPQ6;Q9P016-2;Q9P016	E9PPQ6;Q9P016-2;Q9P016	2;2;2	2;2;2	2;2;2	Thymocyte nuclear protein 1	THYN1	;;	3	2	2	2	1	0	1	1	0	1	1	0	1	13.9	13.9	13.9	13.408	122	122;166;225	7.5							1	1					0.00082372	3.3271	By MS/MS		By MS/MS	0.85712	0.93459	0.26883	2	0
E9PPY3;O43159	E9PPY3;O43159	1;1	1;1	1;1	Ribosomal RNA-processing protein 8	RRP8	;	2	1	1	1	0	1	0	0	1	0	0	1	0	4.6	4.6	4.6	34.2	306	306;456	9									1				0.0019194	2.8341		By MS/MS		0.47331	0.85675	NaN	1	0
E9PQI5;H0YI46;E9PQ80;E9PSI1;Q9BY43;Q14D22;H0YI89	E9PQI5;H0YI46;E9PQ80;E9PSI1;Q9BY43;Q14D22;H0YI89	2;2;2;2;2;2;1	2;2;2;2;2;2;1	2;2;2;2;2;2;1	Charged multivesicular body protein 4a	CHMP4A	;;;;;;	7	2	2	2	2	2	2	2	2	2	2	2	2	13.9	13.9	13.9	18.845	166	166;205;213;815;222;265;61	7.12					1	3	6	5	1				0	12.268	By MS/MS	By MS/MS	By MS/MS	0.71793	0.95874	14.463	16	0
E9PR16;G3V198;Q12769	E9PR16;G3V198;Q12769	2;2;2	2;2;2	2;2;2	Nuclear pore complex protein Nup160	NUP160	;;	3	2	2	2	1	2	0	1	2	0	1	2	0	3	3	3	118.14	1037	1037;1235;1436	8.33							1		2				0.00085653	3.7074	By MS/MS	By MS/MS		0.55782	0.99769	11.334	3	1
E9PR30;P62861	E9PR30;P62861	2;2	2;2	2;2	40S ribosomal protein S30	FAU	;	2	2	2	2	2	1	1	2	1	1	2	1	1	11.2	11.2	11.2	10.905	98	98;59	8.32					1	3	4	4	3	5	1	1	0.00088106	4.0423	By MS/MS	By MS/MS	By MS/MS	0.94924	1.0302	19.791	22	0
E9PRT4;Q4G0F5	E9PRT4;Q4G0F5	1;1	1;1	1;1	Vacuolar protein sorting-associated protein 26B	VPS26B	;	2	1	1	1	0	1	1	0	1	1	0	1	1	3.6	3.6	3.6	38.199	335	335;336	9.33									2	1			0	9.3658		By MS/MS	By MS/MS	1.1015	1.1262	18.194	3	1
J3KND1;E9PRZ1;Q96ER3;H0YCN7;H0YEK5;E9PMD2	J3KND1;E9PRZ1;Q96ER3;H0YCN7;H0YEK5;E9PMD2	2;2;2;1;1;1	2;2;2;1;1;1	2;2;2;1;1;1	Protein SAAL1	SAAL1	;;;;;	6	2	2	2	1	1	2	1	1	2	1	1	2	6.6	6.6	6.6	53.458	473	473;476;474;149;264;353	5				3	3			1					0	14.545	By MS/MS	By MS/MS	By MS/MS	1.1831	1.1996	16.4	7	0
E9PSE5;P50897-2;P50897	E9PSE5;P50897-2;P50897	1;1;1	1;1;1	1;1;1	Palmitoyl-protein thioesterase 1	PPT1	;;	3	1	1	1	1	1	0	1	1	0	1	1	0	17.2	17.2	17.2	10.016	87	87;203;306	6.2				1		2	1	1					0.0032835	2.4878	By MS/MS	By MS/MS		1.0468	1.1007	22.68	5	0
F2Z2H2;Q15404-2;Q15404	F2Z2H2;Q15404-2;Q15404	1;1;1	1;1;1	1;1;1	Ras suppressor protein 1	RSU1	;;	3	1	1	1	0	1	0	0	1	0	0	1	0	13.6	13.6	13.6	19.737	176	176;224;277	5					1								0	6.4045		By MS/MS		0.5283	1.0078	NaN	1	0
F2Z2U8;G8JLL9;Q7Z406;Q7Z406-6;Q7Z406-2;Q7Z406-5;Q7Z406-4	F2Z2U8;G8JLL9;Q7Z406;Q7Z406-6;Q7Z406-2;Q7Z406-5;Q7Z406-4	6;6;6;6;6;5;5	2;2;2;2;2;2;2	2;2;2;2;2;2;2	Myosin-14	MYH14	;;;;;;	7	6	2	2	5	4	3	1	1	2	1	1	2	3.4	1.3	1.3	231.21	2028	2028;2036;1995;2003;2036;1478;1779	7.25					1	2	2	1	1	1			0.0012141	3.1807	By MS/MS	By MS/MS	By MS/MS	0.79242	0.8921	22.23	7	0
F2Z2Y4;O00764;F2Z3F8;O00764-3;O00764-2	F2Z2Y4;O00764;F2Z3F8;O00764-3;O00764-2	6;6;5;5;5	6;6;5;5;5	6;6;5;5;5	Pyridoxal kinase	PDXK	;;;;	5	6	6	6	4	5	1	4	5	1	4	5	1	34.9	34.9	34.9	30.638	272	272;312;259;239;284	7.58					3	4	3	5	8	1			0	23.677	By MS/MS	By MS/MS	By MS/MS	0.79025	0.94381	14.294	20	0
F2Z2Y6;O95777;C9JNV3	F2Z2Y6;O95777;C9JNV3	2;2;1	2;2;1	2;2;1	U6 snRNA-associated Sm-like protein LSm8	LSM8	;;	3	2	2	2	2	2	2	2	2	2	2	2	2	29.9	29.9	29.9	7.3713	67	67;96;78	4.37	3	3	3	2	1	1	3	2	1				0	10.562	By MS/MS	By MS/MS	By MS/MS	1.0603	1.1238	23.291	18	0
G5E9V2;F2Z3A7;Q96DA6	G5E9V2;F2Z3A7;Q96DA6	1;1;1	1;1;1	1;1;1	Mitochondrial import inner membrane translocase subunit TIM14	DNAJC19	;;	3	1	1	1	1	1	0	1	1	0	1	1	0	40.4	40.4	40.4	5.0539	47	47;59;116	1	2												0.00086881	3.8542	By MS/MS	By matching		0.75911	1.3902	NaN	1	0
F5GWP8;C9JTX4;C9J826;C9JK18;C9JKY1;C9JPI2;K7ERP3	F5GWP8	26;6;6;6;6;2;2	6;6;6;6;6;2;2	0;0;0;0;0;0;0		KRT17		7	26	6	0	17	18	17	1	3	5	0	0	0	47.9	12.5	0	66.35	591	591;235;277;296;298;86;104	6.81	1				1	4	3	5	2				0	18.774	By MS/MS	By MS/MS	By MS/MS	0.71706	1.0148	16.63	16	0
F5GWT4;F5H2M7;Q9H4A3-4;Q9H4A3-2;Q9H4A3;Q9H4A3-5;Q9H4A3-6;H0YH68	F5GWT4;F5H2M7;Q9H4A3-4;Q9H4A3-2;Q9H4A3;Q9H4A3-5;Q9H4A3-6	4;4;4;4;4;4;4;1	4;4;4;4;4;4;4;1	4;4;4;4;4;4;4;1	Serine/threonine-protein kinase WNK1	WNK1	;;;;;;	8	4	4	4	2	3	2	2	3	2	2	3	2	2.6	2.6	2.6	225.5	2134	2134;2880;1975;2135;2382;2634;2642;195	7.46					2	1	5	1	2	2			0	13.962	By MS/MS	By MS/MS	By MS/MS	0.94673	1.044	5.8957	12	0
F5H3W1;F5GWY5;O00592-2;O00592;F5H7A2	F5H3W1;F5GWY5;O00592-2;O00592;F5H7A2	4;4;4;4;3	4;4;4;4;3	4;4;4;4;3	Podocalyxin	PODXL	;;;;	5	4	4	4	4	4	4	4	4	4	4	4	4	8.3	8.3	8.3	54.412	516	516;560;526;558;526	6.84	1	2		1	1	6	7	5	7	1			0	75.926	By MS/MS	By MS/MS	By MS/MS	0.79135	0.91851	33.99	28	0
H0YH58;F5GX07;H0YG83;H0YGR4;H0YG54;F5GYG5;Q9Y3B8-2;Q9Y3B8	H0YH58;F5GX07;H0YG83;H0YGR4;H0YG54;F5GYG5;Q9Y3B8-2;Q9Y3B8	2;2;2;2;2;2;2;2	2;2;2;2;2;2;2;2	2;2;2;2;2;2;2;2	Oligoribonuclease, mitochondrial	REXO2	;;;;;;;	8	2	2	2	1	0	1	1	0	1	1	0	1	17.1	17.1	17.1	13.472	111	111;147;154;192;197;222;199;237	8							1	1	1				0.0036377	2.4641	By MS/MS		By MS/MS	1.0168	1.1348	9.2116	3	0
H0YFI1;F5H479;F5GX19;F5H3Y3;Q6IAA8	H0YFI1;F5H479;F5GX19;F5H3Y3;Q6IAA8	2;2;2;2;2	2;2;2;2;2	2;2;2;2;2	Ragulator complex protein LAMTOR1	LAMTOR1	;;;;	5	2	2	2	2	2	1	2	2	1	2	2	1	44.3	44.3	44.3	8.5974	79	79;99;142;160;161	7					1	2			2				0	5.7487	By MS/MS	By MS/MS	By MS/MS	0.75805	1.0827	30.367	5	0
F5GX58;F8WDL1;J3KMY0;Q99618	F5GX58;F8WDL1;J3KMY0;Q99618	1;1;1;1	1;1;1;1	1;1;1;1	Cell division cycle-associated protein 3	CDCA3	;;;	4	1	1	1	0	1	1	0	1	1	0	1	1	12.6	12.6	12.6	19.468	182	182;219;243;268	5					2								0	6.2292		By MS/MS	By MS/MS	0.80877	1.1347	21.425	2	0
F5GX68;P26358;P26358-2;P26358-3;K7EIZ6;K7EMU8;K7EJL0;K7ENW7	F5GX68;P26358;P26358-2;P26358-3	4;4;4;2;1;1;1;1	4;4;4;2;1;1;1;1	4;4;4;2;1;1;1;1	DNA (cytosine-5)-methyltransferase 1	DNMT1	;;;	8	4	4	4	1	3	1	1	3	1	1	3	1	4.3	4.3	4.3	183.38	1619	1619;1616;1632;1280;40;89;255;389	9.2									4	1			0	10.773	By MS/MS	By MS/MS	By MS/MS	0.51323	0.94531	10.225	4	0
F5GX82;O94915;H0Y9X0;F2Z2S2	F5GX82;O94915;H0Y9X0;F2Z2S2	2;2;1;1	2;2;1;1	2;2;1;1	Protein furry homolog-like	FRYL	;;;	4	2	2	2	2	1	0	2	1	0	2	1	0	0.7	0.7	0.7	339.59	3013	3013;3013;1455;1553	5.89	1	1		1		1	2	1	2				0.0012175	3.2085	By MS/MS	By MS/MS		0.51601	1.0262	4.7292	9	0
F5GXC8;Q9P2R7-2;Q9P2R7;F5H5G8;Q5T9Q8;Q5T9Q5	F5GXC8;Q9P2R7-2;Q9P2R7;F5H5G8;Q5T9Q8;Q5T9Q5	4;4;4;3;2;2	4;4;4;3;2;2	4;4;4;3;2;2	Succinyl-CoA ligase [ADP-forming] subunit beta, mitochondrial	SUCLA2	;;;;;	6	4	4	4	3	2	3	3	2	3	3	2	3	10.1	10.1	10.1	43.841	405	405;441;463;329;154;298	7.93					1		4	5	4	1			0	8.5243	By MS/MS	By MS/MS	By MS/MS	0.81983	0.9759	13.961	12	0
F5GXJ9;Q13740-2;Q13740;H7C543;Q6ZS95	F5GXJ9;Q13740-2;Q13740;H7C543;Q6ZS95	2;2;2;1;1	2;2;2;1;1	2;2;2;1;1	CD166 antigen	ALCAM	;;;;	5	2	2	2	1	1	1	1	1	1	1	1	1	3.6	3.6	3.6	59.528	532	532;570;583;344;305	7.14					1	2	2		1	1			0	5.4288	By MS/MS	By MS/MS	By MS/MS	0.68777	1.0111	29.138	6	0
F5H4Z0;F5H3M6;G3XAP1;F5GXT7;F5H3D9;F5H7D4;F5H4U8;F5H7C6;F5GYF7;F5H248;Q9UBW8	F5H4Z0;F5H3M6;G3XAP1;F5GXT7;F5H3D9;F5H7D4;F5H4U8;F5H7C6;F5GYF7;F5H248;Q9UBW8	1;1;1;1;1;1;1;1;1;1;1	1;1;1;1;1;1;1;1;1;1;1	1;1;1;1;1;1;1;1;1;1;1	COP9 signalosome complex subunit 7a	COPS7A	;;;;;;;;;;	11	1	1	1	0	1	0	0	1	0	0	1	0	25	25	25	6.127	56	56;60;62;71;86;113;125;192;213;262;275	6					1	1	1						0.00085434	3.6732		By MS/MS		0.48592	0.92562	13.348	3	0
F5H674;F5H606;F5GXV8;F5GY08;J3KPD3;Q9Y580	F5H674;F5H606;F5GXV8;F5GY08;J3KPD3;Q9Y580	2;2;2;2;2;2	2;2;2;2;2;2	2;2;2;2;2;2	RNA-binding protein 7	RBM7	;;;;;	6	2	2	2	1	1	1	1	1	1	1	1	1	27.1	27.1	27.1	7.724	70	70;123;149;220;267;266	4.33		1			1	1							0.00088261	4.0587	By matching	By MS/MS	By MS/MS	0.67057	1.0411	30.211	2	0
I3L1P8;F5GY65;Q02978	I3L1P8;F5GY65;Q02978	2;2;2	2;2;2	2;2;2	Mitochondrial 2-oxoglutarate/malate carrier protein	SLC25A11	;;	3	2	2	2	2	2	1	2	2	1	2	2	1	10.8	10.8	10.8	32.182	296	296;263;314	6.8					3	7	4	3	3				0	14.958	By MS/MS	By MS/MS	By MS/MS	0.63982	0.79378	18.989	20	0
F5GYJ8;Q96FW1;F5GYN4;F5H6Q1;J3KR44;F5H3F0;Q96FW1-2	F5GYJ8;Q96FW1;F5GYN4;F5H6Q1;J3KR44;F5H3F0	5;5;4;4;4;3;2	5;5;4;4;4;3;2	5;5;4;4;4;3;2	Ubiquitin thioesterase OTUB1	OTUB1	;;;;;	7	5	5	5	2	3	4	2	3	4	2	3	4	19.9	19.9	19.9	32.359	286	286;271;241;280;308;170;315	5.79	1	3	2	2	1	4	5	2	2	2			0	50.486	By MS/MS	By MS/MS	By MS/MS	0.81595	0.98942	23.389	23	0
F5GZS6;J3KPF3;P08195-3;P08195;P08195-4;H0YFS2;H0YFX4;F5GZI0	F5GZS6;J3KPF3;P08195-3;P08195;P08195-4	19;19;19;19;19;7;3;3	1;1;1;1;1;0;0;0	1;1;1;1;1;0;0;0	4F2 cell-surface antigen heavy chain	SLC3A2	;;;;	8	19	1	1	18	12	13	1	1	1	1	1	1	41.2	2.8	2.8	64.872	599	599;631;568;630;661;247;122;175	1.25	3	1											0.0012165	3.1995	By MS/MS	By MS/MS	By MS/MS	0.65871	0.6749	45.593	4	0
F5H643;F8W898;Q9H9Y6-2;Q9H9Y6;F5GZX4	F5H643;F8W898;Q9H9Y6-2;Q9H9Y6;F5GZX4	1;1;1;1;1	1;1;1;1;1	1;1;1;1;1	DNA-directed RNA polymerase I subunit RPA2	POLR1B	;;;;	5	1	1	1	0	0	1	0	0	1	0	0	1	1	1	1	104.5	924	924;952;1079;1135;1173	8								1					0.0019019	2.7848			By MS/MS	0.93336	0.99511	NaN	1	1
F5H1H0;F5H025;G3XAF4;P32004-2;P32004;H3BLW5;H0Y5C3	F5H1H0;F5H025;G3XAF4;P32004-2;P32004	7;7;7;7;7;1;1	7;7;7;7;7;1;1	7;7;7;7;7;1;1	Neural cell adhesion molecule L1	L1CAM	;;;;	7	7	7	7	6	6	4	6	6	4	6	6	4	10.1	10.1	10.1	139.67	1255	1255;1259;1248;1253;1257;153;190	5.94	4	2	2		6	5	5	3	5	3			0	34.037	By MS/MS	By MS/MS	By MS/MS	0.80428	0.89413	34.599	25	0
H0YJ30;G3V582;F8W7D6;F5H039;Q9NQX3;Q9NQX3-2	H0YJ30;G3V582;F8W7D6;F5H039;Q9NQX3;Q9NQX3-2	2;2;2;2;2;2	2;2;2;2;2;2	2;2;2;2;2;2	Gephyrin;Molybdopterin adenylyltransferase;Molybdopterin molybdenumtransferase	GPHN	;;;;;	6	2	2	2	1	2	1	1	2	1	1	2	1	8.6	8.6	8.6	30.112	280	280;380;705;782;736;769	6.2					1	2	2						0.00083612	3.4565	By MS/MS	By MS/MS	By MS/MS	0.64079	1.0111	20.142	4	0
F8WCP6;F5H0C3;Q7Z4S6-3;F5H219;Q7Z4S6-2;Q7Z4S6;Q7Z4S6-4;H0YHT2;H0YIM7;H0YI78;H0YIM6;O75037-3;O75037-4;O75037-2;O75037	F8WCP6;F5H0C3;Q7Z4S6-3;F5H219;Q7Z4S6-2;Q7Z4S6;Q7Z4S6-4;H0YHT2	5;5;5;5;5;5;5;3;2;2;1;1;1;1;1	5;5;5;5;5;5;5;3;2;2;1;1;1;1;1	5;5;5;5;5;5;5;3;2;2;1;1;1;1;1	Kinesin-like protein KIF21A	KIF21A	;;;;;;;	15	5	5	5	1	1	4	1	1	4	1	1	4	4.8	4.8	4.8	187.46	1675	1675;1621;1627;1637;1661;1674;1675;975;290;655;475;1610;1623;1624;1637	7.14					1	3		1	1	1			0	15.686	By matching	By MS/MS	By MS/MS	1.1016	1.1769	38.388	7	0
F5H0L8;Q9Y6Y8-2;Q9Y6Y8	F5H0L8;Q9Y6Y8-2;Q9Y6Y8	2;2;2	2;2;2	2;2;2	SEC23-interacting protein	SEC23IP	;;	3	2	2	2	0	2	1	0	2	1	0	2	1	4.6	4.6	4.6	89.666	789	789;924;1000	8.67								1	2				0	4.5912		By MS/MS	By MS/MS	0.52307	0.95511	2.0879	3	0
F5H157;Q15286	F5H157;Q15286	2;2	2;2	2;2	Ras-related protein Rab-35	RAB35	;	2	2	2	2	2	1	0	2	1	0	2	1	0	15.7	15.7	15.7	21.214	185	185;201	6.86						4	1	1	1				0	8.1609	By MS/MS	By MS/MS		0.81512	0.90132	42.419	5	0
F5H223;F5H2S7;Q13561;Q13561-3;Q13561-2;H0YI98;F8WAG8;F8W1I6;H0YHL1;F8VW18	F5H223;F5H2S7;Q13561;Q13561-3;Q13561-2;H0YI98;F8WAG8;F8W1I6	5;5;5;5;5;4;4;3;1;1	5;5;5;5;5;4;4;3;1;1	5;5;5;5;5;4;4;3;1;1	Dynactin subunit 2	DCTN2	;;;;;;;	10	5	5	5	3	5	2	3	5	2	3	5	2	23.5	23.5	23.5	41.703	378	378;406;401;403;406;268;377;315;128;278	7.3					3	4	8	4	1	1	2		0	13.931	By MS/MS	By MS/MS	By MS/MS	0.71041	1.0836	12.244	21	0
F5H2T0;O95163	F5H2T0;O95163	3;3	3;3	3;3	Elongator complex protein 1	IKBKAP	;	2	3	3	3	2	1	1	2	1	1	2	1	1	3.8	3.8	3.8	111.47	983	983;1332	7.22					1	2	3	1	1	1			0	6.0387	By MS/MS	By MS/MS	By MS/MS	0.73069	0.94307	12.283	9	0
F5H886;Q9UDY2-3;Q9UDY2;F5H301;Q9UDY2-4;Q9UDY2-2;Q9UDY2-5	F5H886;Q9UDY2-3;Q9UDY2;F5H301;Q9UDY2-4;Q9UDY2-2;Q9UDY2-5	5;5;5;5;4;4;3	5;5;5;5;4;4;3	5;5;5;5;4;4;3	Tight junction protein ZO-2	TJP2	;;;;;;	7	5	5	5	3	4	3	3	4	3	3	4	3	4.6	4.6	4.6	130.44	1157	1157;1167;1190;1221;1020;1043;993	7.92						1	4	3	5				0	17.566	By MS/MS	By MS/MS	By MS/MS	0.92156	1.0964	11.803	9	0
F5H365;Q15436;G3V4V1;G3V1W4;G3V3G5;G3V2R6;G3V5X8;G3V4Q2;G3V531;F5H6C4;B3KXI2;G3V5K1;G3V299	F5H365;Q15436;G3V4V1;G3V1W4;G3V3G5;G3V2R6	5;5;3;3;3;3;2;2;2;2;2;1;1	5;5;3;3;3;3;2;2;2;2;2;1;1	3;3;1;1;1;1;1;1;2;2;2;0;0	Protein transport protein Sec23A	SEC23A	;;;;;	13	5	5	3	5	5	4	5	5	4	3	3	2	9.5	9.5	6.5	82.968	736	736;765;94;108;140;169;85;86;399;663;563;40;74	7.39					2	8	10	10	7	1			0	20.183	By MS/MS	By MS/MS	By MS/MS	0.84752	0.93848	11.22	36	0
P05023;F5H3A1;P05023-3;P05023-2;B1AKY9;E9PC51;P13637;P50993;F5H6J6;B7Z2T0;H0Y7C1;Q13733;E9PRA5;P20648;P54707;P54707-2;Q5TC01	P05023;F5H3A1;P05023-3;P05023-2	20;20;17;15;8;8;8;8;8;8;6;5;3;3;3;3;1	20;20;17;15;8;8;8;8;8;8;6;5;3;3;3;3;1	20;20;17;15;8;8;8;8;8;8;6;5;3;3;3;3;1	Sodium/potassium-transporting ATPase subunit alpha-1	ATP1A1	;;;	17	20	20	20	16	17	13	16	17	13	16	17	13	22.9	22.9	22.9	112.89	1023	1023;1023;992;681;1009;1226;1013;1020;1024;1026;714;1029;517;1035;1039;1045;144	7.31	1			4	7	25	27	25	15	6	5		0	164.02	By MS/MS	By MS/MS	By MS/MS	0.77218	0.8811	53.898	94	0
F5H456;Q5JTH9-2;Q5JTH9-3;Q5JTH9	F5H456;Q5JTH9-2;Q5JTH9-3;Q5JTH9	6;6;6;6	6;6;6;6	6;6;6;6	RRP12-like protein	RRP12	;;;	4	6	6	6	3	5	3	3	5	3	3	5	3	10.3	10.3	10.3	113.04	1015	1015;1197;1236;1297	7.12					4	4	7	4	4	1			0	23.742	By MS/MS	By MS/MS	By MS/MS	0.55849	0.86089	16.68	22	0
F5H4I2;Q9Y4L5	F5H4I2;Q9Y4L5	1;1	1;1	1;1	E3 ubiquitin-protein ligase RNF115	RNF115	;	2	1	1	1	0	0	1	0	0	1	0	0	1	32.7	32.7	32.7	5.8785	55	55;304	6						1							0.0012019	3.1152			By MS/MS	1.2329	1.2804	NaN	1	0
F5H4L7;O75436;G3V1N8;O75436-2	F5H4L7;O75436;G3V1N8;O75436-2	4;4;3;2	4;4;3;2	4;4;3;2	Vacuolar protein sorting-associated protein 26A	VPS26A	;;;	4	4	4	4	3	4	3	3	4	3	3	4	3	18.7	18.7	18.7	36.587	310	310;327;216;251	4.62	3	5	3	2	2	4	3	2	1	1			0	21.916	By MS/MS	By MS/MS	By MS/MS	0.96289	0.98275	25.448	9	0
F5H555;F8W8F9;F5H6T6;Q6TDU7-2;Q6TDU7-3;Q6TDU7;H0YJM7	F5H555;F8W8F9;F5H6T6;Q6TDU7-2;Q6TDU7-3;Q6TDU7;H0YJM7	2;2;2;2;2;2;1	2;2;2;2;2;2;1	2;2;2;2;2;2;1	Protein CASC1	CASC1	;;;;;;	7	2	2	2	1	1	0	1	1	0	1	1	0	4.3	4.3	4.3	59.103	514	514;722;657;676;690;716;553	6		1								1			0.0032751	2.4676	By MS/MS	By MS/MS		0.71244	1.033	17.762	2	0
F5H577;Q8WUW1;Q8WUW1-2	F5H577;Q8WUW1;Q8WUW1-2	1;1;1	1;1;1	1;1;1	Protein BRICK1	BRK1	;;	3	1	1	1	1	1	1	1	1	1	1	1	1	8.6	8.6	8.6	11.945	105	105;75;106	3.57	3	5	5	4	3	2					1		0.0029531	2.5677	By MS/MS	By MS/MS	By MS/MS	0.84403	0.88654	18.506	23	0
Q5T8N1;F5H5C2;Q8WUM0	Q5T8N1;F5H5C2;Q8WUM0	4;4;4	4;4;4	4;4;4	Nuclear pore complex protein Nup133	NUP133	;;	3	4	4	4	2	2	1	2	2	1	2	2	1	6.3	6.3	6.3	118.27	1068	1068;1140;1156	8.75							1	1	5	1			0	7.7437	By MS/MS	By MS/MS	By MS/MS	1.0066	1.1391	16.454	7	0
F5H5D3;Q9BQE3	F5H5D3;Q9BQE3	24;24	4;4	3;3	Tubulin alpha-1C chain	TUBA1C	;	2	24	4	3	22	20	17	4	4	3	3	3	2	59.5	14.1	11.6	57.73	519	519;449	5.54	8	1	1		2	8	6	4	2	2	1		0	109.79	By MS/MS	By MS/MS	By MS/MS	0.96645	1.1003	7.5922	22	0
F5H5I6;H0Y8R1;H0YAK1;Q12849;Q12849-5;H0YAM1	F5H5I6;H0Y8R1;H0YAK1;Q12849;Q12849-5	5;5;5;5;3;1	5;5;5;5;3;1	5;5;5;5;3;1	G-rich sequence factor 1	GRSF1	;;;;	6	5	5	5	2	3	2	2	3	2	2	3	2	26.2	26.2	26.2	41.634	362	362;417;453;480;318;114	7.31					1	3	4	6	2				0	21.164	By MS/MS	By MS/MS	By MS/MS	0.69078	1.0359	12.269	16	0
F5H658;Q14562	F5H658;Q14562	2;2	1;1	1;1	ATP-dependent RNA helicase DHX8	DHX8	;	2	2	1	1	0	1	1	0	1	0	0	1	0	2.9	2.1	2.1	134	1181	1181;1220	5.5					1	1							0	6.3075		By MS/MS	By matching	0.65244	1.189	7.149	2	0
H0YGL6;F5H668;P20340-2;P20340;C9JB90;F5H3K7;F5GXN4;C9JU14;J3KR73;F5GZB1;H7BYW1;P20340-3;B7Z337;Q9NRW1;Q14964	H0YGL6;F5H668;P20340-2;P20340;C9JB90;F5H3K7;F5GXN4;C9JU14;J3KR73;F5GZB1;H7BYW1;P20340-3;B7Z337;Q9NRW1;Q14964	2;2;2;2;1;1;1;1;1;1;1;1;1;1;1	2;2;2;2;1;1;1;1;1;1;1;1;1;1;1	2;2;2;2;1;1;1;1;1;1;1;1;1;1;1	Ras-related protein Rab-6A;Ras-related protein Rab-6B;Ras-related protein Rab-39A	RAB6A;RAB6B;RAB39A	;;;;;;;;;;;;;;	15	2	2	2	2	1	1	2	1	1	2	1	1	12.4	12.4	12.4	22.648	201	201;175;208;208;49;71;74;83;124;142;174;104;195;208;217	8						2	3	3	3	2			0	4.4084	By MS/MS	By MS/MS	By MS/MS	0.88244	0.97499	9.862	13	0
F5H669;Q8N684-2;Q8N684;Q8N684-3;F5GWE6;J3QT54;F5H6M0;F5H047	F5H669;Q8N684-2;Q8N684;Q8N684-3;F5GWE6	3;3;3;3;2;1;1;1	3;3;3;3;2;1;1;1	3;3;3;3;2;1;1;1	Cleavage and polyadenylation specificity factor subunit 7	CPSF7	;;;;	8	3	3	3	1	2	1	1	2	1	1	2	1	15.2	15.2	15.2	41.265	374	374;462;471;514;237;205;219;288	5.56	1				2	3	3						0	17.993	By MS/MS	By MS/MS	By MS/MS	0.59989	1.112	10.424	9	0
F5H6E2;O00159-2;O00159-3;O00159;I3L204;I3L4D4;I3L501;I3L3Y6;I3L168;I3L3F5;G3V342;F5GWY8;Q9UBC5	F5H6E2;O00159-2;O00159-3;O00159	14;14;14;14;3;2;2;2;1;1;1;1;1	14;14;14;14;3;2;2;2;1;1;1;1;1	14;14;14;14;3;2;2;2;1;1;1;1;1	Unconventional myosin-Ic	MYO1C	;;;	13	14	14	14	9	9	5	9	9	5	9	9	5	15.8	15.8	15.8	118.99	1039	1039;1028;1044;1063;305;164;169;170;134;138;688;881;1043	7.3			1		3	7	11	9	7	2			0	30.618	By MS/MS	By MS/MS	By MS/MS	0.63574	0.83463	23.808	36	0
F5H6G7;Q9BSC4-2;Q9BSC4-4;Q9BSC4	F5H6G7;Q9BSC4-2;Q9BSC4-4;Q9BSC4	1;1;1;1	1;1;1;1	1;1;1;1	Nucleolar protein 10	NOL10	;;;	4	1	1	1	0	1	1	0	1	1	0	1	1	2.2	2.2	2.2	74.382	638	638;638;662;688	5.33					2	1							0.00085361	3.668		By MS/MS	By MS/MS	1.0357	1.0691	17.665	3	0
F5H6I0;P61769;H0YLF3	F5H6I0;P61769;H0YLF3	3;3;2	3;3;2	3;3;2	Beta-2-microglobulin;Beta-2-microglobulin form pI 5.3	B2M	;;	3	3	3	3	3	1	3	3	1	3	3	1	3	34.4	34.4	34.4	13.972	122	122;119;71	9.36								3	3	8			0	9.819	By MS/MS	By MS/MS	By MS/MS	0.58811	0.66227	31.208	14	0
F5H6I7;C9JUU1	F5H6I7;C9JUU1	9;8	1;0	1;0		ATL3	;	2	9	1	1	5	5	4	1	1	0	1	1	0	23.5	3.1	3.1	58.772	523	523;568	5.67					1	2							0.0015468	2.8835	By matching	By MS/MS	By matching	0.642	1.2899	18.448	3	0
F5H7F6;F5H6X2;G5EA53;P10620	F5H7F6;F5H6X2;G5EA53;P10620	2;2;2;2	2;2;2;2	2;2;2;2	Microsomal glutathione S-transferase 1	MGST1	;;;	4	2	2	2	2	1	0	2	1	0	2	1	0	23.4	23.4	23.4	8.8863	77	77;80;87;155	6.75					1	2				1			0.00044563	4.166	By MS/MS	By matching		0.73303	1.1307	13.026	4	0
F5H721;Q9Y2W2	F5H721;Q9Y2W2	4;4	4;4	4;4	WW domain-binding protein 11	WBP11	;	2	4	4	4	3	3	2	3	3	2	3	3	2	9.4	9.4	9.4	66.842	607	607;641	7.93						2	4	2	5	1			0	8.9894	By MS/MS	By MS/MS	By MS/MS	0.73278	0.96094	21.38	12	0
F5H740;Q9Y277;Q9Y277-2;E5RFP6;E5RJN6;E5RHZ6;E5RHE1;E5RK27;F8W7Y3;E5RFL1	F5H740;Q9Y277;Q9Y277-2;E5RFP6;E5RJN6;E5RHZ6;E5RHE1;E5RK27	6;6;6;4;4;4;3;3;1;1	6;6;6;4;4;4;3;3;1;1	6;6;6;4;4;4;3;3;1;1	Voltage-dependent anion-selective channel protein 3	VDAC3	;;;;;;;	10	6	6	6	6	4	3	6	4	3	6	4	3	29.2	29.2	29.2	30.757	284	284;283;284;134;159;165;100;108;50;57	6.14	3	3	2	2		1	5	5	6	2			0	19.846	By MS/MS	By MS/MS	By MS/MS	0.88152	1.0864	15.415	27	0
F5H7V7;P51970	F5H7V7;P51970	1;1	1;1	1;1	NADH dehydrogenase [ubiquinone] 1 alpha subcomplex subunit 8	NDUFA8	;	2	1	1	1	1	1	0	1	1	0	1	1	0	14.1	14.1	14.1	14.931	128	128;172	8.5								2	2				0.00086281	3.7829	By MS/MS	By MS/MS		0.77389	1.1945	20.864	4	0
F5H897;Q12931;I3L0K7;I3L239;I3L253	F5H897;Q12931;I3L0K7	16;16;11;3;1	16;16;11;3;1	16;16;11;3;1	Heat shock protein 75 kDa, mitochondrial	TRAP1	;;	5	16	16	16	11	12	8	11	12	8	11	12	8	30.6	30.6	30.6	74.267	651	651;704;495;215;59	7.79					4	13	18	17	16	6	4		0	76.588	By MS/MS	By MS/MS	By MS/MS	0.82151	1.046	26.973	70	0
F5H8D7;P18887	F5H8D7;P18887	4;4	4;4	4;4	DNA repair protein XRCC1	XRCC1	;	2	4	4	4	2	3	3	2	3	3	2	3	3	10.3	10.3	10.3	65.964	602	602;633	7.36					1	1	6	4	2				0	8.2493	By MS/MS	By MS/MS	By MS/MS	0.67486	0.8516	16.029	14	0
H0YAQ0;H0YBF6;F5H8F7;Q9UBL3-3;Q9UBL3	H0YAQ0;H0YBF6;F5H8F7;Q9UBL3-3;Q9UBL3	1;1;1;1;1	1;1;1;1;1	1;1;1;1;1	Set1/Ash2 histone methyltransferase complex subunit ASH2	ASH2L	;;;;	5	1	1	1	1	1	1	1	1	1	1	1	1	11.1	11.1	11.1	10.151	90	90;192;489;534;628	4.67		1				2							0.0012063	3.1323	By MS/MS	By MS/MS	By MS/MS	0.93098	1.1154	5.7625	3	0
F5H8F9;Q99611	F5H8F9;Q99611	1;1	1;1	1;1	Selenide, water dikinase 2	SEPHS2	;	2	1	1	1	0	0	1	0	0	1	0	0	1	5.1	5.1	5.1	41.371	391	391;448	1	1												0.0019106	2.7982			By MS/MS	NaN	NaN	NaN	0	0
F6S0T5;O60341;O60341-2	F6S0T5;O60341;O60341-2	2;2;2	2;2;2	2;2;2	Lysine-specific histone demethylase 1A	KDM1A	;;	3	2	2	2	2	2	1	2	2	1	2	2	1	3.7	3.7	3.7	95.222	876	876;852;876	5.88					2	5	1						0	5.4703	By MS/MS	By MS/MS	By MS/MS	0.74685	1.1668	18.267	8	0
F6SBX2;Q9NSE4	F6SBX2;Q9NSE4	3;3	3;3	3;3	Isoleucine--tRNA ligase, mitochondrial	IARS2	;	2	3	3	3	3	3	1	3	3	1	3	3	1	4.4	4.4	4.4	106.04	940	940;1012	7.09					1	4	2	1	3				0	9.9694	By MS/MS	By MS/MS	By MS/MS	0.79451	1.066	19.17	10	0
F6T1Q0;Q6L8Q7-2;Q6L8Q7	F6T1Q0;Q6L8Q7-2;Q6L8Q7	3;3;3	3;3;3	3;3;3	2,5-phosphodiesterase 12	PDE12	;;	3	3	3	3	1	2	1	1	2	1	1	2	1	14.4	14.4	14.4	52.175	472	472;535;609	8.38							1	4	2	1			0	15.739	By MS/MS	By MS/MS	By MS/MS	0.63397	0.91971	20.957	5	0
F6WCX7;O14733;O14733-4;O14733-3;O14733-2	F6WCX7;O14733;O14733-4;O14733-3;O14733-2	1;1;1;1;1	1;1;1;1;1	1;1;1;1;1	Dual specificity mitogen-activated protein kinase kinase 7	MAP2K7	;;;;	5	1	1	1	1	1	1	1	1	1	1	1	1	1.7	1.7	1.7	51.809	461	461;419;426;435;462	2.4		3	2										0.0053305	2.2961	By MS/MS	By MS/MS	By MS/MS	0.58974	0.97877	21.117	5	3
F6XY72	F6XY72	7	2	2		NME2		1	7	2	2	5	6	6	1	1	2	1	1	2	90.9	13	13	8.6687	77	77	7.87						2	4	4	4	1			0.00087566	3.9386	By MS/MS	By MS/MS	By MS/MS	1.0174	1.113	10.596	14	0
F8VP72;F8W043;F8W0Q1;F8W057;Q9GZN1	F8VP72;F8W043;F8W0Q1;F8W057;Q9GZN1	1;1;1;1;1	1;1;1;1;1	1;1;1;1;1	Actin-related protein 6	ACTR6	;;;;	5	1	1	1	1	1	0	1	1	0	1	1	0	14.8	14.8	14.8	10.244	88	88;127;144;376;396	1.33	2	1											0	5.2009	By MS/MS	By MS/MS		0.59269	0.96824	12.327	3	0
F8VPD4;P27708;H7C3Z5;H7BZB3;H7C2E4	F8VPD4;P27708	27;27;2;2;1	27;27;2;2;1	27;27;2;2;1	CAD protein;Glutamine-dependent carbamoyl-phosphate synthase;Aspartate carbamoyltransferase;Dihydroorotase	CAD	;	5	27	27	27	18	24	17	18	24	17	18	24	17	17.8	17.8	17.8	236.02	2162	2162;2225;269;280;293	6.99	3	3	3	3	14	22	31	27	32	4			0	93.352	By MS/MS	By MS/MS	By MS/MS	0.73124	0.97694	19.579	136	0
F8VQ10;Q13838;Q13838-2;Q5STU3;H0Y7G4;H0Y7X6;B4DP52;F6WLT2;F8VZL8;H0Y800;H0Y557;F6UJC5;E9PP12;F6S4E6;F6UN21;F6TRA5;B4DIJ6;H0Y6N8;H0Y4V8;H0Y6G9;F8W0J0;H0Y400;H0YCC6;F6R6M7;F6QWI5;F6U6E2;F6S2B7;E7EMX2	F8VQ10;Q13838;Q13838-2;Q5STU3;H0Y7G4;H0Y7X6;B4DP52;F6WLT2;F8VZL8;H0Y800;H0Y557;F6UJC5;E9PP12;F6S4E6;F6UN21;F6TRA5	15;15;15;14;13;12;12;11;11;9;9;9;9;8;8;8;7;6;6;6;5;5;4;4;2;2;2;2	15;15;15;14;13;12;12;11;11;9;9;9;9;8;8;8;7;6;6;6;5;5;4;4;2;2;2;2	7;7;7;7;6;6;6;5;5;5;4;5;5;3;3;3;3;2;2;2;2;2;3;1;1;1;1;1	Spliceosome RNA helicase DDX39B	DDX39B;hCG_2005638	;;;;;;;;;;;;;;;	28	15	15	7	14	9	9	14	9	9	6	4	4	43.1	43.1	25.7	50.745	443	443;428;443;425;328;325;350;289;323;179;189;245;247;231;236;238;243;131;136;138;183;187;141;197;96;125;132;139	7.95				1	5	12	20	17	23	13	3		0	63.449	By MS/MS	By MS/MS	By MS/MS	0.88429	0.97733	17.255	85	0
H0YH87;F8WB06;F8VQP2;Q99700-2;Q24JQ7;Q99700-4;Q99700;F8VRK6;F8W0B5	H0YH87;F8WB06;F8VQP2;Q99700-2;Q24JQ7;Q99700-4;Q99700;F8VRK6;F8W0B5	2;2;2;2;2;2;2;1;1	2;2;2;2;2;2;2;1;1	2;2;2;2;2;2;2;1;1	Ataxin-2	ATXN2	;;;;;;;;	9	2	2	2	1	0	1	1	0	1	1	0	1	2.6	2.6	2.6	98.004	916	916;1050;1073;995;1006;1243;1313;121;231	7		1						3	1				0.0025936	2.5892	By MS/MS		By MS/MS	1.1416	1.1475	11.635	4	0
F8VR82;F8VYE8;P36873;P36873-2;F8W0W8	F8VR82;F8VYE8;P36873;P36873-2;F8W0W8	7;7;7;7;6	2;2;2;2;1	2;2;2;2;1	Serine/threonine-protein phosphatase;Serine/threonine-protein phosphatase PP1-gamma catalytic subunit	PPP1CC	;;;;	5	7	2	2	6	6	4	2	2	2	2	2	2	27.8	7	7	30.987	270	270;304;323;337;332	8						1	4	6	4	1			0	15.029	By MS/MS	By MS/MS	By MS/MS	0.78014	0.99924	12.271	15	0
F8VR84;Q9HB07;F8VQQ3;H3BPH3	F8VR84;Q9HB07;F8VQQ3	4;4;3;1	4;4;3;1	4;4;3;1	UPF0160 protein MYG1, mitochondrial	C12orf10	;;	4	4	4	4	4	3	3	4	3	3	4	3	3	19.7	19.7	19.7	24.058	213	213;376;301;130	7.46				1	1	3	8	7	5	1			0	9.6523	By MS/MS	By MS/MS	By MS/MS	0.90339	0.9473	17.899	18	0
F8VRH0	F8VRH0	7	1	1		PCBP2		1	7	1	1	5	5	5	0	0	1	0	0	1	33.9	6.5	6.5	32.035	310	310	6						1							0.00088067	4.0236	By matching	By matching	By MS/MS	1.0597	1.1254	NaN	1	0
F8VXI7;F8VXL2;F8VRV5;P63167	F8VXI7;F8VXL2;F8VRV5;P63167	1;1;1;1	1;1;1;1	1;1;1;1	Dynein light chain 1, cytoplasmic	DYNLL1	;;;	4	1	1	1	1	1	1	1	1	1	1	1	1	52.4	52.4	52.4	4.7714	42	42;47;67;89	6.82				3	1	6	4	4	3	1			0	63.937	By MS/MS	By MS/MS	By MS/MS	0.66913	0.99893	10.679	20	0
F8VS10;Q86XZ4	F8VS10;Q86XZ4	1;1	1;1	1;1	Spermatogenesis-associated serine-rich protein 2	SPATS2	;	2	1	1	1	1	1	0	1	1	0	1	1	0	5.1	5.1	5.1	32.475	295	295;545	6.67						1	2						0	8.3855	By matching	By MS/MS		0.50598	0.93749	14.538	3	0
F8VSL3;P25208	F8VSL3;P25208	1;1	1;1	1;1	Nuclear transcription factor Y subunit beta	NFYB	;	2	1	1	1	0	1	0	0	1	0	0	1	0	16	16	16	14.548	131	131;207	6						1							0.0029379	2.5329		By MS/MS		0.6099	1.0808	NaN	1	0
F8VZ70;F8VUB0;Q96GM5-2;Q96GM5	F8VZ70;F8VUB0;Q96GM5-2;Q96GM5	1;1;1;1	1;1;1;1	1;1;1;1	SWI/SNF-related matrix-associated actin-dependent regulator of chromatin subfamily D member 1	SMARCD1	;;;	4	1	1	1	0	0	1	0	0	1	0	0	1	12.6	12.6	12.6	30.262	278	278;290;474;515	5					1								0.00087336	3.9072			By MS/MS	1.4097	1.4486	NaN	1	0
F8VVA7;P61923;F8VXB1;F8VUC5;F8W156;F8W651;F8VYZ4;F8VS17;F8VWL5;F8VXR1;F8VYK5;B4DHZ0;B4DDX8	F8VVA7;P61923;F8VXB1;F8VUC5;F8W156;F8W651;F8VYZ4;F8VS17;F8VWL5;F8VXR1	4;4;3;3;3;3;3;3;3;2;1;1;1	4;4;3;3;3;3;3;3;3;2;1;1;1	4;4;3;3;3;3;3;3;3;2;1;1;1	Coatomer subunit zeta-1	COPZ1	;;;;;;;;;	13	4	4	4	4	4	3	4	4	3	4	4	3	31.3	31.3	31.3	22.34	198	198;177;92;95;107;119;163;160;185;138;89;126;154	6.24	3	3	2	2		1	3	4	11				0	25.078	By MS/MS	By MS/MS	By MS/MS	0.76203	1.0101	12.705	28	0
F8VVM2;Q00325-2;Q00325;F8VWQ0;F8VZL5;F8VWR4	F8VVM2;Q00325-2;Q00325	6;6;5;2;1;1	6;6;5;2;1;1	6;6;5;2;1;1	Phosphate carrier protein, mitochondrial	SLC25A3	;;	6	6	6	6	5	5	3	5	5	3	5	5	3	21.9	21.9	21.9	36.161	324	324;361;362;156;153;154	7.67	2	2	1	1	3	1	9	7	7	6	3	3	0	16.865	By MS/MS	By MS/MS	By MS/MS	0.67484	0.93531	30.439	38	0
Q5JP53;F8VYX6;F8VW92;P07437;F8VUJ7;Q5ST81;E7EWR1;E9PBJ4;F5H0I4;C9JAA5;Q5SQY0;I3L2F9;A6NNZ2;A6NKZ8;G3V2A3;G3V5W4;G3V2R8;G3V3R4;G3V2N6	Q5JP53;F8VYX6;F8VW92;P07437;F8VUJ7;Q5ST81;E7EWR1	21;21;21;21;20;18;17;10;8;8;8;8;8;5;3;1;1;1;1	21;21;21;21;20;18;17;10;8;8;8;8;8;5;3;1;1;1;1	5;5;5;5;5;3;3;4;0;0;0;0;0;0;0;0;0;0;0	Tubulin beta chain	TUBB	;;;;;;	19	21	21	5	21	18	19	21	18	19	5	4	3	60.8	60.8	16.9	47.766	426	426;435;435;444;415;372;353;243;372;407;410;410;444;372;189;97;118;148;164	7.6	23	11	8	28	42	136	114	123	112	96	39	40	0	287.71	By MS/MS	By MS/MS	By MS/MS	0.85197	0.98831	27.161	557	0
H0YHA7;J3QQ67;F8VWC5;Q07020;G3V203;F8VUA6;F8VYV2	H0YHA7;J3QQ67;F8VWC5;Q07020;G3V203;F8VUA6;F8VYV2	10;10;10;10;9;8;7	10;10;10;10;9;8;7	10;10;10;10;9;8;7	60S ribosomal protein L18	RPL18	;;;;;;	7	10	10	10	10	5	5	10	5	5	10	5	5	53.3	53.3	53.3	18.863	167	167;190;159;188;164;130;133	7.81	1		1	3	3	12	12	14	15	13	3	1	0	72.401	By MS/MS	By MS/MS	By MS/MS	0.85737	1.0088	19.1	57	0
F8VXC8;Q8TAQ2-2;Q8TAQ2-3;Q8TAQ2	F8VXC8;Q8TAQ2-2;Q8TAQ2-3;Q8TAQ2	7;7;7;7	5;5;5;5	5;5;5;5	SWI/SNF complex subunit SMARCC2	SMARCC2	;;;	4	7	5	5	2	5	2	1	5	1	1	5	1	7.3	5.9	5.9	136.18	1245	1245;1130;1152;1214	7					2	2	2	2	2				0	14.403	By MS/MS	By MS/MS	By MS/MS	0.64042	1.021	34.612	10	0
F8VXG7;Q99590-2;Q99590;F8W028	F8VXG7;Q99590-2;Q99590;F8W028	3;3;3;2	3;3;3;2	3;3;3;2	Protein SCAF11	SCAF11	;;;	4	3	3	3	2	3	0	2	3	0	2	3	0	4.6	4.6	4.6	142.6	1271	1271;1148;1463;935	7.2					1	1	1		2				0	6.3523	By MS/MS	By MS/MS		0.87311	1.2374	31.22	5	0
H3BLV8;F8VXU5;Q9UBQ0;Q9UBQ0-2	H3BLV8;F8VXU5;Q9UBQ0;Q9UBQ0-2	2;2;2;2	2;2;2;2	2;2;2;2	Vacuolar protein sorting-associated protein 29	VPS29	;;;	4	2	2	2	2	1	1	2	1	1	2	1	1	13.1	13.1	13.1	22.191	199	199;214;182;186	8							3	2	1	1			0	5.1234	By MS/MS	By MS/MS	By MS/MS	0.99057	1.0548	14.78	7	0
H3BU82;F8VZ44;Q9NRG9-2;Q9NRG9;F8VUB6	H3BU82;F8VZ44;Q9NRG9-2;Q9NRG9;F8VUB6	2;2;2;2;1	2;2;2;2;1	2;2;2;2;1	Aladin	AAAS	;;;;	5	2	2	2	1	1	0	1	1	0	1	1	0	6.4	6.4	6.4	38.518	358	358;422;513;546;277	6					1	2	1						0.0032895	2.5001	By MS/MS	By MS/MS		0.48077	0.86985	10.856	4	0
F8VZZ0;F8VZ51;P11802;F8VXD2;F8VYH9;F8VTV8;F8VWX7;B4DNF9	F8VZZ0;F8VZ51;P11802;F8VXD2;F8VYH9;F8VTV8;F8VWX7;B4DNF9	4;4;4;3;3;3;3;3	3;3;3;2;2;2;2;2	3;3;3;2;2;2;2;2	Cyclin-dependent kinase 4	CDK4	;;;;;;;	8	4	3	3	4	2	1	3	1	0	3	1	0	30.6	26.3	26.3	20.959	186	186;208;303;132;170;201;203;183	8.2						1		2	1	1			0.00086505	3.8173	By MS/MS	By matching	By matching	0.80739	0.9006	8.7818	5	0
F8VZG5;F8W1A4;P54819-3;P54819-5;P54819-2;P54819;G3V213;F8VY04;P54819-4;P54819-6;F8VPP1	F8VZG5;F8W1A4;P54819-3;P54819-5;P54819-2;P54819;G3V213;F8VY04;P54819-4;P54819-6	8;8;8;8;8;8;7;6;5;5;3	8;8;8;8;8;8;7;6;5;5;3	8;8;8;8;8;8;7;6;5;5;3	Adenylate kinase 2, mitochondrial;Adenylate kinase 2, mitochondrial;Adenylate kinase 2, mitochondrial, N-terminally processed	AK2	;;;;;;;;;	11	8	8	8	7	7	6	7	7	6	7	7	6	48.1	48.1	48.1	17.499	162	162;232;202;224;232;239;133;190;131;192;42	6.77	5	1	2	1	5	12	19	15	10	4	1		0	21.68	By MS/MS	By MS/MS	By MS/MS	0.81007	1.0084	21.619	68	0
F8W031;F8VXJ7;Q9Y2B0;F8W1K5;H0YI18;F8VP03;F8W1U5;Q9Y2B0-2;H0YIH9;F8W0J2;F8VVF6;F8VU34	F8W031;F8VXJ7;Q9Y2B0;F8W1K5	7;6;6;4;3;3;2;2;1;1;1;1	6;6;6;4;3;2;2;2;1;0;0;0	6;6;6;4;3;2;2;2;1;0;0;0	Protein canopy homolog 2	CNPY2	;;;	12	7	6	6	5	6	3	4	5	2	4	5	2	36.1	32.7	32.7	29.224	263	263;168;182;102;80;105;83;84;41;75;139;142	7.13				1	5	7	4	5	6	1	1		0	21.375	By MS/MS	By MS/MS	By MS/MS	0.78081	1.0485	21.791	30	0
F8W0J4;F8W1B9;O95619	F8W0J4;F8W1B9;O95619	1;1;1	1;1;1	1;1;1	YEATS domain-containing protein 4	YEATS4	;;	3	1	1	1	1	1	0	1	1	0	1	1	0	8.7	8.7	8.7	20.131	173	173;211;227	9									2				0.0065858	2.1727	By matching	By MS/MS		0.75589	1.1056	17.921	2	0
F8W1B3;Q8WUD6-2;Q8WUD6	F8W1B3;Q8WUD6-2;Q8WUD6	1;1;1	1;1;1	1;1;1	Cholinephosphotransferase 1	CHPT1	;;	3	1	1	1	1	1	1	1	1	1	1	1	1	2.8	2.8	2.8	44.258	398	398;218;406	3		3	3	1	1								0	4.9516	By MS/MS	By MS/MS	By MS/MS	0.90564	0.9714	17.782	8	0
F8W1R7;G3V1V0;P60660-2;P60660;F8VZV5;J3KND3;G8JLA2;B7Z6Z4;F8VPF3;G3V1Y7;F8VZU9;F8W180;H0YI43;F8W1I5;P14649;F8VXL3	F8W1R7;G3V1V0;P60660-2;P60660;F8VZV5;J3KND3;G8JLA2;B7Z6Z4;F8VPF3;G3V1Y7;F8VZU9;F8W180	10;10;10;10;9;9;9;9;8;7;5;5;3;2;2;1	10;10;10;10;9;9;9;9;8;7;5;5;3;2;2;1	10;10;10;10;9;9;9;9;8;7;5;5;3;2;2;1	Myosin light polypeptide 6	MYL6	;;;;;;;;;;;	16	10	10	10	9	7	7	9	7	7	9	7	7	65.5	65.5	65.5	16.29	145	145;161;151;151;135;152;152;238;130;115;103;196;83;175;208;47	7.1	9	6	3	5	5	9	14	18	22	12	7	3	0	166.08	By MS/MS	By MS/MS	By MS/MS	0.73503	1.0967	22.697	106	0
F8W543;H0YH88;F8VUC3;B7Z4K9	F8W543;H0YH88	6;4;1;1	1;0;0;0	1;0;0;0		NAP1L1	;	4	6	1	1	6	4	5	1	1	1	1	1	1	26.5	2.4	2.4	38.2	328	328;177;200;208	2.45	3	3	3	1	1								0	7.9623	By MS/MS	By MS/MS	By MS/MS	0.75917	0.89579	11.998	9	0
F8W6G1;Q9UHY1;C9JDW7;C9JHZ6	F8W6G1;Q9UHY1;C9JDW7;C9JHZ6	2;2;1;1	2;2;1;1	2;2;1;1	Nuclear receptor-binding protein	NRBP1	;;;	4	2	2	2	1	1	1	1	1	1	1	1	1	5.7	5.7	5.7	60.829	543	543;535;82;155	4.33		2							1				0	15.004	By MS/MS	By MS/MS	By MS/MS	0.94195	1.0909	30.032	3	0
F8W6L6;P35580;P35580-2;P35580-3;P35580-4	F8W6L6;P35580;P35580-2;P35580-3;P35580-4	14;14;14;14;14	4;4;4;4;4	4;4;4;4;4	Myosin-10	MYH10	;;;;	5	14	4	4	9	8	3	1	3	1	1	3	1	8.5	3.2	3.2	230.77	1992	1992;1976;1992;1997;2007	6.89		1				2	2	2	2				0	15.835	By matching	By MS/MS	By MS/MS	1.0043	1.4813	18.129	7	0
F8W727;P62910;D3YTB1;D3YTI8	F8W727;P62910;D3YTB1	9;9;8;2	9;9;8;2	9;9;8;2	60S ribosomal protein L32	RPL32	;;	4	9	9	9	8	5	3	8	5	3	8	5	3	51.6	51.6	51.6	17.962	153	153;135;133;62	9.09					2	8	7	7	5	7	3	15	0	23.399	By MS/MS	By MS/MS	By MS/MS	0.74816	1.0294	34.17	32	0
F8W733;Q9NXR7-4;Q9NXR7-3;Q9NXR7;Q9NXR7-1;C9J2G0	F8W733;Q9NXR7-4;Q9NXR7-3;Q9NXR7;Q9NXR7-1;C9J2G0	3;3;3;3;3;2	3;3;3;3;3;2	3;3;3;3;3;2	BRCA1-A complex subunit BRE	BRE	;;;;;	6	3	3	3	2	0	3	2	0	3	2	0	3	11.6	11.6	11.6	31.972	284	284;376;379;383;415;153	4.25	2	1	1			2	1	1					0	7.3583	By MS/MS		By MS/MS	0.81495	0.83148	10.196	8	0
F8W785;O00461	F8W785;O00461	1;1	1;1	1;1	Golgi integral membrane protein 4	GOLIM4	;	2	1	1	1	0	0	1	0	0	1	0	0	1	1.6	1.6	1.6	78.759	668	668;696	11											1		0.0011867	3.0224			By MS/MS	0.8533	0.95429	NaN	1	0
F8W786;Q8NB28;O75935-3;O75935-2;O75935	F8W786;Q8NB28;O75935-3;O75935-2;O75935	1;1;1;1;1	1;1;1;1;1	1;1;1;1;1	Dynactin subunit 3	DCTN3	;;;;	5	1	1	1	1	1	1	1	1	1	1	1	1	5	5	5	18.24	161	161;172;158;176;186	2	2	3	2										0.0053725	2.3518	By MS/MS	By MS/MS	By MS/MS	0.93032	1.0498	9.7616	6	0
F8W7B5;Q8WTS1	F8W7B5;Q8WTS1	1;1	1;1	1;1	1-acylglycerol-3-phosphate O-acyltransferase ABHD5	ABHD5	;	2	1	1	1	1	1	1	1	1	1	1	1	1	34.1	34.1	34.1	4.9504	44	44;349	1.71	3	3	1										0	81.915	By MS/MS	By MS/MS	By MS/MS	0.75899	0.90128	30.925	6	0
F8W7C6;H7C123;H7C2C5	F8W7C6	8;3;3	1;0;0	1;0;0		RPL10		3	8	1	1	8	3	3	1	1	0	1	1	0	47.9	11	11	18.592	163	163;91;131	6.55				1	1	4	2	2	1				0	8.9456	By MS/MS	By MS/MS	By matching	0.51655	0.85682	15.001	10	0
F8W7U8;P49959-2;P49959;B3KTC7;F5GXT0;F5H742;F5H256	F8W7U8;P49959-2;P49959;B3KTC7;F5GXT0	4;4;4;3;2;1;1	4;4;4;3;2;1;1	4;4;4;3;2;1;1	Double-strand break repair protein MRE11A	MRE11A	;;;;	7	4	4	4	1	2	3	1	2	3	1	2	3	5.9	5.9	5.9	80.521	707	707;680;708;711;221;111;127	4.5	3	2	1		1	1	2		1	1			0	54.292	By MS/MS	By MS/MS	By MS/MS	0.62046	1.0695	7.4142	11	0
F8W7V3;P56134;C9JJT5;F5H4H2;C9JU26;G3V325;C9J8H9;P56134-2	F8W7V3;P56134;C9JJT5;F5H4H2;C9JU26;G3V325;C9J8H9;P56134-2	3;3;2;2;2;2;2;2	3;3;2;2;2;2;2;2	3;3;2;2;2;2;2;2	ATP synthase subunit f, mitochondrial	ATP5J2;ATP5J2-PTCD1	;;;;;;;	8	3	3	3	1	2	2	1	2	2	1	2	2	67.3	67.3	67.3	6.2953	55	55;94;54;88;98;749;49;88	3	3	2		1		1	1						0	7.0821	By MS/MS	By MS/MS	By MS/MS	0.7597	1.081	35.142	8	0
F8W8A6;Q6NVY1;H7C1A5;B9A058;Q6NVY1-2	F8W8A6;Q6NVY1;H7C1A5;B9A058;Q6NVY1-2	2;2;1;1;1	2;2;1;1;1	2;2;1;1;1	3-hydroxyisobutyryl-CoA hydrolase, mitochondrial	HIBCH	;;;;	5	2	2	2	0	2	1	0	2	1	0	2	1	16.4	16.4	16.4	14.579	128	128;386;119;163;338	7.5						2			2				0	4.5784		By MS/MS	By MS/MS	0.35114	0.60053	71.141	4	0
F8W8J4;Q9NZM1-6;Q9NZM1;C9JCN0;Q9NZM1-2;Q9NZM1-3;Q9NZM1-5;H0YD14;Q9NZM1-7;Q9NZM1-8;Q9NZM1-4	F8W8J4;Q9NZM1-6;Q9NZM1;C9JCN0;Q9NZM1-2;Q9NZM1-3;Q9NZM1-5;H0YD14	29;29;29;28;28;28;20;17;6;5;2	29;29;29;28;28;28;20;17;6;5;2	29;29;29;28;28;28;20;17;6;5;2	Myoferlin	MYOF	;;;;;;;	11	29	29	29	23	20	18	23	20	18	23	20	18	19.6	19.6	19.6	234.65	2061	2061;2048;2061;2051;2019;2050;1577;1177;445;419;160	7.62					5	21	30	27	26	8			0	101.27	By MS/MS	By MS/MS	By MS/MS	0.76992	0.96309	23.722	100	0
F8W8R3;P49005;H7C1B3;C9IZD2;C9J8Z7;C9JLE1;C9JHC7	F8W8R3;P49005	3;3;1;1;1;1;1	3;3;1;1;1;1;1	3;3;1;1;1;1;1	DNA polymerase delta subunit 2	POLD2	;	7	3	3	3	3	1	1	3	1	1	3	1	1	10.8	10.8	10.8	49.612	455	455;469;83;148;155;220;257	2.75	1	4	2				1						0	9.7762	By MS/MS	By MS/MS	By MS/MS	0.79002	0.85272	15.053	5	0
F8W8Z4;H3BP71;O75150-4;O75150	F8W8Z4;H3BP71;O75150-4;O75150	2;2;2;2	2;2;2;2	2;2;2;2	E3 ubiquitin-protein ligase BRE1B	RNF40	;;;	4	2	2	2	0	0	2	0	0	2	0	0	2	3	3	3	79.006	693	693;961;901;1001	8.67							1		1	1			0.00083091	3.4072			By MS/MS	0.97991	1.002	17.93	3	0
F8W930;Q9Y6M1-5;Q9Y6M1-6;Q9Y6M1-3;Q9Y6M1-4;Q9Y6M1-1;Q9Y6M1	F8W930;Q9Y6M1-5;Q9Y6M1-6;Q9Y6M1-3;Q9Y6M1-4;Q9Y6M1-1;Q9Y6M1	2;2;2;2;2;2;2	1;1;1;1;1;1;1	1;1;1;1;1;1;1	Insulin-like growth factor 2 mRNA-binding protein 2	IGF2BP2	;;;;;;	7	2	1	1	1	1	2	0	0	1	0	0	1	4.3	2.1	2.1	66.785	605	605;493;531;536;542;556;599	6						1							0.00087604	3.9682	By matching	By matching	By MS/MS	1.2903	1.3137	NaN	1	0
F8W9B4;P40937-2;P40937;F5H5S0	F8W9B4;P40937-2;P40937;F5H5S0	2;2;2;1	2;2;2;1	2;2;2;1	Replication factor C subunit 5	RFC5	;;;	4	2	2	2	0	2	0	0	2	0	0	2	0	12.5	12.5	12.5	28.846	255	255;319;340;104	6					1	3	1						0	7.2125		By MS/MS		0.46771	0.85578	21.213	5	0
F8W9U3;Q96IU4;B4DQI4;Q96IU4-2	F8W9U3;Q96IU4;B4DQI4;Q96IU4-2	2;2;1;1	2;2;1;1	2;2;1;1	Alpha/beta hydrolase domain-containing protein 14B	ABHD14B	;;;	4	2	2	2	1	2	2	1	2	2	1	2	2	13.9	13.9	13.9	22.38	208	208;210;188;172	6.31		1	2	2		1		3	4				0	9.6575	By MS/MS	By MS/MS	By MS/MS	0.97701	1.0885	23.573	7	0
F8WB26;Q8WU90;F8WF67	F8WB26;Q8WU90;F8WF67	2;2;1	2;2;1	2;2;1	Zinc finger CCCH domain-containing protein 15	ZC3H15	;;	3	2	2	2	2	1	0	2	1	0	2	1	0	22.9	22.9	22.9	11.82	105	105;426;74	8.8								1	4				0	5.1728	By MS/MS	By MS/MS		0.45435	0.87054	15.654	5	0
F8WB69;O94888	F8WB69;O94888	1;1	1;1	1;1	UBX domain-containing protein 7	UBXN7	;	2	1	1	1	1	1	1	1	1	1	1	1	1	17.3	17.3	17.3	8.597	75	75;489	7.25						2	3	2	1				0.001542	2.8649	By MS/MS	By MS/MS	By MS/MS	0.68803	0.97883	16.062	8	0
F8WB70;Q5HY81;P11441	F8WB70;Q5HY81;P11441	1;1;1	1;1;1	1;1;1	Ubiquitin-like protein 4A	UBL4A	;;	3	1	1	1	1	1	0	1	1	0	1	1	0	15.5	15.5	15.5	11.324	103	103;180;157	5.67					1	2							0.0053648	2.3375	By matching	By MS/MS		0.73459	1.1326	15.559	3	0
F8WBJ6;Q9NRX1	F8WBJ6;Q9NRX1	1;1	1;1	1;1	RNA-binding protein PNO1	PNO1	;	2	1	1	1	1	1	0	1	1	0	1	1	0	10.3	10.3	10.3	15.175	136	136;252	9									2				0.0056279	2.2518	By matching	By MS/MS		0.7603	1.0603	17.12	2	0
J3KQ45;O43493-4;O43493-2;O43493-5;O43493-3;F8WBK2;O43493;F8W8W7;O43493-6	J3KQ45;O43493-4;O43493-2;O43493-5;O43493-3;F8WBK2;O43493;F8W8W7;O43493-6	2;2;2;2;2;2;2;1;1	2;2;2;2;2;2;2;1;1	2;2;2;2;2;2;2;1;1	Trans-Golgi network integral membrane protein 2	TGOLN2	;;;;;;;;	9	2	2	2	1	1	2	1	1	2	1	1	2	6.2	6.2	6.2	47.879	454	454;379;437;447;453;453;480;281;281	7.62						1	4	1	1	1			0	7.1235	By MS/MS	By MS/MS	By MS/MS	0.71882	0.82579	23.114	8	0
F8WBK5;Q9NQ50	F8WBK5;Q9NQ50	1;1	1;1	1;1	39S ribosomal protein L40, mitochondrial	MRPL40	;	2	1	1	1	0	1	0	0	1	0	0	1	0	9.9	9.9	9.9	19.541	162	162;206	5					1								0.005321	2.2853		By MS/MS		0.70662	1.3121	NaN	1	0
F8WC14;Q9BSY4;Q8N8C4	F8WC14;Q9BSY4;Q8N8C4	2;1;1	2;1;1	2;1;1	Coiled-coil-helix-coiled-coil-helix domain-containing protein 5	CHCHD5	;;	3	2	2	2	2	1	0	2	1	0	2	1	0	41.7	41.7	41.7	5.4702	48	48;110;158	2.5		3		1									0.0053706	2.349	By MS/MS	By MS/MS		0.67328	1.244	1.7462	2	2
F8WC64;Q9Y5Q9-2;Q9Y5Q9	F8WC64;Q9Y5Q9-2;Q9Y5Q9	1;1;1	1;1;1	1;1;1	General transcription factor 3C polypeptide 3	GTF3C3	;;	3	1	1	1	0	1	0	0	1	0	0	1	0	36.8	36.8	36.8	4.7364	38	38;413;886	1.5	1	1											0.0036337	2.4576		By MS/MS		0.59637	1.159	24.808	2	0
J3QRU4;F8WCA0;L7N2F9;P63027	J3QRU4;F8WCA0;L7N2F9;P63027	2;2;2;2	1;1;1;1	1;1;1;1	Vesicle-associated membrane protein 2	VAMP2	;;;	4	2	1	1	1	1	2	0	0	1	0	0	1	46.9	25.7	25.7	12.251	113	113;118;121;116	1	1												0.0022455	2.6547	By matching	By matching	By MS/MS	0.91779	0.93015	NaN	1	1
F8WDJ1;F8WF35;F8WCB5;Q8TC07-2;Q8TC07;F8WAX5;J3KNI9	F8WDJ1;F8WF35;F8WCB5;Q8TC07-2;Q8TC07;F8WAX5;J3KNI9	2;2;2;2;2;1;1	2;2;2;2;2;1;1	2;2;2;2;2;1;1	TBC1 domain family member 15	TBC1D15	;;;;;;	7	2	2	2	2	2	1	2	2	1	2	2	1	30.6	30.6	30.6	7.7397	72	72;85;124;674;691;49;682	4	1	3	1				2	1					0	5.4537	By MS/MS	By MS/MS	By MS/MS	0.75209	0.86591	15.477	7	0
J3QK84;P20929;F8WCP0;F8WCL5;H0Y786;H7BZD5	J3QK84;P20929;F8WCP0;F8WCL5;H0Y786	3;3;3;3;2;1	3;3;3;3;2;1	3;3;3;3;2;1	Nebulin	NEB	;;;;	6	3	3	3	2	1	0	2	1	0	2	1	0	0.4	0.4	0.4	772.91	6669	6669;6669;8525;8525;3007;766	6.25	1						1	1	1				0.0011957	3.0846	By MS/MS	By MS/MS		1.0457	1.1766	128.78	3	1
F8WCQ2;F8WD07;Q9NTJ5	F8WCQ2;F8WD07;Q9NTJ5	1;1;1	1;1;1	1;1;1	Phosphatidylinositide phosphatase SAC1	SACM1L	;;	3	1	1	1	1	1	1	1	1	1	1	1	1	12.7	12.7	12.7	7.7118	71	71;171;587	2.25	2	3	2	1									0.00082679	3.3543	By MS/MS	By MS/MS	By MS/MS	0.86264	0.97561	25.337	8	0
Q14257;F8WCY5;A8MXP8;H0YL43	Q14257;F8WCY5;A8MXP8	4;4;3;1	4;4;3;1	4;4;3;1	Reticulocalbin-2	RCN2	;;	4	4	4	4	3	3	1	3	3	1	3	3	1	27.8	27.8	27.8	36.876	317	317;335;216;155	7.89				1	1	1			4	2			0	7.651	By MS/MS	By MS/MS	By MS/MS	0.7731	1.076	27.234	8	0
F8WD00;Q9BVJ6;E9PEL7;Q9BVJ6-2	F8WD00;Q9BVJ6;E9PEL7;Q9BVJ6-2	4;4;3;2	4;4;3;2	4;4;3;2	U3 small nucleolar RNA-associated protein 14 homolog A	UTP14A	;;;	4	4	4	4	3	3	2	3	3	2	3	3	2	8.1	8.1	8.1	82.214	717	717;771;719;603	7.8						3	1	2	3	1			0	7.0127	By MS/MS	By MS/MS	By MS/MS	0.76128	0.94222	10.145	8	0
F8WD66;P86791;P86790	F8WD66;P86791;P86790	1;1;1	1;1;1	1;1;1	Vacuolar fusion protein CCZ1 homolog;Vacuolar fusion protein CCZ1 homolog B	CCZ1B;CCZ1	;;	3	1	1	1	0	1	1	0	1	1	0	1	1	21.8	21.8	21.8	8.6959	78	78;482;482	1.5	2	2											0	28.103		By MS/MS	By MS/MS	0.72107	1.0304	32.395	4	0
F8WDV0;Q9UI26;D6RCN7;D6RJB1;Q9UI26-2;D6RCQ2	F8WDV0;Q9UI26;D6RCN7;D6RJB1;Q9UI26-2	3;3;2;2;2;1	3;3;2;2;2;1	3;3;2;2;2;1	Importin-11	IPO11	;;;;	6	3	3	3	1	2	0	1	2	0	1	2	0	8.8	8.8	8.8	99.707	863	863;975;149;162;1015;64	6					2	1		1					0	30.994	By MS/MS	By MS/MS		0.66483	1.0691	23.01	4	0
F8WEU8;Q9UBF6-3;Q9UBF6-4;Q9UBF6-2;Q9UBF6	F8WEU8;Q9UBF6-3;Q9UBF6-4;Q9UBF6-2;Q9UBF6	1;1;1;1;1	1;1;1;1;1	1;1;1;1;1	RING-box protein 2	RNF7	;;;;	5	1	1	1	1	0	1	1	0	1	1	0	1	32.4	32.4	32.4	7.4424	68	68;90;97;108;113	6						2							0	14.521	By matching		By MS/MS	0.8846	0.95729	41.502	2	0
F8WEY7;Q9UL63	F8WEY7;Q9UL63	1;1	1;1	1;1	Muskelin	MKLN1	;	2	1	1	1	1	1	1	1	1	1	1	1	1	7.6	7.6	7.6	19.507	170	170;735	1.6	2	3											0.0085208	2.065	By MS/MS	By MS/MS	By MS/MS	0.6593	1.135	33.342	5	0
F8WJN3;Q16630-3;Q16630;Q16630-2;F8W084	F8WJN3;Q16630-3;Q16630;Q16630-2	6;6;6;6;1	6;6;6;6;1	6;6;6;6;1	Cleavage and polyadenylation specificity factor subunit 6	CPSF6	;;;	5	6	6	6	6	6	0	6	6	0	6	6	0	19	19	19	52.269	478	478;478;551;588;107	7.12					4	4	7	5	5				0	74.651	By MS/MS	By MS/MS		0.62297	0.99523	17.016	23	0
G3V0E8;Q15366-4;B4DXP5;Q15366-5;F8VXH9;F8W1G6;J3QT27;P57721-2;P57721-3	G3V0E8;Q15366-4;B4DXP5;Q15366-5;F8VXH9	15;15;14;14;8;6;5;5;5	1;1;1;1;0;0;0;0;0	0;0;0;0;0;0;0;0;0	Poly(rC)-binding protein 2	PCBP2	;;;;	9	15	1	0	13	12	10	0	1	1	0	0	0	66	9.1	0	33.496	318	318;331;322;335;160;202;322;345;346	5					3								0	13.358	By matching	By MS/MS	By MS/MS	0.50419	0.90914	7.7335	3	2
G3V0G3;Q9NY93-2;Q9NY93;F8WDT8;H7C3E9;F8WEI3	G3V0G3;Q9NY93-2;Q9NY93;F8WDT8;H7C3E9	5;5;5;4;4;1	5;5;5;4;4;1	5;5;5;4;4;1	Probable ATP-dependent RNA helicase DDX56	DDX56	;;;;	6	5	5	5	2	3	1	2	3	1	2	3	1	18.7	18.7	18.7	41.653	375	375;507;547;185;396;103	8						1	3	3	3	1			0	9.9758	By MS/MS	By MS/MS	By MS/MS	0.64029	0.89965	10.779	10	0
G3V0I5;P49821-2;P49821;E9PPR0;E9PQP1;E9PMX3;B4DE93;E9PPD6;E9PPS5;E9PJL9;H0YD04;E9PLC6	G3V0I5;P49821-2;P49821;E9PPR0;E9PQP1;E9PMX3;B4DE93	3;3;3;2;2;2;2;1;1;1;1;1	3;3;3;2;2;2;2;1;1;1;1;1	3;3;3;2;2;2;2;1;1;1;1;1	NADH dehydrogenase [ubiquinone] flavoprotein 1, mitochondrial	NDUFV1	;;;;;;	12	3	3	3	3	3	0	3	3	0	3	3	0	11.4	11.4	11.4	50.054	457	457;455;464;144;178;178;363;53;75;96;127;136	7.27					1	4	1	1	4				0	62.957	By MS/MS	By MS/MS		0.7673	1.262	60.579	8	0
G3V1D3;G3V180;Q9NY33-2;Q9NY33-4;Q9NY33	G3V1D3;G3V180;Q9NY33-2;Q9NY33-4;Q9NY33	1;1;1;1;1	1;1;1;1;1	1;1;1;1;1	Dipeptidyl peptidase 3	DPP3	;;;;	5	1	1	1	0	1	0	0	1	0	0	1	0	3.4	3.4	3.4	84.304	756	756;757;317;707;737	9									1				0.00084854	3.6196		By MS/MS		0.35118	0.68529	NaN	1	0
G3V1D4;Q9NUP9;H0YI92;H0YIA8;Q9HAP6;O14910	G3V1D4;Q9NUP9	3;3;1;1;1;1	3;3;1;1;1;1	3;3;1;1;1;1	Protein lin-7 homolog C	LIN7C	;	6	3	3	3	3	3	2	3	3	2	3	3	2	18.5	18.5	18.5	19.186	173	173;197;130;180;207;233	7.71						1	6	7	3				0	8.561	By MS/MS	By MS/MS	By MS/MS	0.84428	1.0013	18.307	14	0
G5E9E7;G3V1L9;Q07157-2;Q07157;H0YKB1;H0Y3R8	G5E9E7;G3V1L9;Q07157-2;Q07157;H0YKB1	4;4;4;4;2;1	4;4;4;4;2;1	4;4;4;4;2;1	Tight junction protein ZO-1	TJP1	;;;;	6	4	4	4	2	3	2	2	3	2	2	3	2	3.9	3.9	3.9	189.67	1692	1692;1768;1668;1748;383;227	7.88					1		1	3	3				0	9.5996	By MS/MS	By MS/MS	By MS/MS	0.7398	1.0355	18.759	7	0
O15226;G3V1N1	O15226;G3V1N1	1;1	1;1	1;1	NF-kappa-B-repressing factor	NKRF	;	2	1	1	1	0	0	1	0	0	1	0	0	1	1.9	1.9	1.9	77.672	690	690;705	8								2					0	9.9932			By MS/MS	0.73237	0.78675	30.254	2	0
G3V1S6;Q10471;B7Z8V8	G3V1S6;Q10471;B7Z8V8	9;9;5	9;9;5	9;9;5	Polypeptide N-acetylgalactosaminyltransferase;Polypeptide N-acetylgalactosaminyltransferase 2;Polypeptide N-acetylgalactosaminyltransferase 2 soluble form	GALNT2	;;	3	9	9	9	4	7	3	4	7	3	4	7	3	20.8	20.8	20.8	60.793	533	533;571;265	7.35			1		2	2	4	7	3		1		0	29.097	By MS/MS	By MS/MS	By MS/MS	0.75246	0.9229	21.105	17	0
G3V1U4;Q9UHB9;F5H5Y3;Q9UHB9-2;Q9UHB9-3;K7EN53;K7EQC2	G3V1U4;Q9UHB9;F5H5Y3;Q9UHB9-2;Q9UHB9-3	6;6;5;5;4;1;1	6;6;5;5;4;1;1	6;6;5;5;4;1;1	Signal recognition particle subunit SRP68	SRP68	;;;;	7	6	6	6	3	3	5	3	3	5	3	3	5	14.6	14.6	14.6	66.107	589	589;627;526;596;288;54;63	7						7	6	1	1		1		0	13.36	By MS/MS	By MS/MS	By MS/MS	0.81007	0.95916	11.008	15	0
G3V1X9;P45973;F8VNY3	G3V1X9;P45973	7;7;3	7;7;3	7;7;3	Chromobox protein homolog 5	CBX5	;	3	7	7	7	6	3	2	6	3	2	6	3	2	45.8	45.8	45.8	22.097	190	190;191;91	7.83						6	5	5	3	5			0	16.624	By MS/MS	By MS/MS	By MS/MS	0.80236	0.91108	29.567	13	0
G3V238;Q5JPI9	G3V238;Q5JPI9	1;1	1;1	1;1	Protein-lysine N-methyltransferase METTL10	METTL10	;	2	1	1	1	1	1	1	1	1	1	1	1	1	14.4	14.4	14.4	11.347	104	104;291	2.89	2	3	1	1	1	1							0	5.3593	By MS/MS	By MS/MS	By MS/MS	1.1202	1.169	10.891	8	0
G3V3A4;Q13573;G3V5R3;G3V4X8	G3V3A4;Q13573	5;5;2;2	5;5;2;2	5;5;2;2	SNW domain-containing protein 1	SNW1	;	4	5	5	5	4	4	3	4	4	3	4	4	3	13	13	13	65.391	571	571;536;185;374	6.48	4	2		2		1	3	4	5	2	2		0	22.063	By MS/MS	By MS/MS	By MS/MS	0.95865	1.0526	11.85	25	0
G3V3E6;Q96HE7;G3V5B3;G3V503	G3V3E6;Q96HE7;G3V5B3	5;5;3;2	5;5;3;2	5;5;3;2	ERO1-like protein alpha	ERO1L	;;	4	5	5	5	4	4	2	4	4	2	4	4	2	33.5	33.5	33.5	29.571	257	257;468;169;125	7.71					1	3	5	1	5	2			0	54.747	By MS/MS	By MS/MS	By MS/MS	0.82632	1.1093	20.7	15	0
G3V457;G3V3I9;G3XAH6;P51003-2;P51003	G3V457;G3V3I9;G3XAH6;P51003-2;P51003	1;1;1;1;1	1;1;1;1;1	1;1;1;1;1	Poly(A) polymerase alpha	PAPOLA	;;;;	5	1	1	1	1	1	1	1	1	1	1	1	1	15.3	15.3	15.3	12.537	111	111;177;724;285;745	5.75					2	6							0.00082645	3.3518	By MS/MS	By MS/MS	By MS/MS	0.7104	1.0002	17.72	8	0
G3V438;O95433;H0YJG7;B4DUR9;H0YJ63;H0YJG6;H0YJU2	G3V438;O95433;H0YJG7;B4DUR9	4;4;3;3;1;1;1	4;4;3;3;1;1;1	4;4;3;3;1;1;1	Activator of 90 kDa heat shock protein ATPase homolog 1	AHSA1	;;;	7	4	4	4	2	3	3	2	3	3	2	3	3	28.6	28.6	28.6	22.978	203	203;338;216;288;90;120;133	6.74	1				5	6	3	4	1	2	1		0	12.589	By MS/MS	By MS/MS	By MS/MS	0.87909	0.98183	19.365	20	0
G3V4F2;Q86TX2;P49753;B3KSA0;P49753-2	G3V4F2;Q86TX2;P49753	3;3;2;1;1	3;3;2;1;1	3;3;2;1;1	Acyl-coenzyme A thioesterase 1;Acyl-coenzyme A thioesterase 2, mitochondrial	ACOT1;ACOT2	;;	5	3	3	3	2	1	2	2	1	2	2	1	2	10.9	10.9	10.9	43.733	395	395;421;483;286;301	6		2			1	1	1	1	2				0	4.5573	By MS/MS	By MS/MS	By MS/MS	0.93978	0.9588	21.129	5	0
G3V4F7;P61011-2;P61011	G3V4F7;P61011-2;P61011	5;5;5	5;5;5	5;5;5	Signal recognition particle 54 kDa protein	SRP54	;;	3	5	5	5	3	5	2	3	5	2	3	5	2	14.3	14.3	14.3	48.67	440	440;455;504	7.8					1	4	4	9	5	1	1		0	13.616	By MS/MS	By MS/MS	By MS/MS	0.81068	0.99836	22.598	24	0
G3V4M9;Q13572	G3V4M9;Q13572	2;2	2;2	2;2	Inositol-tetrakisphosphate 1-kinase	ITPK1	;	2	2	2	2	1	1	1	1	1	1	1	1	1	11.9	11.9	11.9	31.717	295	295;414	8						1			2				0	8.223	By MS/MS	By MS/MS	By MS/MS	0.89325	0.99421	26.774	3	0
G3V4P8;P60983;G3V3X4;O60234	G3V4P8;P60983;G3V3X4;O60234	2;2;1;1	2;2;1;1	2;2;1;1	Glia maturation factor beta;Glia maturation factor gamma	GMFB;GMFG	;;;	4	2	2	2	2	2	2	2	2	2	2	2	2	16.7	16.7	16.7	17.512	150	150;142;38;142	5.36	3	1				1	3	1	1	1			0	9.7465	By MS/MS	By MS/MS	By MS/MS	0.79861	0.84791	18.625	11	0
G3V5E1;O75909-1;O75909;O75909-4;G3V235;G3V2Q3;O75909-2	G3V5E1;O75909-1;O75909;O75909-4;G3V235;G3V2Q3;O75909-2	2;2;2;2;1;1;1	2;2;2;2;1;1;1	2;2;2;2;1;1;1	Cyclin-K	CCNK	;;;;;;	7	2	2	2	2	1	1	2	1	1	2	1	1	9.3	9.3	9.3	43.404	378	378;357;580;600;110;227;354	6.55					1	5	4		1				0	10.407	By MS/MS	By MS/MS	By MS/MS	0.83198	0.89487	18.331	11	0
G3V5T9;P24941-2;P24941;E7ESI2;Q00526;K7ELV5;K7EJ83;G3V317	G3V5T9;P24941-2;P24941;E7ESI2;Q00526	6;6;6;5;3;2;2;1	4;4;4;3;1;0;1;0	4;4;4;3;1;0;1;0	Cyclin-dependent kinase 2;Cyclin-dependent kinase 3	CDK2;CDK3	;;;;	8	6	4	4	2	5	3	0	3	1	0	3	1	25.4	19.9	19.9	39.178	346	346;264;298;238;305;165;213;39	7.83						2		1	3				0	11.268	By matching	By MS/MS	By MS/MS	0.38189	0.73188	22.06	5	0
G3V5X4;Q8WXH0;Q8WXH0-2;Q8WXH0-6;Q8WXH0-5;Q86YP9;Q8WXH0-4;Q8WXH0-3;Q8WXH0-7	G3V5X4;Q8WXH0;Q8WXH0-2	3;3;3;1;1;1;1;1;1	3;3;3;1;1;1;1;1;1	3;3;3;1;1;1;1;1;1	Nesprin-2	SYNE2	;;	9	3	3	3	0	3	0	0	3	0	0	3	0	0.5	0.5	0.5	787.71	6818	6818;6885;6907;429;556;668;763;855;3270	6	1					1	1	2					0.0015607	2.929		By MS/MS		0.55173	1.0594	28.078	4	0
G3V5Z7;P60900;G3V295;B4DXJ9;G3V3I1;G3V3U4;B4DQR4;G3V4S5;G3V2S7;H0YJC4	G3V5Z7;P60900;G3V295;B4DXJ9;G3V3I1;G3V3U4	10;10;9;8;7;5;4;1;1;1	10;10;9;8;7;5;4;1;1;1	10;10;9;8;7;5;4;1;1;1	Proteasome subunit alpha type;Proteasome subunit alpha type-6	PSMA6	;;;;;	10	10	10	10	10	8	8	10	8	8	10	8	8	48	48	48	28.147	252	252;246;203;227;148;107;167;41;67;85	7.67					5	12	18	17	16	8			0	82.155	By MS/MS	By MS/MS	By MS/MS	0.81978	1.0854	20.319	70	0
Q71RC2-5;G3XAA8;Q71RC2;Q71RC2-4;Q71RC2-2;Q71RC2-3;E9PDG5;F8W1Z5;Q96J85	Q71RC2-5;G3XAA8;Q71RC2;Q71RC2-4;Q71RC2-2;Q71RC2-3	5;5;5;5;4;4;2;1;1	5;5;5;5;4;4;2;1;1	5;5;5;5;4;4;2;1;1	La-related protein 4	LARP4	;;;;;	9	5	5	5	5	4	1	5	4	1	5	4	1	9.6	9.6	9.6	72.399	653	653;653;724;730;605;723;445;169;375	6.62	1	1			1	2	2	3	2	1			0	10.835	By MS/MS	By MS/MS	By MS/MS	0.96913	1.1025	11.392	12	0
Q6UN15-3;G3XAD6;Q6UN15;Q6UN15-4;H0Y8P7	Q6UN15-3;G3XAD6;Q6UN15;Q6UN15-4	5;5;5;3;2	5;5;5;3;2	5;5;5;3;2	Pre-mRNA 3-end-processing factor FIP1	FIP1L1	;;;	5	5	5	5	3	3	3	3	3	3	3	3	3	16.5	16.5	16.5	58.375	520	520;588;594;378;254	4.86		3	2		1	5	3						0	36.998	By MS/MS	By MS/MS	By MS/MS	0.79248	0.9346	12.285	9	0
G3XAI2;P07942;E7EPA6	G3XAI2;P07942;E7EPA6	2;2;1	2;2;1	2;2;1	Laminin subunit beta-1	LAMB1	;;	3	2	2	2	0	1	2	0	1	2	0	1	2	1.2	1.2	1.2	200.48	1810	1810;1786;850	6.67						2		1					0.00084104	3.5455		By MS/MS	By MS/MS	0.95142	0.95727	17.919	2	0
G3XAJ1;Q5TBB1	G3XAJ1;Q5TBB1	1;1	1;1	1;1	Ribonuclease H2 subunit B	RNASEH2B	;	2	1	1	1	1	0	1	1	0	1	1	0	1	5.1	5.1	5.1	29.004	257	257;312	1.4	3	2											0.0066248	2.2072	By MS/MS		By MS/MS	1.1756	1.2083	6.9172	3	0
G3XAL9;P55011-3;P55011	G3XAL9;P55011-3;P55011	1;1;1	1;1;1	1;1;1	Solute carrier family 12 member 2	SLC12A2	;;	3	1	1	1	0	0	1	0	0	1	0	0	1	1.4	1.4	1.4	124.59	1150	1150;1196;1212	7							1						0.0018854	2.7253			By MS/MS	0.66678	0.71073	NaN	1	0
G5E931;Q8TDH9-2;Q8TDH9	G5E931;Q8TDH9-2;Q8TDH9	1;1;1	1;1;1	1;1;1	Biogenesis of lysosome-related organelles complex 1 subunit 5	BLOC1S5	;;	3	1	1	1	1	1	1	1	1	1	1	1	1	17.5	17.5	17.5	12.779	114	114;110;187	1.5	2	2											0	5.9504	By MS/MS	By MS/MS	By MS/MS	1.1123	1.1926	5.293	3	0
G5E959;P49761-3;P49761-1;P49761	G5E959;P49761-3;P49761-1;P49761	1;1;1;1	1;1;1;1	1;1;1;1	Dual specificity protein kinase CLK3	CLK3	;;;	4	1	1	1	0	1	0	0	1	0	0	1	0	4.3	4.3	4.3	56.228	467	467;467;490;638	8.5								1	1				0.0015462	2.8798		By MS/MS		0.54602	0.94206	3.0163	2	0
G5E9B2;P50990;B4DEM7;B4DQH4;H7C4C8;H7C2U0	G5E9B2;P50990;B4DEM7;B4DQH4	41;41;39;35;15;11	41;41;39;35;15;11	41;41;39;35;15;11	T-complex protein 1 subunit theta	CCT8	;;;	6	41	41	41	36	29	22	36	29	22	36	29	22	75	75	75	59.478	547	547;548;529;475;323;107	7.66	3	3	2	7	12	46	54	49	58	31	12	2	0	192.56	By MS/MS	By MS/MS	By MS/MS	0.80335	1.0151	17.935	231	0
G5E9B6;E9PKG1;H7C2I1;Q99873-3;Q99873-2;Q99873;E9PQ98;E9PIX6;E9PNR9;H0YDE4;E9PMW9;E9PI83;E9PMZ2;Q9NR22-2;Q9NR22	G5E9B6;E9PKG1;H7C2I1;Q99873-3;Q99873-2;Q99873;E9PQ98;E9PIX6;E9PNR9;H0YDE4	9;8;8;8;8;8;6;6;5;5;2;2;1;1;1	9;8;8;8;8;8;6;6;5;5;2;2;1;1;1	9;8;8;8;8;8;6;6;5;5;2;2;1;1;1	Protein arginine N-methyltransferase 1	PRMT1	;;;;;;;;;	15	9	9	9	6	7	6	6	7	6	6	7	6	37.1	37.1	37.1	40.548	353	353;325;371;343;347;361;205;209;160;238;110;113;63;385;394	7.23				1	10	10	9	7	11	4	1		0	49.1	By MS/MS	By MS/MS	By MS/MS	0.87912	1.0608	33.889	47	0
G5E9D5;Q9BQ52-4;Q9BQ52;E7ES68;Q9BQ52-3;H7C2I4;Q9BQ52-2;H7C3Y9	G5E9D5;Q9BQ52-4;Q9BQ52;E7ES68;Q9BQ52-3;H7C2I4;Q9BQ52-2	10;10;10;9;7;5;5;4	10;10;10;9;7;5;5;4	10;10;10;9;7;5;5;4	Zinc phosphodiesterase ELAC protein 2	ELAC2	;;;;;;	8	10	10	10	4	9	3	4	9	3	4	9	3	19	19	19	90.036	807	807;786;826;626;454;286;501;278	7.04				1	4	5	7	5	4		1		0	40.255	By MS/MS	By MS/MS	By MS/MS	0.44881	0.83772	14.564	23	0
Q15555-4;G5E9I6;Q15555-3;Q15555	Q15555-4;G5E9I6;Q15555-3;Q15555	1;1;1;1	1;1;1;1	1;1;1;1	Microtubule-associated protein RP/EB family member 2	MAPRE2	;;;	4	1	1	1	1	1	0	1	1	0	1	1	0	6.2	6.2	6.2	30.691	274	274;284;315;327	9									2				0.0008261	3.3481	By MS/MS	By MS/MS		0.62497	0.92121	14.998	2	1
O75534-2;O75534;O75534-3;G5E9Q2;E9PLT0;E9PNG3;E9PJK7;E9PKN4;E9PLD4	O75534-2;O75534;O75534-3;G5E9Q2;E9PLT0	17;17;17;17;16;2;1;1;1	17;17;17;17;16;2;1;1;1	17;17;17;17;16;2;1;1;1	Cold shock domain-containing protein E1	CSDE1	;;;;	9	17	17	17	10	10	8	10	10	8	10	10	8	27.4	27.4	27.4	85.746	767	767;798;813;844;668;137;36;46;95	8.09					1	7	10	15	15	7	1		0	41.45	By MS/MS	By MS/MS	By MS/MS	0.82587	0.99349	16.748	47	0
G5E9Q5;P42025	G5E9Q5;P42025	4;4	1;1	1;1	Beta-centractin	ACTR1B	;	2	4	1	1	3	3	2	1	1	1	1	1	1	29.9	10.2	10.2	16.689	147	147;376	5.4				1	1	3							0.0056437	2.2614	By MS/MS	By MS/MS	By matching	0.69227	1.2745	27.917	3	0
G5E9V1;Q92734;C9JJP5;C9JUE0;C9JTY3	G5E9V1;Q92734;C9JJP5;C9JUE0;C9JTY3	7;7;6;5;4	7;7;6;5;4	7;7;6;5;4	Protein TFG	TFG	;;;;	5	7	7	7	6	5	5	6	5	5	6	5	5	27.5	27.5	27.5	43.02	396	396;400;181;157;128	5.98	10	7	1	1		2	4	9	12	6			0	19.932	By MS/MS	By MS/MS	By MS/MS	0.78303	0.99951	21.867	46	0
G5E9X2;Q6PJ98;Q9UQR1	G5E9X2;Q6PJ98;Q9UQR1	1;1;1	1;1;1	1;1;1	Zinc finger protein 148	ZNF148	;;	3	1	1	1	0	1	1	0	1	1	0	1	1	11.1	11.1	11.1	15.955	144	144;131;794	2		2											0.0032763	2.4678		By MS/MS	By MS/MS	NaN	NaN	NaN	0	0
G5EA30;Q92879-2;Q92879-3;Q92879;Q92879-4;Q92879-5;E9PKA1;F5H4Y5;E9PQK4;E9PSH0;F5H0D8;E9PKU1	G5EA30;Q92879-2;Q92879-3;Q92879;Q92879-4;Q92879-5;E9PKA1;F5H4Y5;E9PQK4;E9PSH0;F5H0D8;E9PKU1	5;5;5;5;5;4;3;3;3;3;3;3	5;5;5;5;5;4;3;3;3;3;3;3	5;5;5;5;5;4;3;3;3;3;3;3	CUGBP Elav-like family member 1	CELF1	;;;;;;;;;;;	12	5	5	5	0	2	4	0	2	4	0	2	4	12.1	12.1	12.1	55.142	514	514;482;483;486;512;468;56;79;87;95;103;114	6.33	1				6			1	3	1			0	17.083		By MS/MS	By MS/MS	0.63968	0.99391	26.058	11	0
G5EA31;P53992;E7EP00;B4DZT4;F6RFB3	G5EA31;P53992;E7EP00	9;9;8;3;1	9;9;8;3;1	9;9;8;3;1	Protein transport protein Sec24C	SEC24C	;;	5	9	9	9	5	9	6	5	9	6	5	9	6	17.1	17.1	17.1	111.98	1042	1042;1094;975;342;258	6.56				1	6	9	5	1	4	1			0	30.227	By MS/MS	By MS/MS	By MS/MS	0.65687	0.98049	16.946	24	0
G5EA52;P30101	G5EA52;P30101	31;31	31;31	23;23	Protein disulfide-isomerase A3	PDIA3	;	2	31	31	23	29	19	22	29	19	22	21	14	17	66.2	66.2	51.5	54.963	485	485;505	8.31	2	1	1	4	10	35	43	40	53	43	27	12	0	225.14	By MS/MS	By MS/MS	By MS/MS	0.79598	0.96081	27.451	228	0
G8JL86;Q53SF7-4;Q53SF7-3;Q53SF7-2;Q53SF7	G8JL86;Q53SF7-4;Q53SF7-3;Q53SF7-2;Q53SF7	1;1;1;1;1	1;1;1;1;1	1;1;1;1;1	Cordon-bleu protein-like 1	COBLL1	;;;;	5	1	1	1	0	0	1	0	0	1	0	0	1	1.1	1.1	1.1	134.92	1233	1233;1128;1166;1166;1204	6						1							0.00087451	3.9276			By MS/MS	1.1518	1.2247	NaN	1	0
Q5T6H7;Q9NQW7-2;Q9NQW7;G8JLB2;Q9NQW7-3;Q5T6H2	Q5T6H7;Q9NQW7-2;Q9NQW7;G8JLB2;Q9NQW7-3	5;5;5;5;5;1	5;5;5;5;5;1	5;5;5;5;5;1	Xaa-Pro aminopeptidase 1	XPNPEP1	;;;;	6	5	5	5	2	4	1	2	4	1	2	4	1	11.1	11.1	11.1	62.138	552	552;599;623;642;666;303	6.2				1	1	5	2		1				0	20.369	By MS/MS	By MS/MS	By MS/MS	0.56949	0.82455	28.119	8	0
G8JLC6;Q5JRA6-2;Q5JRA6;H7BY50;Q5JRA6-4	G8JLC6;Q5JRA6-2;Q5JRA6;H7BY50;Q5JRA6-4	2;2;2;1;1	2;2;2;1;1	2;2;2;1;1	Melanoma inhibitory activity protein 3	MIA3	;;;;	5	2	2	2	2	0	0	2	0	0	2	0	0	1.6	1.6	1.6	213.64	1907	1907;1848;1907;1016;785	5.5	1									1			0.0012245	3.2624	By MS/MS			0.90698	1.0472	NaN	1	0
G8JLD3;Q8IUD2-4;Q8IUD2-2;Q8IUD2-3;Q8IUD2;K7EPD6;H7C4G9;Q8IUD2-5;O15083	G8JLD3;Q8IUD2-4;Q8IUD2-2;Q8IUD2-3;Q8IUD2;K7EPD6;H7C4G9;Q8IUD2-5;O15083	2;2;2;2;2;1;1;1;1	2;2;2;2;2;1;1;1;1	2;2;2;2;2;1;1;1;1	ELKS/Rab6-interacting/CAST family member 1;ERC protein 2	ERC1;ERC2	;;;;;;;;	9	2	2	2	1	2	1	1	2	1	1	2	1	2.1	2.1	2.1	124.82	1086	1086;948;992;1088;1116;285;528;720;957	7.44						2	4	1	1	1			0	5.8578	By MS/MS	By MS/MS	By MS/MS	0.5856	0.92658	14.057	9	0
G8JLK0;H0YE19;Q96SU4-7;Q96SU4-2;Q96SU4;Q96SU4-6	G8JLK0;H0YE19;Q96SU4-7;Q96SU4-2;Q96SU4;Q96SU4-6	1;1;1;1;1;1	1;1;1;1;1;1	1;1;1;1;1;1	Oxysterol-binding protein-related protein 9	OSBPL9	;;;;;	6	1	1	1	0	1	0	0	1	0	0	1	0	8.6	8.6	8.6	13.17	116	116;196;719;723;736;746	2		1											0.0015595	2.923		By MS/MS		0.54883	1.0766	NaN	1	0
G8JLK4;O75410-6;O75410;O75410-2;E5RJG6;B4E3H6;H0YBT8;H0YAY0;Q4VXL4;E7EVI4;E7ET87;D6RAA5;Q4VXL8;E7EMZ9;E9PBC6;O75410-8;O75410-5;O75410-4;O95359-2;O75410-3;O75410-7;O95359-6;O95359-1;O95359-5;O95359-3;O95359	G8JLK4;O75410-6;O75410;O75410-2;E5RJG6;B4E3H6;H0YBT8;H0YAY0;Q4VXL4;E7EVI4;E7ET87;D6RAA5;Q4VXL8;E7EMZ9;E9PBC6;O75410-8;O75410-5;O75410-4;O95359-2;O75410-3;O75410-7;O95359-6;O95359-1;O95359-5;O95359-3;O95359	2;2;2;2;1;1;1;1;1;1;1;1;1;1;1;1;1;1;1;1;1;1;1;1;1;1	2;2;2;2;1;1;1;1;1;1;1;1;1;1;1;1;1;1;1;1;1;1;1;1;1;1	2;2;2;2;1;1;1;1;1;1;1;1;1;1;1;1;1;1;1;1;1;1;1;1;1;1	Transforming acidic coiled-coil-containing protein 1;Transforming acidic coiled-coil-containing protein 2	TACC1;TACC2	;;;;;;;;;;;;;;;;;;;;;;;;;	26	2	2	2	2	1	1	2	1	1	2	1	1	4.3	4.3	4.3	86.135	792	792;395;805;817;129;242;454;562;575;581;609;1008;1038;2826;2875;154;367;379;571;610;731;996;1026;1094;2871;2948	6.5						2	2						0	6.4002	By MS/MS	By MS/MS	By MS/MS	0.93615	1.0587	13.85	4	2
G8JLK7;Q9H6R4-4;Q9H6R4;Q9H6R4-3;Q9H6R4-2	G8JLK7;Q9H6R4-4;Q9H6R4;Q9H6R4-3;Q9H6R4-2	3;3;3;2;2	3;3;3;2;2	3;3;3;2;2	Nucleolar protein 6	NOL6	;;;;	5	3	3	3	2	2	1	2	2	1	2	2	1	4.5	4.5	4.5	122.03	1094	1094;1143;1146;699;1007	7.4						2	1		2				0	6.5079	By MS/MS	By MS/MS	By MS/MS	0.68407	0.99072	2.7051	4	0
G8JLM6;J3KR72;P49848-2;P49848;P49848-3	G8JLM6;J3KR72;P49848-2;P49848;P49848-3	2;2;2;2;2	2;2;2;2;2	2;2;2;2;2	Transcription initiation factor TFIID subunit 6	TAF6	;;;;	5	2	2	2	0	0	2	0	0	2	0	0	2	6.2	6.2	6.2	64.231	601	601;734;667;677;714	4.33	1					2							0.00085507	3.676			By MS/MS	1.06	1.1298	7.4234	2	0
H0Y2V6;Q5SW79-2;Q5SW79-3;Q5SW79	H0Y2V6;Q5SW79-2;Q5SW79-3;Q5SW79	1;1;1;1	1;1;1;1	1;1;1;1	Centrosomal protein of 170 kDa	CEP170	;;;	4	1	1	1	1	1	0	1	1	0	1	1	0	1.2	1.2	1.2	171.97	1558	1558;1460;1486;1584	9									2				0.0098172	2.0176	By MS/MS	By MS/MS		0.80878	1.2291	4.8148	2	1
J3KSB5;H0Y465;P21359-4;P21359-2;P21359	J3KSB5;H0Y465;P21359-4;P21359-2;P21359	1;1;1;1;1	1;1;1;1;1	1;1;1;1;1	Neurofibromin;Neurofibromin truncated	NF1	;;;;	5	1	1	1	1	1	0	1	1	0	1	1	0	1.2	1.2	1.2	186.43	1656	1656;2502;1598;2818;2839	7							2						0.0053324	2.2999	By MS/MS	By MS/MS		0.11741	0.24275	NaN	1	1
H0Y4I5;Q6NUI6-2;Q6NUI6	H0Y4I5;Q6NUI6-2;Q6NUI6	1;1;1	1;1;1	1;1;1	Chondroadherin-like protein	CHADL	;;	3	1	1	1	1	1	0	1	1	0	1	1	0	3.1	3.1	3.1	73.836	684	684;686;762	3.4	2	1				1	1						0.0015692	2.9615	By MS/MS	By matching		0.91645	0.95807	7.1727	5	0
H0Y512;Q9HDC9-2;Q9HDC9	H0Y512;Q9HDC9-2;Q9HDC9	1;1;1	1;1;1	1;1;1	Adipocyte plasma membrane-associated protein	APMAP	;;	3	1	1	1	1	1	1	1	1	1	1	1	1	2.9	2.9	2.9	45.294	409	409;289;416	6.5					1	3	3	1					0.00084317	3.5686	By MS/MS	By MS/MS	By MS/MS	0.84006	1.0839	29.103	8	0
H0Y566;Q9Y597-2;Q9Y597	H0Y566;Q9Y597-2;Q9Y597	1;1;1	1;1;1	1;1;1	BTB/POZ domain-containing protein KCTD3	KCTD3	;;	3	1	1	1	0	0	1	0	0	1	0	0	1	5.2	5.2	5.2	23.397	213	213;813;815	6						1							0.0056259	2.2486			By MS/MS	1.2051	1.226	NaN	1	0
H7BZ11;H0Y5B4;J3KQN4;P83881;Q969Q0;H7BY91;H0Y3V9	H7BZ11;H0Y5B4;J3KQN4;P83881;Q969Q0;H7BY91;H0Y3V9	6;6;6;6;4;3;3	6;6;6;6;4;3;3	6;6;6;6;4;3;3	60S ribosomal protein L36a;60S ribosomal protein L36a-like	RPL36A-HNRNPH2;RPL36A;RPL36AL	;;;;;;	7	6	6	6	5	3	1	5	3	1	5	3	1	26.4	26.4	26.4	14.822	129	129;131;142;106;106;80;88	8.4				1	3	5	7	5	7	5	6	3	0	14.748	By MS/MS	By MS/MS	By MS/MS	0.81525	0.88716	46.907	36	0
H0Y6J7;O15031	H0Y6J7;O15031	1;1	1;1	1;1	Plexin-B2	PLXNB2	;	2	1	1	1	0	0	1	0	0	1	0	0	1	10.1	10.1	10.1	20.826	189	189;1838	5					1								0.0011919	3.0607			By MS/MS	0.84129	0.89695	NaN	1	0
H0Y6Z7;P10586-2;P10586;H0Y4H1	H0Y6Z7;P10586-2;P10586;H0Y4H1	2;2;2;1	2;2;2;1	2;2;2;1	Receptor-type tyrosine-protein phosphatase F	PTPRF	;;;	4	2	2	2	0	0	2	0	0	2	0	0	2	1.4	1.4	1.4	174.84	1553	1553;1898;1907;1291	5.5				1			1						0.0053591	2.3299			By MS/MS	0.56644	0.76508	48.639	2	1
H0Y7A7;P62158;E7ETZ0;E7EMB3;G3V361;Q96HY3;F8WBR5;G3V226;G3V479;P27482	H0Y7A7;P62158;E7ETZ0;E7EMB3;G3V361;Q96HY3	9;9;8;8;5;5;4;4;4;1	9;9;8;8;5;5;4;4;4;1	9;9;8;8;5;5;4;4;4;1	Calmodulin	CALM2;CALM1	;;;;;	10	9	9	9	7	7	5	7	7	5	7	7	5	50.3	50.3	50.3	20.762	187	187;149;150;196;98;113;65;76;83;149	6.6	14	5	3	2	7	8	12	9	13	14	6	2	0	80.547	By MS/MS	By MS/MS	By MS/MS	0.9087	1.0022	19.139	91	0
H0Y7S3;Q01814-4;Q01814-7;Q01814-3;Q01814-6;Q01814-2;Q01814-8;Q01814-5;Q01814;E7ERY9;Q16720-8;P23634-5;Q16720-7;P23634-4;Q16720-6;P23634-3;Q16720-3;Q16720-5;P23634-2;P20020-5;Q16720-2;P20020-2;P20020-6;P23634-7;P23634-6;Q16720-4;Q16720;P20020-3;P23634-8;P23634;P20020-4;P20020	H0Y7S3;Q01814-4;Q01814-7;Q01814-3;Q01814-6;Q01814-2;Q01814-8;Q01814-5;Q01814;E7ERY9;Q16720-8;P23634-5;Q16720-7;P23634-4;Q16720-6;P23634-3;Q16720-3;Q16720-5;P23634-2;P20020-5;Q16720-2;P20020-2;P20020-6;P23634-7;P23634-6;Q16720-4;Q16720;P20020-3;P23634-8;P23634;P20020-4;P20020	2;2;2;2;2;2;2;2;2;1;1;1;1;1;1;1;1;1;1;1;1;1;1;1;1;1;1;1;1;1;1;1	2;2;2;2;2;2;2;2;2;1;1;1;1;1;1;1;1;1;1;1;1;1;1;1;1;1;1;1;1;1;1;1	2;2;2;2;2;2;2;2;2;1;1;1;1;1;1;1;1;1;1;1;1;1;1;1;1;1;1;1;1;1;1;1	Plasma membrane calcium-transporting ATPase 2;Calcium-transporting ATPase;Plasma membrane calcium-transporting ATPase 3;Plasma membrane calcium-transporting ATPase 4;Plasma membrane calcium-transporting ATPase 1	ATP2B2;ATP2B1;ATP2B3;ATP2B4	;;;;;;;;;;;;;;;;;;;;;;;;;;;;;;;	32	2	2	2	1	1	2	1	1	2	1	1	2	2.8	2.8	2.8	121.26	1099	1099;1154;1168;1185;1198;1199;1212;1229;1243;963;1115;1122;1129;1134;1154;1158;1159;1168;1170;1171;1173;1176;1184;1193;1205;1206;1220;1220;1229;1241;1249;1258	5.33		1			1	3	1						0	73.11	By MS/MS	By MS/MS	By MS/MS	0.78586	0.84435	41.202	6	0
H0Y818;P40692;P40692-2;E9PCU2;B7Z821	H0Y818;P40692;P40692-2;E9PCU2	3;3;2;2;1	3;3;2;2;1	3;3;2;2;1	DNA mismatch repair protein Mlh1	MLH1	;;;	5	3	3	3	2	0	1	2	0	1	2	0	1	6.9	6.9	6.9	75.747	679	679;756;515;658;460	7.67						1	1			1			0.0008707	3.8768	By MS/MS		By MS/MS	0.88195	0.95814	7.0651	2	0
H0Y8X4;O43598;O43598-2	H0Y8X4;O43598;O43598-2	3;3;2	3;3;2	3;3;2	2-deoxynucleoside 5-phosphate N-hydrolase 1	DNPH1	;;	3	3	3	3	2	2	2	2	2	2	2	2	2	17.7	17.7	17.7	25.868	243	243;174;148	3	5	2	1						2				0	7.3566	By MS/MS	By MS/MS	By MS/MS	1.2273	1.2188	17.41	5	0
H0YBH1;P43681	H0YBH1;P43681	1;1	1;1	1;1	Neuronal acetylcholine receptor subunit alpha-4	CHRNA4	;	2	1	1	1	0	1	1	0	1	1	0	1	1	8	8	8	16.143	137	137;627	5.29				3	3					1			0.009165	2.0381		By MS/MS	By MS/MS	0.024647	0.026861	NaN	1	1
I3L252;H0YCY6;Q3LXA3	I3L252;H0YCY6;Q3LXA3	1;1;1	1;1;1	1;1;1	Bifunctional ATP-dependent dihydroxyacetone kinase/FAD-AMP lyase (cyclizing);ATP-dependent dihydroxyacetone kinase;FAD-AMP lyase (cyclizing)	TKFC;DAK	;;	3	1	1	1	1	1	1	1	1	1	1	1	1	9.6	9.6	9.6	22.951	219	219;533;575	5.83					1	5							0	5.8639	By MS/MS	By MS/MS	By MS/MS	0.75123	0.81676	22.163	5	0
H0YDD4;P10515;F5H7M3;E9PEJ4	H0YDD4;P10515;F5H7M3;E9PEJ4	6;6;5;5	6;6;5;5	6;6;5;5	Acetyltransferase component of pyruvate dehydrogenase complex;Dihydrolipoyllysine-residue acetyltransferase component of pyruvate dehydrogenase complex, mitochondrial	DLAT	;;;	4	6	6	6	4	5	3	4	5	3	4	5	3	21.9	21.9	21.9	51.201	479	479;647;418;542	6.53				2	2	3	6	3	1				0	11.48	By MS/MS	By MS/MS	By MS/MS	0.67018	1.116	16.268	16	0
H0YDP7;Q13405	H0YDP7;Q13405	2;2	2;2	2;2	39S ribosomal protein L49, mitochondrial	MRPL49	;	2	2	2	2	2	2	2	2	2	2	2	2	2	20.5	20.5	20.5	14.572	127	127;166	6.88					1	5	7	3	1				0	9.5854	By MS/MS	By MS/MS	By MS/MS	0.8428	1.353	35.265	12	0
H0YDU8;P53041;A8MU39	H0YDU8;P53041;A8MU39	3;3;2	3;3;2	3;3;2	Serine/threonine-protein phosphatase;Serine/threonine-protein phosphatase 5	PPP5C	;;	3	3	3	3	2	1	0	2	1	0	2	1	0	6.6	6.6	6.6	55.096	485	485;499;371	8						1		1		1			0	4.2474	By MS/MS	By MS/MS		0.64849	0.9253	13.11	2	2
H0YEF7;H0YEH1;H0YE97;H0YEY8;H0YD48	H0YEF7;H0YEH1;H0YE97;H0YEY8;H0YD48	2;2;1;1;1	1;1;1;1;1	1;1;1;1;1		PICALM	;;;;	5	2	1	1	2	1	0	1	1	0	1	1	0	12.6	9.3	9.3	31.358	302	302;308;134;215;264	8								4					0	9.4821	By MS/MS	By MS/MS		0.47198	0.92592	17.99	3	2
H0YER1;Q96T23-2;Q96T23;H7C306;H0YCN2;Q96T23-3	H0YER1;Q96T23-2;Q96T23;H7C306;H0YCN2;Q96T23-3	2;2;2;1;1;1	2;2;2;1;1;1	2;2;2;1;1;1	Remodeling and spacing factor 1	RSF1	;;;;;	6	2	2	2	0	2	1	0	2	1	0	2	1	4.8	4.8	4.8	79.219	702	702;1410;1441;202;803;1189	4	1				1	1							0	6.3897		By MS/MS	By MS/MS	0.92442	1.0729	29.58	3	1
H0YET3;Q14207	H0YET3;Q14207	3;3	3;3	3;3	Protein NPAT	NPAT	;	2	3	3	3	0	1	2	0	1	2	0	1	2	18.3	18.3	18.3	32.599	300	300;1427	4.67		1			1		1						0.0029509	2.5653		By MS/MS	By MS/MS	0.20374	0.31063	164.63	2	1
H0YGM0;Q9H078-4;Q9H078-2;Q9H078;Q7Z777;H0YFF5;F5GX99;B4DXW4;Q9H078-3;F5H392;F5H7A5	H0YGM0;Q9H078-4;Q9H078-2;Q9H078;Q7Z777;H0YFF5;F5GX99;B4DXW4;Q9H078-3	3;3;3;3;2;2;2;2;2;1;1	3;3;3;3;2;2;2;2;2;1;1	3;3;3;3;2;2;2;2;2;1;1	Caseinolytic peptidase B protein homolog	CLPB	;;;;;;;;	11	3	3	3	1	2	1	1	2	1	1	2	1	6	6	6	80.124	712	712;662;677;707;315;327;501;506;648;149;153	7.5						1	3		2				0	5.511	By MS/MS	By MS/MS	By MS/MS	0.68893	1.1167	28.136	6	0
H0YII4;H0YI90;Q5TDH0-2;Q5TDH0;Q5TDH0-3	H0YII4;H0YI90;Q5TDH0-2;Q5TDH0;Q5TDH0-3	1;1;1;1;1	1;1;1;1;1	1;1;1;1;1	Protein DDI1 homolog 2	DDI2	;;;;	5	1	1	1	1	1	1	1	1	1	1	1	1	9.1	9.1	9.1	11.255	99	99;103;211;399;419	7							4						0	4.5254	By MS/MS	By MS/MS	By MS/MS	0.93006	1.0059	6.7267	4	3
H0YJ34;Q96AC1-2;Q96AC1;Q96AC1-3;H0YJB6;G3V3J0;Q9BQL6-4;Q9BQL6-2	H0YJ34;Q96AC1-2;Q96AC1;Q96AC1-3	6;6;6;6;2;1;1;1	6;6;6;6;2;1;1;1	5;5;5;5;2;1;0;0	Fermitin family homolog 2	FERMT2	;;;	8	6	6	5	4	4	2	4	4	2	3	4	2	14.4	14.4	12.8	73.352	640	640;633;680;687;133;155;495;554	7.37					2	3	4	6	4				0	14.852	By MS/MS	By MS/MS	By MS/MS	0.72059	0.96075	23	18	0
H0YJU4;H0YJV7;P25490	H0YJU4;H0YJV7;P25490	1;1;1	1;1;1	1;1;1	Transcriptional repressor protein YY1	YY1	;;	3	1	1	1	0	1	1	0	1	1	0	1	1	16.3	16.3	16.3	12.977	123	123;190;414	6.67						1	2						0	8.5781		By MS/MS	By MS/MS	0.64413	1.1604	18.225	3	0
H0YK33;Q6UUV7-3;Q6UUV7	H0YK33;Q6UUV7-3;Q6UUV7	1;1;1	1;1;1	1;1;1	CREB-regulated transcription coactivator 3	CRTC3	;;	3	1	1	1	1	0	1	1	0	1	1	0	1	13.2	13.2	13.2	10.163	91	91;618;619	3.83		1	2	1	1	1							0.001904	2.7893	By MS/MS		By MS/MS	1.1467	1.2047	12.417	6	0
H0YME2;H0YK54;Q6FIF0-2;Q6FIF0;H3BMJ5;H3BT16;H3BP46;H3BM82;H0YMR5;H0YLR2;H0YK21	H0YME2;H0YK54;Q6FIF0-2;Q6FIF0;H3BMJ5;H3BT16;H3BP46;H3BM82;H0YMR5;H0YLR2;H0YK21	2;2;2;2;1;1;1;1;1;1;1	2;2;2;2;1;1;1;1;1;1;1	2;2;2;2;1;1;1;1;1;1;1	AN1-type zinc finger protein 6	ZFAND6	;;;;;;;;;;	11	2	2	2	1	1	1	1	1	1	1	1	1	30.6	30.6	30.6	17.038	160	160;177;196;208;32;64;87;148;155;158;175	5.75					1	3							0	13.837	By MS/MS	By MS/MS	By MS/MS	0.88237	0.91878	21.82	4	0
H0YN63;H0YMH5;H0YK61;H0YNK0;H0YLG4;H0YNK8;H0YLP8;Q5J8M3-3;Q5J8M3-2;Q5J8M3	H0YN63;H0YMH5;H0YK61;H0YNK0;H0YLG4;H0YNK8;H0YLP8;Q5J8M3-3;Q5J8M3-2;Q5J8M3	1;1;1;1;1;1;1;1;1;1	1;1;1;1;1;1;1;1;1;1	1;1;1;1;1;1;1;1;1;1	ER membrane protein complex subunit 4	EMC4	;;;;;;;;;	10	1	1	1	1	1	1	1	1	1	1	1	1	23.3	23.3	23.3	4.4299	43	43;72;78;84;87;102;125;136;149;183	2.25		3	1										0.0015699	2.9688	By MS/MS	By MS/MS	By MS/MS	0.94266	0.96257	21.821	4	0
H0YMZ1;H0YL69;P25789;H0YMA1;H0YN18;H0YKT8;H0YLC2;H0YMI6;P25789-2;H0YKS0;H0YLS6;H0YMV3	H0YMZ1;H0YL69;P25789;H0YMA1;H0YN18;H0YKT8;H0YLC2;H0YMI6;P25789-2;H0YKS0	8;8;8;7;7;6;5;5;5;4;3;2	8;8;8;7;7;6;5;5;5;4;3;2	8;8;8;7;7;6;5;5;5;4;3;2	Proteasome subunit alpha type;Proteasome subunit alpha type-4;Proteasome subunit beta type	PSMA4	;;;;;;;;;	12	8	8	8	6	7	7	6	7	7	6	7	7	48	48	48	24.583	221	221;236;261;209;230;182;174;183;190;122;125;86	7.19					8	9	13	11	9	2			0	82.025	By MS/MS	By MS/MS	By MS/MS	0.87748	1.0179	13.928	46	0
H0YLB5;P14859-5;J3KP77	H0YLB5;P14859-5;J3KP77	1;1;1	1;1;1	1;1;1	POU domain, class 2, transcription factor 1	POU2F1	;;	3	1	1	1	0	0	1	0	0	1	0	0	1	4.2	4.2	4.2	56.251	528	528;703;766	1	2												0	14.444			By MS/MS	1.1228	1.1439	5.7578	2	0
H0YMB3;H0YLV5;Q6PKC0;H0YNJ6;Q86T14;Q9P2T1;Q9P2T1-2;H0YN22;H0YK13;H0YNS9;H0YLB8;H0YNH0	H0YMB3;H0YLV5;Q6PKC0;H0YNJ6;Q86T14;Q9P2T1;Q9P2T1-2;H0YN22;H0YK13;H0YNS9;H0YLB8;H0YNH0	2;2;2;2;2;2;2;1;1;1;1;1	2;2;2;2;2;2;2;1;1;1;1;1	2;2;2;2;2;2;2;1;1;1;1;1	GMP reductase;GMP reductase 2	GMPR2	;;;;;;;;;;;	12	2	2	2	1	1	2	1	1	2	1	1	2	7.9	7.9	7.9	33.921	315	315;333;409;427;320;348;366;69;88;126;169;240	2.8	2	1	1				1						0.00086319	3.7851	By MS/MS	By MS/MS	By MS/MS	1.6753	1.6614	NaN	1	1
H0YME5;Q9P2K8-2;Q9P2K8	H0YME5;Q9P2K8-2;Q9P2K8	2;2;2	2;2;2	2;2;2	Eukaryotic translation initiation factor 2-alpha kinase 4	EIF2AK4	;;	3	2	2	2	1	0	1	1	0	1	1	0	1	1.6	1.6	1.6	161.12	1427	1427;1621;1649	9								1	2	1			0.0072289	2.1197	By MS/MS		By MS/MS	0.88804	0.94525	11.564	4	0
H0YMV8;Q71UM5;C9J1C5;C9JLI6	H0YMV8;Q71UM5;C9J1C5;C9JLI6	4;4;2;2	1;1;0;1	1;1;0;1	40S ribosomal protein S27;40S ribosomal protein S27-like	RPS27L	;;;	4	4	1	1	4	3	3	1	1	1	1	1	1	34	11	11	11.345	100	100;84;52;97	10.7										4		2	0.0046612	2.3693	By MS/MS	By MS/MS	By MS/MS	0.76329	1.1954	16.313	5	0
H0YN26;P39687;H7BZ09;O43423;O95626	H0YN26;P39687	8;8;3;3;1	7;7;2;3;1	7;7;2;3;1	Acidic leucine-rich nuclear phosphoprotein 32 family member A	ANP32A	;	5	8	7	7	6	4	5	6	3	5	6	3	5	46.3	42.9	42.9	19.997	177	177;249;79;234;131	8				1	2	8	10	10	14	8	2		0	16.59	By MS/MS	By MS/MS	By MS/MS	0.90833	0.98268	15.204	53	0
H0YNC2;Q96LJ7	H0YNC2;Q96LJ7	2;2	2;2	2;2	Dehydrogenase/reductase SDR family member 1	DHRS1	;	2	2	2	2	0	2	1	0	2	1	0	2	1	29.3	29.3	29.3	15.825	147	147;313	3.8	1	1			2	1							0	17.435		By MS/MS	By MS/MS	0.48324	0.90579	25.392	5	0
H0YNU5;P54132;H0YLV8	H0YNU5;P54132;H0YLV8	3;3;2	3;3;2	3;3;2	Bloom syndrome protein	BLM	;;	3	3	3	3	2	2	1	2	2	1	2	2	1	2.6	2.6	2.6	144.47	1286	1286;1417;413	7.11	1		1		1	1			2	2	1		0	4.3736	By MS/MS	By MS/MS	By MS/MS	0.66056	0.77742	26.916	8	0
H3BLU7;Q8NHP1;O43488	H3BLU7;Q8NHP1;O43488	1;1;1	1;1;1	1;1;1	Aflatoxin B1 aldehyde reductase member 4;Aflatoxin B1 aldehyde reductase member 2	AKR7A2;AKR7L	;;	3	1	1	1	1	1	1	1	1	1	1	1	1	4.8	4.8	4.8	34.684	314	314;331;359	6.29				1		3	2	1					0.0015613	2.9308	By MS/MS	By MS/MS	By MS/MS	0.50778	1.0225	14.055	7	0
H3BLZ8;Q92841;Q92841-1;Q92841-3;C9JMU5;Q92841-2;G5E9L5	H3BLZ8;Q92841;Q92841-1;Q92841-3;C9JMU5;Q92841-2	19;19;18;18;17;17;2	12;12;11;11;11;11;2	12;12;11;11;11;11;2	Probable ATP-dependent RNA helicase DDX17	DDX17	;;;;;	7	19	12	12	17	15	16	10	8	9	10	8	9	31.6	21.2	21.2	80.439	731	731;729;650;652;652;652;181	7.87					3	15	16	15	10	13	3		0	88.672	By MS/MS	By MS/MS	By MS/MS	0.92982	1.0382	12.282	65	0
H3BNG6;H3BU94;H3BNE1;H3BR18;H3BM38;H3BPJ0;O00161-2;O00161	H3BNG6;H3BU94;H3BNE1;H3BR18;H3BM38;H3BPJ0;O00161-2;O00161	1;1;1;1;1;1;1;1	1;1;1;1;1;1;1;1	1;1;1;1;1;1;1;1	Synaptosomal-associated protein;Synaptosomal-associated protein 23	SNAP23	;;;;;;;	8	1	1	1	1	0	1	1	0	1	1	0	1	27.3	27.3	27.3	5.1107	44	44;53;97;109;125;127;158;211	1.5	2	2											0	6.4682	By MS/MS		By MS/MS	0.9909	1.0004	24.63	4	0
H3BR57;H3BPG5;H3BV80;H3BMS0;H3BMM9;H3BTC0;Q15287-3;Q15287-2;Q15287	H3BR57;H3BPG5;H3BV80;H3BMS0;H3BMM9;H3BTC0;Q15287-3;Q15287-2;Q15287	2;2;2;2;2;2;2;2;2	2;2;2;2;2;2;2;2;2	2;2;2;2;2;2;2;2;2	RNA-binding protein with serine-rich domain 1	RNPS1	;;;;;;;;	9	2	2	2	2	1	1	2	1	1	2	1	1	20.5	20.5	20.5	13.243	112	112;128;211;257;284;302;268;282;305	7.39				1	1	3	5	3	3	2			0	14.206	By MS/MS	By MS/MS	By MS/MS	0.83103	0.9486	21.63	17	0
H3BMS6;H3BNX3;Q9Y6N5;H3BV36	H3BMS6;H3BNX3;Q9Y6N5;H3BV36	3;3;3;2	3;3;3;2	3;3;3;2	Sulfide:quinone oxidoreductase, mitochondrial	SQRDL	;;;	4	3	3	3	3	3	1	3	3	1	3	3	1	27.1	27.1	27.1	19.943	181	181;289;450;141	6.5					2	5	1		2				0	9.5639	By MS/MS	By MS/MS	By MS/MS	0.49724	0.79073	20.943	7	0
H3BN04;P49914	H3BN04;P49914	1;1	1;1	1;1	5-formyltetrahydrofolate cyclo-ligase	MTHFS	;	2	1	1	1	1	1	1	1	1	1	1	1	1	20.5	20.5	20.5	4.9367	44	44;203	3.25	1	2	2	1	1	1							0.0056557	2.2728	By MS/MS	By MS/MS	By MS/MS	0.9447	1.037	14.292	8	0
H3BSK4;H3BNB9;Q9Y4X5	H3BSK4;H3BNB9;Q9Y4X5	1;1;1	1;1;1	1;1;1	E3 ubiquitin-protein ligase ARIH1	ARIH1	;;	3	1	1	1	1	1	0	1	1	0	1	1	0	8.4	8.4	8.4	17.617	167	167;204;557	5.67					1	2							0.00085763	3.7135	By MS/MS	By MS/MS		0.48003	0.87258	15.421	3	1
H3BNV7;Q9Y3D0;J3KS95	H3BNV7;Q9Y3D0;J3KS95	2;2;1	2;2;1	2;2;1	Mitotic spindle-associated MMXD complex subunit MIP18	FAM96B	;;	3	2	2	2	2	1	0	2	1	0	2	1	0	26.7	26.7	26.7	17.461	161	161;163;106	9.33									2	1			0	7.2369	By MS/MS	By MS/MS		0.90175	1.0301	5.3782	3	1
H3BNW0;Q9NXG2	H3BNW0;Q9NXG2	1;1	1;1	1;1	THUMP domain-containing protein 1	THUMPD1	;	2	1	1	1	1	1	1	1	1	1	1	1	1	9.7	9.7	9.7	15.761	145	145;353	2.94	4	3	3	3	2	1							0	10.031	By MS/MS	By MS/MS	By MS/MS	0.97945	1.0461	14.823	15	0
H3BQ47;H3BP35;P53602;H3BRZ1;H3BVC4	H3BQ47;H3BP35;P53602;H3BRZ1;H3BVC4	2;2;2;1;1	2;2;2;1;1	2;2;2;1;1	Diphosphomevalonate decarboxylase	MVD	;;;;	5	2	2	2	0	2	0	0	2	0	0	2	0	28.6	28.6	28.6	10.081	91	91;271;400;41;51	5.5					1	1							0.00087489	3.9333		By MS/MS		0.40686	0.7549	10.327	2	1
H3BP91;P42126-2;P42126;Q96DC0;H3BS70	H3BP91;P42126-2;P42126;Q96DC0	3;3;3;2;1	3;3;3;2;1	3;3;3;2;1	Enoyl-CoA delta isomerase 1, mitochondrial	ECI1;DCI	;;;	5	3	3	3	1	2	3	1	2	3	1	2	3	11.2	11.2	11.2	31.844	294	294;285;302;243;224	7.13				1	1	4	3	3	1	2			0	6.192	By MS/MS	By MS/MS	By MS/MS	0.91054	1.0444	29.04	15	0
H3BPC7;I3L2K1	H3BPC7;I3L2K1	3;2	3;2	3;2		ITPRIPL2	;	2	3	3	3	1	1	1	1	1	1	1	1	1	26.8	26.8	26.8	13.484	127	127;104	8.6					1				2	2			0.00082542	3.3426	By MS/MS	By MS/MS	By MS/MS	0.7709	0.80749	9.6156	4	0
H3BPE1;H3BQK9;Q9UPN3;F5GZL7;F8W8Q1;Q9UPN3-4;Q9UPN3-3;Q9UPN3-2;Q9UPN3-5;H0Y6T5;H0Y4F5;H0Y314;E9PLY0;E9PNZ4;H0Y390	H3BPE1;H3BQK9;Q9UPN3;F5GZL7;F8W8Q1;Q9UPN3-4;Q9UPN3-3;Q9UPN3-2;Q9UPN3-5	3;3;3;2;2;2;2;2;2;1;1;1;1;1;1	2;2;2;2;2;2;2;2;1;1;1;1;1;1;1	1;1;1;1;1;1;1;1;1;1;1;1;0;0;1	Microtubule-actin cross-linking factor 1, isoforms 1/2/3/5	MACF1	;;;;;;;;	15	3	2	1	2	2	2	1	1	1	0	0	1	0.5	0.4	0.3	856.87	7555	7555;7592;7388;5300;5430;5300;5374;5430;5938;368;455;543;1062;2028;4434	6.83					1	1	2	2					0	50.284	By matching	By MS/MS	By MS/MS	0.65398	1.0757	11.107	6	0
H3BPE7;P35637-2;P35637	H3BPE7;P35637-2;P35637	6;6;6	4;4;4	4;4;4	RNA-binding protein FUS	FUS	;;	3	6	4	4	6	4	4	4	2	2	4	2	2	13.5	11.8	11.8	53.496	527	527;525;526	8.42						1	3	6	5	4			0	27.513	By MS/MS	By MS/MS	By MS/MS	0.88881	0.96662	9.3749	18	0
H3BV16;H3BPJ9;Q96II6;O96000	H3BV16;H3BPJ9;Q96II6;O96000	2;2;2;2	2;2;2;2	2;2;2;2	NADH dehydrogenase [ubiquinone] 1 beta subcomplex subunit 10	NDUFB10	;;;	4	2	2	2	1	2	1	1	2	1	1	2	1	17.5	17.5	17.5	17.482	143	143;161;168;172	9								1	4	1			0	6.3682	By MS/MS	By MS/MS	By MS/MS	0.69363	1.2349	16.861	5	0
H3BUD2;H3BS05;H3BR94;H3BQA4;Q9BTE1-2;Q9BTE1	H3BUD2;H3BS05;H3BR94;H3BQA4;Q9BTE1-2;Q9BTE1	1;1;1;1;1;1	1;1;1;1;1;1	1;1;1;1;1;1	Dynactin subunit 5	DCTN5	;;;;;	6	1	1	1	0	1	1	0	1	1	0	1	1	18.9	18.9	18.9	6.0239	53	53;75;155;84;152;182	1.4	3	2											0.001225	3.2647		By MS/MS	By MS/MS	0.66627	1.2162	9.1769	3	0
H3BR35;P15170;P15170-2;J3KQG6;Q8IYD1;H3BSV8	H3BR35;P15170;P15170-2;J3KQG6;Q8IYD1	11;11;11;11;6;2	11;11;11;11;6;2	11;11;11;11;6;2	Eukaryotic peptide chain release factor GTP-binding subunit ERF3A;Eukaryotic peptide chain release factor GTP-binding subunit ERF3B	GSPT1;GSPT2	;;;;	6	11	11	11	8	6	6	8	6	6	8	6	6	30.7	30.7	30.7	52.832	475	475;499;636;637;628;199	7.71					3	5	12	8	8	4	1		0	25.686	By MS/MS	By MS/MS	By MS/MS	0.62582	0.99584	30.126	29	0
H3BRE0;Q8NEZ5-2;Q8NEZ5-3;Q8NEZ5	H3BRE0;Q8NEZ5-2;Q8NEZ5-3;Q8NEZ5	1;1;1;1	1;1;1;1	1;1;1;1	F-box only protein 22	FBXO22	;;;	4	1	1	1	1	0	1	1	0	1	1	0	1	11.8	11.8	11.8	10.304	93	93;46;276;403	1.75	1	3											0.0019004	2.7824	By MS/MS		By MS/MS	1.0708	1.0818	26.122	4	0
H3BUM8;H3BRL3;O14562	H3BUM8;H3BRL3;O14562	1;1;1	1;1;1	1;1;1	Ubiquitin domain-containing protein UBFD1	UBFD1	;;	3	1	1	1	0	0	1	0	0	1	0	0	1	16.8	16.8	16.8	19.576	190	190;300;309	5					2								0	22.939			By MS/MS	0.98646	1.0287	11.388	2	0
H3BRS3;Q9Y4R8	H3BRS3;Q9Y4R8	1;1	1;1	1;1	Telomere length regulation protein TEL2 homolog	TELO2	;	2	1	1	1	0	0	1	0	0	1	0	0	1	2.1	2.1	2.1	47.38	426	426;837	1	1												0.0062871	2.2112			By MS/MS	0.87944	0.91013	NaN	1	0
H3BSA1;P19784;H3BV19	H3BSA1;P19784;H3BV19	2;2;1	2;2;1	2;2;1	Casein kinase II subunit alpha	CSNK2A2	;;	3	2	2	2	1	2	1	1	2	1	1	2	1	17	17	17	27.025	230	230;350;152	6.57					1	4		1	1				0	6.6371	By matching	By MS/MS	By MS/MS	0.90912	1.1374	27.641	7	0
H3BSV6	H3BSV6	2	2	1	Na(+)/H(+) exchange regulatory cofactor NHE-RF2	SLC9A3R2		1	2	2	1	1	1	1	1	1	1	0	0	1	10.2	10.2	4.4	24.717	226	226	8.75							1		2	1			0.00087032	3.8662	By MS/MS	By MS/MS	By MS/MS	0.78685	1.0958	35.424	4	0
H3BTA3;Q9UNE7-2;Q9UNE7;H3BUD0;H3BS86	H3BTA3;Q9UNE7-2;Q9UNE7;H3BUD0;H3BS86	2;2;2;1;1	2;2;2;1;1	2;2;2;1;1	E3 ubiquitin-protein ligase CHIP	STUB1	;;;;	5	2	2	2	2	1	0	2	1	0	2	1	0	15.3	15.3	15.3	18.378	157	157;231;303;185;214	6.2					1	2	2						0	6.9493	By MS/MS	By MS/MS		0.61065	0.84498	12.564	5	0
H3BV23;H3BUV9;Q96S82	H3BV23;H3BUV9;Q96S82	1;1;1	1;1;1	1;1;1	Ubiquitin-like protein 7	UBL7	;;	3	1	1	1	0	0	1	0	0	1	0	0	1	5.6	5.6	5.6	18.169	162	162;225;380	7							1						0.0091619	2.0366			By MS/MS	1.3634	1.4408	NaN	1	0
H7BXK9;Q9NP58-4;Q9NP58	H7BXK9;Q9NP58-4;Q9NP58	2;2;2	2;2;2	2;2;2	ATP-binding cassette sub-family B member 6, mitochondrial	ABCB6	;;	3	2	2	2	2	1	0	2	1	0	2	1	0	2.8	2.8	2.8	77.434	690	690;796;842	9.38	1									3	4		0.0043306	2.4192	By MS/MS	By MS/MS		0.62733	0.7137	NaN	1	0
H7BYN4;Q02241-2;Q02241;B4E1K0;H0YMJ4;H0YKQ5;H0YME6	H7BYN4;Q02241-2;Q02241;B4E1K0	3;3;3;2;1;1;1	3;3;3;2;1;1;1	3;3;3;2;1;1;1	Kinesin-like protein;Kinesin-like protein KIF23	KIF23	;;;	7	3	3	3	1	1	1	1	1	1	1	1	1	4.9	4.9	4.9	109.13	952	952;856;960;673;109;267;371	6.2	1					1	1	1	1				0	6.9942	By MS/MS	By MS/MS	By MS/MS	0.83046	1.0436	11.763	5	0
H7BYY1;F5H7S3;B7Z596;H0YK48;P09493-2;P09493-5;H0YK20;H0YL42;H0YN06	H7BYY1;F5H7S3;B7Z596;H0YK48;P09493-2;P09493-5	11;10;10;8;8;8;3;3;2	2;2;2;2;0;2;0;0;2	2;2;2;2;0;2;0;0;2	Tropomyosin alpha-1 chain	TPM1	;;;;;	9	11	2	2	9	7	6	2	2	2	2	2	2	42.3	8.9	8.9	28.747	248	248;245;275;248;228;245;92;108;49	5.47	3	1	2		1	2	2	3	3				0	9.6172	By MS/MS	By MS/MS	By MS/MS	0.75512	1.0294	18.257	17	0
H7BZ20;P23919;G5E9E9;H7C3A4;H7C312	H7BZ20;P23919	3;3;1;1;1	3;3;1;1;1	3;3;1;1;1	Thymidylate kinase	DTYMK	;	5	3	3	3	0	2	2	0	2	2	0	2	2	15.1	15.1	15.1	21.655	192	192;212;83;101;170	7.33						1	2	3					0.00044405	4.1337		By MS/MS	By MS/MS	0.57785	1.0456	24.041	6	0
H7BZJ3	H7BZJ3	8	1	1		PDIA3		1	8	1	1	8	6	6	1	1	1	1	1	1	56.9	11.4	11.4	13.519	123	123	7.94					1	3	4	3	3	3	1		0	16.416	By MS/MS	By MS/MS	By MS/MS	0.89133	1.115	18.216	18	0
H7C0E5;H7BZM7;O75312	H7C0E5;H7BZM7;O75312	3;3;3	3;3;3	3;3;3	Zinc finger protein ZPR1	ZPR1	;;	3	3	3	3	2	2	2	2	2	2	2	2	2	10.9	10.9	10.9	42.542	386	386;430;459	7.2					1	1	5	1	2				0	6.7375	By MS/MS	By MS/MS	By MS/MS	0.40374	0.74519	31.594	6	0
H7C024;H7C410;P35052;H7BZL4	H7C024;H7C410;P35052;H7BZL4	2;2;2;1	2;2;2;1	2;2;2;1	Glypican-1;Secreted glypican-1	GPC1	;;;	4	2	2	2	1	0	1	1	0	1	1	0	1	5.5	5.5	5.5	40.106	362	362;598;558;281	9								1	1	1			0.0032811	2.4836	By MS/MS		By MS/MS	0.89014	0.98102	29.74	3	0
H7C0R7;Q9UHQ9	H7C0R7;Q9UHQ9	1;1	1;1	1;1	NADH-cytochrome b5 reductase 1	CYB5R1	;	2	1	1	1	1	1	1	1	1	1	1	1	1	8.4	8.4	8.4	24.793	226	226;305	9									3				0.0032919	2.5029	By MS/MS	By MS/MS	By matching	0.91124	1.0478	10.79	3	0
H7C152;Q7Z3C6-2;Q7Z3C6	H7C152;Q7Z3C6-2;Q7Z3C6	1;1;1	1;1;1	1;1;1	Autophagy-related protein 9A	ATG9A	;;	3	1	1	1	0	0	1	0	0	1	0	0	1	7.1	7.1	7.1	26.865	255	255;778;839	7							1						0.0025926	2.5848			By MS/MS	1.3712	1.4281	NaN	1	0
H7C320;H7C1B5;Q96C23	H7C320;H7C1B5;Q96C23	1;1;1	1;1;1	1;1;1	Aldose 1-epimerase	GALM	;;	3	1	1	1	1	1	0	1	1	0	1	1	0	7.2	7.2	7.2	21.349	194	194;218;342	6					1	2	1						0.0019209	2.8386	By MS/MS	By MS/MS		0.57028	0.82082	20.564	4	0
H7C2G3;H7C1F6;P30042-2;P30042;H7C455;F2Z2Q0;H7BYH1	H7C2G3;H7C1F6;P30042-2;P30042;H7C455;F2Z2Q0;H7BYH1	2;2;2;2;1;1;1	2;2;2;2;1;1;1	2;2;2;2;1;1;1	ES1 protein homolog, mitochondrial	C21orf33	;;;;;;	7	2	2	2	2	1	0	2	1	0	2	1	0	18.3	18.3	18.3	20.183	191	191;257;237;268;205;217;224	9.14								2	3	1	1		0	11.655	By MS/MS	By MS/MS		0.77885	1.0256	21.106	5	0
H7C1N2;J3KR05;O75128-6;O75128-3;O75128;O75128-7;O75128-2	H7C1N2;J3KR05;O75128-6;O75128-3;O75128;O75128-7;O75128-2	1;1;1;1;1;1;1	1;1;1;1;1;1;1	1;1;1;1;1;1;1	Protein cordon-bleu	COBL	;;;;;;	7	1	1	1	0	0	1	0	0	1	0	0	1	1.5	1.5	1.5	119.04	1106	1106;1146;803;1214;1261;1271;1343	6						1							0.0015546	2.9118			By MS/MS	1.0821	1.1037	NaN	1	0
H7C1R3;P51553;H7C1W2;H0Y5Q7;E9PF84;G5E9Q7;E7EQB8;E9PDD5	H7C1R3;P51553;H7C1W2;H0Y5Q7;E9PF84;G5E9Q7;E7EQB8;E9PDD5	2;2;1;1;1;1;1;1	2;2;1;1;1;1;1;1	2;2;1;1;1;1;1;1	Isocitrate dehydrogenase [NAD] subunit gamma, mitochondrial;Isocitrate dehydrogenase [NAD] subunit, mitochondrial	IDH3G	;;;;;;;	8	2	2	2	0	1	1	0	1	1	0	1	1	27.1	27.1	27.1	16.913	155	155;393;199;211;285;322;340;380	7.67							1	2					0	6.9222		By MS/MS	By MS/MS	0.74933	1.2439	28.172	3	0
H7C2B1;Q9UMY1-2;Q9UMY1	H7C2B1;Q9UMY1-2;Q9UMY1	2;2;2	2;2;2	2;2;2	Nucleolar protein 7	NOL7	;;	3	2	2	2	2	2	0	2	2	0	2	2	0	22.9	22.9	22.9	9.6631	83	83;145;257	6.67					1	3	3	2					0.0018961	2.7645	By MS/MS	By MS/MS		0.54271	0.99421	10.468	9	0
H7C2Q8;Q99848	H7C2Q8;Q99848	8;8	8;8	8;8	Probable rRNA-processing protein EBP2	EBNA1BP2	;	2	8	8	8	4	6	3	4	6	3	4	6	3	23.5	23.5	23.5	40.684	361	361;306	7.61					5	4	7	9	7	3	1		0	20.207	By MS/MS	By MS/MS	By MS/MS	0.74954	1.0706	13.191	36	0
H7C487;Q9BXB5;Q9BXB5-2	H7C487;Q9BXB5;Q9BXB5-2	2;2;1	2;2;1	2;2;1	Oxysterol-binding protein;Oxysterol-binding protein-related protein 10	OSBPL10	;;	3	2	2	2	0	1	1	0	1	1	0	1	1	4.1	4.1	4.1	60.235	538	538;764;700	9.2							1	1	1	1		1	0	6.0826		By MS/MS	By MS/MS	1.1971	1.2878	19.084	4	0
H7C4F9;Q14554	H7C4F9;Q14554	1;1	1;1	1;1	Protein disulfide-isomerase A5	PDIA5	;	2	1	1	1	0	1	0	0	1	0	0	1	0	13.3	13.3	13.3	9.4307	83	83;519	8								1					0.0012087	3.1504		By MS/MS		0.76831	1.5402	NaN	1	0
H7C4H2;Q9Y5M8	H7C4H2;Q9Y5M8	4;4	4;4	4;4	Signal recognition particle receptor subunit beta	SRPRB	;	2	4	4	4	3	3	2	3	3	2	3	3	2	23.8	23.8	23.8	17.502	160	160;271	7.2					2	4	3	3	1	2			0	10.547	By MS/MS	By MS/MS	By MS/MS	0.74786	1.3067	26.627	15	0
H7C5Q0;Q96IZ7-2;Q96IZ7	H7C5Q0;Q96IZ7-2;Q96IZ7	1;1;1	1;1;1	1;1;1	Serine/Arginine-related protein 53	RSRC1	;;	3	1	1	1	0	0	1	0	0	1	0	0	1	9.6	9.6	9.6	23.415	208	208;276;334	6						1							0	8.6151			By MS/MS	0.83363	0.91077	NaN	1	0
O43663-2;H9KV59;O43663;F8W9B5;O43663-3	O43663-2;H9KV59;O43663;F8W9B5;O43663-3	2;2;2;1;1	2;2;2;1;1	2;2;2;1;1	Protein regulator of cytokinesis 1	PRC1	;;;;	5	2	2	2	1	2	2	1	2	2	1	2	2	4.5	4.5	4.5	66.595	576	576;606;620;566;525	5.11	1	1	2	1				3	1				0	6.4759	By MS/MS	By MS/MS	By MS/MS	0.88568	1.1875	32.452	4	0
I1E4Y6;Q6Y7W6-4;Q6Y7W6;Q6Y7W6-3;E7ESB6;C9JHW1;F8WCD5;C9JPV7;C9JXQ0;C9J0V6;C9JHT0;C9JRZ2;C9JH18;E9PC50;C9JW88	I1E4Y6;Q6Y7W6-4;Q6Y7W6;Q6Y7W6-3;E7ESB6;C9JHW1	6;6;6;6;4;3;2;2;2;2;2;2;2;2;1	6;6;6;6;4;3;2;2;2;2;2;2;2;2;1	6;6;6;6;4;3;2;2;2;2;2;2;2;2;1	PERQ amino acid-rich with GYF domain-containing protein 2	GIGYF2	;;;;;	15	6	6	6	2	4	2	2	4	2	2	4	2	7.2	7.2	7.2	152.53	1321	1321;1286;1299;1320;836;720;92;93;100;106;113;115;149;872;68	7.18			1	2	1	1		1	3		2		0	22.105	By MS/MS	By MS/MS	By MS/MS	0.58046	1.0133	35.55	9	0
I3L0E3;Q9Y2R5;E9PE17	I3L0E3;Q9Y2R5;E9PE17	2;2;1	2;2;1	2;2;1	28S ribosomal protein S17, mitochondrial	hCG_1984214;MRPS17	;;	3	2	2	2	1	2	1	1	2	1	1	2	1	17.8	17.8	17.8	25.72	225	225;130;129	6.12		2		1			1	2	2				0	12.76	By MS/MS	By MS/MS	By MS/MS	0.7261	1.0731	20.747	5	0
I3L0H8;Q9NUU7;I3L352;H3BQK0;Q9UMR2-2;Q9UMR2-4;Q9UMR2;H3BTB3;Q9UMR2-3;H3BP36;H3BP50;J3QRH0;H3BSL8;H3BMQ5;H3BN59	I3L0H8;Q9NUU7;I3L352;H3BQK0;Q9UMR2-2;Q9UMR2-4;Q9UMR2	5;5;3;3;3;3;3;2;2;1;1;1;1;1;1	5;5;3;3;3;3;3;2;2;1;1;1;1;1;1	2;2;0;1;1;1;1;2;0;1;1;1;1;1;1	ATP-dependent RNA helicase DDX19A;ATP-dependent RNA helicase DDX19B	DDX19A;DDX19B	;;;;;;	15	5	5	2	4	4	2	4	4	2	1	1	2	19.7	19.7	9.4	50.519	447	447;478;396;484;448;453;479;129;370;47;51;64;78;233;261	7.38	1				1	2	2	4	6				0	18.868	By MS/MS	By MS/MS	By MS/MS	0.64941	0.92285	13.57	14	0
I3L1I7;I3L139;Q9HA64;I3L407;I3L3W5;I3L2G3;F5H4E4	I3L1I7;I3L139;Q9HA64;I3L407;I3L3W5;I3L2G3;F5H4E4	2;2;2;1;1;1;1	2;2;2;1;1;1;1	2;2;2;1;1;1;1	Ketosamine-3-kinase	FN3KRP	;;;;;;	7	2	2	2	2	0	0	2	0	0	2	0	0	20.8	20.8	20.8	14.013	130	130;145;309;56;102;127;259	10										2			0.00084175	3.5596	By MS/MS			0.98115	1.0787	8.0723	2	0
I3L276;I3L4P8;I3L463;I3L159;I3L1F5;P30519	I3L276;I3L4P8;I3L463;I3L159;I3L1F5;P30519	2;2;2;2;2;2	2;2;2;2;2;2	2;2;2;2;2;2	Heme oxygenase 2	HMOX2	;;;;;	6	2	2	2	2	2	2	2	2	2	2	2	2	14.5	14.5	14.5	12.647	110	110;131;132;229;238;316	3	3	5			1	3							0	75.351	By MS/MS	By MS/MS	By MS/MS	0.75435	0.91855	25.238	7	0
I3L172;Q9BUT9-2;Q9BUT9	I3L172;Q9BUT9-2;Q9BUT9	2;2;2	2;2;2	2;2;2	Protein FAM195A	FAM195A	;;	3	2	2	2	1	1	1	1	1	1	1	1	1	26.2	26.2	26.2	7.032	65	65;75;160	7.83		1					1	1	1	1	1		0.00084818	3.6194	By MS/MS	By MS/MS	By MS/MS	1.2403	1.2938	74.576	6	0
I3L1Y9;Q96CP2;I3L4I0;I3L0R3;I3L231;Q4VC44-2;Q4VC44;Q4VC44-3	I3L1Y9;Q96CP2;I3L4I0	3;3;2;1;1;1;1;1	3;3;2;1;1;1;1;1	3;3;2;1;1;1;1;1	FLYWCH family member 2	FLYWCH2	;;	8	3	3	3	3	3	3	3	3	3	3	3	3	31.2	31.2	31.2	15.604	144	144;140;91;47;77;715;716;765	7.26					2	11	5	5	6	2			0	14.793	By MS/MS	By MS/MS	By MS/MS	0.8486	0.92578	18.912	28	0
I3L2B0;I3L0P4;I3L318	I3L2B0;I3L0P4	6;3;2	6;3;2	1;1;0		CLUH	;	3	6	6	1	3	4	5	3	4	5	1	1	1	12.2	12.2	1.8	85.524	769	769;180;165	6.69					3	10	7	4	2				0	22.421	By MS/MS	By MS/MS	By MS/MS	0.83382	1.0598	18.779	25	0
I3L2C5;Q9P2R3;Q9P2R3-2;Q9P2R3-4;I3L3P8	I3L2C5;Q9P2R3;Q9P2R3-2;Q9P2R3-4	4;4;4;3;1	4;4;4;3;1	4;4;4;3;1	Rabankyrin-5	ANKFY1	;;;	5	4	4	4	2	2	2	2	2	2	2	2	2	4.1	4.1	4.1	128.34	1168	1168;1169;1170;1211;69	6.33					1	3	1	1					0	8.5758	By MS/MS	By MS/MS	By MS/MS	0.63246	0.86429	45.26	6	0
I3L2E0;Q96E14	I3L2E0;Q96E14	1;1	1;1	1;1	RecQ-mediated genome instability protein 2	RMI2	;	2	1	1	1	0	1	1	0	1	1	0	1	1	55.6	55.6	55.6	2.7011	27	27;147	1.67	1	2											0.0011986	3.096		By MS/MS	By MS/MS	0.59646	0.80234	34.841	2	0
I3L2W9;I3L2N2;O14641	I3L2W9;I3L2N2;O14641	1;1;1	1;1;1	1;1;1	Segment polarity protein dishevelled homolog DVL-2	DVL2	;;	3	1	1	1	1	1	1	1	1	1	1	1	1	3.9	3.9	3.9	39.917	363	363;730;736	3.44		3	2	2	1	1							0	5.5402	By MS/MS	By MS/MS	By MS/MS	0.97064	1.1157	40.785	9	0
I3L387;P53350	I3L387;P53350	1;1	1;1	1;1	Serine/threonine-protein kinase PLK1	PLK1	;	2	1	1	1	1	1	1	1	1	1	1	1	1	11	11	11	18.674	173	173;603	5.5				1	1	4							0.0029466	2.553	By MS/MS	By MS/MS	By MS/MS	0.64549	1.0033	17.373	6	0
I3L397;I3L504;P63241;P63241-2;F8WCJ1;C9J7B5;C9J4W5;Q9GZV4	I3L397;I3L504;P63241;P63241-2;F8WCJ1;C9J7B5;C9J4W5;Q9GZV4	7;7;7;5;4;4;4;4	7;7;7;5;4;4;4;4	2;2;2;2;1;1;1;1	Eukaryotic translation initiation factor 5A;Eukaryotic translation initiation factor 5A-1;Eukaryotic translation initiation factor 5A-2	EIF5A;EIF5A2	;;;;;;;	8	7	7	2	7	4	5	7	4	5	2	1	1	56.5	56.5	13.6	16.118	147	147;186;154;184;105;109;115;153	6.86	7	3	1	1	10	16	13	12	9	16	1	1	0	37.913	By MS/MS	By MS/MS	By MS/MS	0.68871	0.99488	16.004	80	0
I3L3P7;P62244;I3L246;H3BN98;H3BV27;H3BT37;I3L303;H3BVC7	I3L3P7;P62244;I3L246;H3BN98	5;5;3;3;2;2;2;2	5;5;3;3;2;2;2;2	5;5;3;3;2;2;2;2	40S ribosomal protein S15a	RPS15A	;;;	8	5	5	5	4	4	4	4	4	4	4	4	4	39	39	39	11.477	100	100;130;111;237;49;50;52;58	8.37						2	9	12	12	7	1		0	8.8437	By MS/MS	By MS/MS	By MS/MS	0.89978	1.0232	10.147	43	0
I3L4S8;P35613-2;P35613;P35613-3;P35613-4;I3L192	I3L4S8;P35613-2;P35613;P35613-3;P35613-4;I3L192	6;6;6;5;5;4	6;6;6;5;5;4	6;6;6;5;5;4	Basigin	BSG	;;;;;	6	6	6	6	6	3	3	6	3	3	6	3	3	27	27	27	33.068	300	300;269;385;176;205;161	7.79				1		4	7	7	5	4			0	11.897	By MS/MS	By MS/MS	By MS/MS	0.79143	0.91625	30.746	21	0
I3L4T0	I3L4T0	1	1	1		TSR1		1	1	1	1	0	0	1	0	0	1	0	0	1	44.3	44.3	44.3	7.2538	70	70	5					1								0.0072314	2.1281			By MS/MS	7.9032	8.0179	NaN	1	1
I3L531;P53384-2;P53384	I3L531;P53384-2;P53384	2;2;2	2;2;2	2;2;2	Cytosolic Fe-S cluster assembly factor NUBP1	NUBP1	;;	3	2	2	2	1	2	1	1	2	1	1	2	1	17.3	17.3	17.3	17.87	168	168;309;320	6.71						6					1		0	6.5458	By matching	By MS/MS	By MS/MS	0.94297	1.0345	13.91	7	0
J3KMX2;Q92925-3;Q92925-2;Q92925	J3KMX2;Q92925-3;Q92925-2;Q92925	1;1;1;1	1;1;1;1	1;1;1;1	SWI/SNF-related matrix-associated actin-dependent regulator of chromatin subfamily D member 2	SMARCD2	;;;	4	1	1	1	0	0	1	0	0	1	0	0	1	4.4	4.4	4.4	52.238	456	456;483;510;531	7.5							1	1					0	13.719			By MS/MS	1.0134	1.0824	2.557	2	0
J3KMX3;P02771	J3KMX3;P02771	5;5	2;2	2;2	Alpha-fetoprotein	AFP	;	2	5	2	2	2	4	2	0	1	1	0	1	1	9.6	4.2	4.2	70.449	622	622;609	7.75						1	1		2				0.0065653	2.1458	By matching	By MS/MS	By MS/MS	0.040351	0.057643	29.777	2	2
J3KMX9;Q14232	J3KMX9;Q14232	1;1	1;1	1;1	Translation initiation factor eIF-2B subunit alpha	EIF2B1	;	2	1	1	1	1	1	1	1	1	1	1	1	1	3.6	3.6	3.6	33.538	303	303;305	7						1	2	1					0.0091588	2.0331	By MS/MS	By MS/MS	By MS/MS	0.90185	0.99436	20.016	4	2
J3KMY7;Q9GZT3;H0YJ40;G3V4X6;G3V2S9;H0YJW7;H0YJI1	J3KMY7;Q9GZT3;H0YJ40;G3V4X6;G3V2S9	5;5;3;3;3;2;1	5;5;3;3;3;2;1	5;5;3;3;3;2;1	SRA stem-loop-interacting RNA-binding protein, mitochondrial	SLIRP	;;;;	7	5	5	5	5	3	3	5	3	3	5	3	3	44.9	44.9	44.9	12.122	107	107;109;96;98;124;76;40	8.64						1	7	3	2	6	3		0	16.632	By MS/MS	By MS/MS	By MS/MS	0.83188	1.0144	15.812	18	0
J3KN29;O00233;F5H5V4;F5GX23;F8W7V8;O00233-2;F5H7X1;F5H182;F5H169;O00233-3	J3KN29;O00233;F5H5V4;F5GX23;F8W7V8;O00233-2;F5H7X1	5;5;4;4;4;4;3;2;1;1	5;5;4;4;4;4;3;2;1;1	5;5;4;4;4;4;3;2;1;1	26S proteasome non-ATPase regulatory subunit 9	PSMD9	;;;;;;	10	5	5	5	3	5	2	3	5	2	3	5	2	26.1	26.1	26.1	24.553	222	222;223;153;179;207;209;85;134;128;118	7.65					1	5	6	7	5	1	1		0	15.77	By MS/MS	By MS/MS	By MS/MS	0.63604	0.98265	21.046	21	0
J3KN32;Q9UKL0	J3KN32;Q9UKL0	1;1	1;1	1;1	REST corepressor 1	RCOR1	;	2	1	1	1	1	1	1	1	1	1	1	1	1	3.3	3.3	3.3	53.327	485	485;482	6						3							0.0018839	2.7243	By MS/MS	By MS/MS	By matching	0.75363	1.12	23.933	3	1
J3KN66;Q5JTV8;H0YD16;E9PKD1;Q5JTV8-2	J3KN66;Q5JTV8;H0YD16;E9PKD1;Q5JTV8-2	2;2;1;1;1	2;2;1;1;1	2;2;1;1;1	Torsin-1A-interacting protein 1	TOR1AIP1	;;;;	5	2	2	2	1	2	1	1	2	1	1	2	1	4.7	4.7	4.7	67.821	599	599;583;198;415;378	8.86								2	4	1			0	11.629	By MS/MS	By MS/MS	By MS/MS	0.80251	1.0567	27.237	7	0
J3KNC0;P52655	J3KNC0;P52655	1;1	1;1	1;1	Transcription initiation factor IIA subunit 1;Transcription initiation factor IIA alpha chain;Transcription initiation factor IIA beta chain	GTF2A1	;	2	1	1	1	1	1	1	1	1	1	1	1	1	18.6	18.6	18.6	6.7407	59	59;376	3.62		2	2	2	1	1							0	4.877	By MS/MS	By MS/MS	By MS/MS	0.84666	0.94526	10.425	7	0
J3KNF8	J3KNF8	1	1	1		CYB5B		1	1	1	1	1	1	1	1	1	1	1	1	1	10	10	10	16.694	150	150	1.92	4	6	3										0	43.309	By MS/MS	By MS/MS	By MS/MS	0.75017	0.86476	19.157	11	0
J3KNL6;O15027-2;O15027-4;O15027-3;O15027;O15027-5;Q8N9G1;H0Y5S1	J3KNL6;O15027-2;O15027-4;O15027-3;O15027;O15027-5;Q8N9G1;H0Y5S1	4;4;4;4;4;4;2;2	4;4;4;4;4;4;2;2	4;4;4;4;4;4;2;2	Protein transport protein Sec16A	SEC16A	;;;;;;;	8	4	4	4	1	3	2	1	3	2	1	3	2	2.8	2.8	2.8	251.89	2357	2357;2134;2154;2159;2179;2201;385;506	7.5					3	1	3		2	3			0	10.853	By MS/MS	By MS/MS	By MS/MS	0.91912	1.024	8.0282	8	0
J3KNR9;Q9BPW4-3;Q9BPW4-2;Q9BPW4;B1AHI7;B1AHJ3	J3KNR9;Q9BPW4-3;Q9BPW4-2;Q9BPW4;B1AHI7;B1AHJ3	2;2;2;2;1;1	2;2;2;2;1;1	2;2;2;2;1;1	Apolipoprotein L4	APOL4	;;;;;	6	2	2	2	2	0	0	2	0	0	2	0	0	5.7	5.7	5.7	39.034	350	350;347;348;351;127;130	8						1	1	1			1		0.0085441	2.0788	By MS/MS			1.0566	1.1564	4.1581	3	0
J3KNW4;Q14192	J3KNW4;Q14192	3;3	3;3	3;3	Four and a half LIM domains protein 2	FHL2	;	2	3	3	3	1	2	2	1	2	2	1	2	2	11.6	11.6	11.6	44.205	389	389;279	7.62						2	2	2	1	1			0	67.904	By MS/MS	By MS/MS	By MS/MS	0.63764	1.0971	27.318	7	0
P08237-2;P08237;J3KNX3;H0YHB8;F8VP00	P08237-2;P08237;J3KNX3	8;8;8;2;2	7;7;7;2;2	7;7;7;2;2	ATP-dependent 6-phosphofructokinase, muscle type	PFKM	;;	5	8	7	7	3	6	4	2	5	3	2	5	3	11.1	9.9	9.9	81.775	749	749;780;851;41;177	7.27					1	6	2	3	1	1	1		0	13.59	By MS/MS	By MS/MS	By MS/MS	0.65556	1.0869	17.797	15	0
P56181-2;J3KNX7	P56181-2;J3KNX7	2;2	2;2	2;2	NADH dehydrogenase [ubiquinone] flavoprotein 3, mitochondrial	NDUFV3	;	2	2	2	2	2	2	0	2	2	0	2	2	0	6.6	6.6	6.6	50.982	473	473;473	6.4					2	4	2	2					0	16.417	By MS/MS	By MS/MS		0.71139	0.99854	27.167	10	0
J3KP15;Q01130;J3QL05;B4DN89;Q9BRL6-2;Q9BRL6	J3KP15;Q01130;J3QL05;B4DN89	7;7;6;6;2;2	7;7;6;6;2;2	7;7;6;6;2;2	Serine/arginine-rich splicing factor 2	SRSF2	;;;	6	7	7	7	6	6	3	6	6	3	6	6	3	45.5	45.5	45.5	15.527	134	134;221;130;209;275;282	7.29		1	2	3	3	15	8	12	11	6	1	1	0	83.121	By MS/MS	By MS/MS	By MS/MS	0.7691	1.0143	19.359	57	0
J3KP29;P52948-6;P52948-2;P52948-5;P52948;H7C3P6;P52948-4;P52948-3;H0YCT1	J3KP29;P52948-6;P52948-2;P52948-5;P52948;H7C3P6;P52948-4;P52948-3	4;4;4;4;4;2;2;2;1	4;4;4;4;4;2;2;2;1	4;4;4;4;4;2;2;2;1	Nuclear pore complex protein Nup98-Nup96;Nuclear pore complex protein Nup98;Nuclear pore complex protein Nup96	NUP98	;;;;;;;	9	4	4	4	3	4	0	3	4	0	3	4	0	3.2	3.2	3.2	177.4	1638	1638;1714;1726;1800;1817;753;920;937;93	8.07							5	4	4	1			0	9.9574	By MS/MS	By MS/MS		0.93048	1.0375	25.339	14	0
O00429-2;O00429;J3KPI2;O00429-6;G8JLD5;O00429-4;O00429-5;O00429-3;F8VZ52;B4DGC9;B4DPZ9;F8VUJ9;F8W1W3;B4DDQ3;F8VR28;F8VYL3;H0YHY4	O00429-2;O00429;J3KPI2;O00429-6;G8JLD5;O00429-4;O00429-5;O00429-3	13;13;13;13;12;12;12;12;6;6;5;5;4;4;3;3;1	13;13;13;13;12;12;12;12;6;6;5;5;4;4;3;3;1	13;13;13;13;12;12;12;12;6;6;5;5;4;4;3;3;1	Dynamin-1-like protein	DNM1L	;;;;;;;	17	13	13	13	6	11	6	6	11	6	6	11	6	27.4	27.4	27.4	80.535	725	725;736;738;749;712;699;710;710;261;533;156;172;169;180;97;117;54	6.53	2	1	1	2	7	14	14	10	7	1			0	85.321	By MS/MS	By MS/MS	By MS/MS	0.57665	0.95867	16.666	59	0
J3KPP4;O95232;H7C5U7;C9JL41;D6RDI2;B4DJ96;O95232-2	J3KPP4;O95232;H7C5U7;C9JL41;D6RDI2;B4DJ96;O95232-2	4;4;2;2;2;2;2	4;4;2;2;2;2;2	4;4;2;2;2;2;2	Luc7-like protein 3	LUC7L3	;;;;;;	7	4	4	4	3	3	3	3	3	3	3	3	3	12.3	12.3	12.3	58.22	489	489;432;39;79;184;356;79	8.07						3	4	2	2	3	1		0	11.423	By MS/MS	By MS/MS	By MS/MS	0.82299	1.041	14.866	13	0
J3KPT4;Q9H4I3-2;Q9H4I3	J3KPT4;Q9H4I3-2;Q9H4I3	1;1;1	1;1;1	1;1;1	TraB domain-containing protein	TRABD	;;	3	1	1	1	0	1	1	0	1	1	0	1	1	7.4	7.4	7.4	42.692	379	379;330;376	5					2								0	9.0452		By MS/MS	By MS/MS	0.65202	0.90232	3.4477	2	0
O60830;J3KPV3	O60830;J3KPV3	1;1	1;1	1;1	Mitochondrial import inner membrane translocase subunit Tim17-B	TIMM17B	;	2	1	1	1	0	1	1	0	1	1	0	1	1	8.7	8.7	8.7	18.273	172	172;222	6						2							0.0022321	2.6199		By MS/MS	By MS/MS	NaN	NaN	NaN	0	0
J3KPV4;P33991;E7ER43;E5RFJ8;E5RG31;E5RFR3;E5RG53;E5RK04;E5RHP5;Q9UJA3-2;Q9UJA3-3;Q9UJA3;Q9UJA3-4	J3KPV4;P33991	23;23;5;5;5;3;2;1;1;1;1;1;1	23;23;5;5;5;3;2;1;1;1;1;1;1	23;23;5;5;5;3;2;1;1;1;1;1;1	DNA replication licensing factor MCM4	MCM4	;	13	23	23	23	16	19	6	16	19	6	16	19	6	38.9	38.9	38.9	95.222	850	850;863;147;212;279;141;81;96;104;793;824;840;880	7.66				2	5	11	18	21	23	4	1		0	106.73	By MS/MS	By MS/MS	By MS/MS	0.85852	1.1004	23.135	72	0
J3KPX7;Q99623;F5GY37;Q99623-2;B4DW05;F5GWA7;F5H3X6;F5H0C5;F5H2D2;F5H0S4	J3KPX7;Q99623;F5GY37;Q99623-2;B4DW05;F5GWA7	13;13;12;10;9;9;6;3;2;2	13;13;12;10;9;9;6;3;2;2	13;13;12;10;9;9;6;3;2;2	Prohibitin-2	PHB2	;;;;;	10	13	13	13	12	11	9	12	11	9	12	11	9	51.5	51.5	51.5	33.402	299	299;299;267;261;213;261;220;112;87;139	7.37	2	1		2	8	19	21	18	16	5	5	2	0	59.756	By MS/MS	By MS/MS	By MS/MS	0.71617	0.89224	26.402	91	0
J3KPZ3;O75592-2;O75592;H7C3U4	J3KPZ3;O75592-2;O75592;H7C3U4	3;3;3;2	3;3;3;2	3;3;3;2	E3 ubiquitin-protein ligase MYCBP2	MYCBP2	;;;	4	3	3	3	2	3	1	2	3	1	2	3	1	0.9	0.9	0.9	513.63	4678	4678;4637;4640;1061	7.19					2	5	2	3	3	1			0	6.5574	By MS/MS	By MS/MS	By MS/MS	0.69644	1.0754	35.396	15	0
J3KQ32;Q9NTK5;Q9NTK5-2;Q9NTK5-3;C9JTK6;C9JCJ9	J3KQ32;Q9NTK5;Q9NTK5-2	9;9;7;3;2;1	9;9;7;3;2;1	9;9;7;3;2;1	Obg-like ATPase 1	OLA1	;;	6	9	9	9	8	8	6	8	8	6	8	8	6	26.2	26.2	26.2	46.937	416	416;396;238;278;116;103	7.49			1	1	5	14	14	16	12	6	2		0	32.498	By MS/MS	By MS/MS	By MS/MS	0.78716	0.87188	19.27	62	0
J3KQ73;Q14318;Q14318-2;C8C9T5	J3KQ73;Q14318;Q14318-2;C8C9T5	2;2;2;1	2;2;2;1	2;2;2;1	Peptidyl-prolyl cis-trans isomerase FKBP8	FKBP8	;;;	4	2	2	2	1	2	1	1	2	1	1	2	1	7.3	7.3	7.3	47.143	441	441;412;413;253	5.78				1	2	4	2						0	5.536	By MS/MS	By MS/MS	By matching	0.64325	1.0514	8.9524	9	0
P31327;J3KQL0;P31327-2;E7EWJ3;C9JTA4	P31327;J3KQL0;P31327-2	65;65;44;6;3	65;65;44;6;3	65;65;44;6;3	Carbamoyl-phosphate synthase [ammonia], mitochondrial	CPS1	;;	5	65	65	65	57	54	52	57	54	52	57	54	52	53.3	53.3	53.3	164.94	1500	1500;1506;1049;157;121	7.57	1		8	16	50	127	130	137	117	66	24	8	0	323.31	By MS/MS	By MS/MS	By MS/MS	0.93019	1.1667	26.042	618	0
J3KQL8;Q9BQE5	J3KQL8;Q9BQE5	4;4	4;4	4;4	Apolipoprotein L2	APOL2	;	2	4	4	4	2	3	3	2	3	3	2	3	3	13.1	13.1	13.1	48.929	449	449;337	7.75					1	2	3	5	4	1			0	15.139	By MS/MS	By MS/MS	By MS/MS	0.74583	0.8778	22.17	11	0
J3KR97;Q9BTW9-5;Q9BTW9;Q9BTW9-4	J3KR97;Q9BTW9-5;Q9BTW9;Q9BTW9-4	1;1;1;1	1;1;1;1	1;1;1;1	Tubulin-specific chaperone D	TBCD	;;;	4	1	1	1	1	1	0	1	1	0	1	1	0	0.8	0.8	0.8	136.55	1230	1230;757;1192;1248	6.8					1	1	1	2					0.00084246	3.5645	By matching	By MS/MS		0.42278	0.78254	5.1579	5	0
J3KSM3;J3KRR2;P49720;J3QKR3	J3KSM3;J3KRR2;P49720;J3QKR3	2;2;2;1	2;2;2;1	2;2;2;1	Proteasome subunit beta type-3	PSMB3	;;;	4	2	2	2	1	1	1	1	1	1	1	1	1	26.2	26.2	26.2	12.082	107	107;112;205;145	3.5	2					2							0	8.4965	By matching	By MS/MS	By MS/MS	1.0024	1.1491	26.627	4	0
J3QQT2;J3KRX5;P18621;J3QL51;J3QLC8;P18621-2;J3QS96;J3KRB3;J3KSJ0	J3QQT2;J3KRX5;P18621;J3QL51;J3QLC8;P18621-2;J3QS96;J3KRB3	8;8;8;8;6;6;5;4;2	8;8;8;8;6;6;5;4;2	8;8;8;8;6;6;5;4;2	60S ribosomal protein L17	RPL17	;;;;;;;	9	8	8	8	8	6	6	8	6	6	8	6	6	45.6	45.6	45.6	19.786	171	171;174;184;228;174;146;138;106;56	8.85	2			1		4	4	6	26	13	9	2	0	42.294	By MS/MS	By MS/MS	By MS/MS	0.8397	0.98203	12.678	60	0
J3KS15;Q14197	J3KS15;Q14197	2;2	2;2	2;2	Peptidyl-tRNA hydrolase ICT1, mitochondrial	ICT1	;	2	2	2	2	1	1	0	1	1	0	1	1	0	9.9	9.9	9.9	21.905	192	192;206	9.33								1	1		1		0.0053476	2.3217	By MS/MS	By MS/MS		0.80195	1.0334	19.025	3	0
J3KSW8;Q6WCQ1-3;Q6WCQ1;Q6WCQ1-2;H0Y7E2;H0Y2S9	J3KSW8;Q6WCQ1-3;Q6WCQ1;Q6WCQ1-2;H0Y7E2;H0Y2S9	2;2;2;2;1;1	2;2;2;2;1;1	2;2;2;2;1;1	Myosin phosphatase Rho-interacting protein	MPRIP	;;;;;	6	2	2	2	1	1	2	1	1	2	1	1	2	4.9	4.9	4.9	95.928	844	844;1000;1025;1038;1091;1794	5.88					1	7							0	9.9409	By matching	By MS/MS	By MS/MS	0.69692	1.0566	23.289	5	0
Q86XC5;J3KTD1;Q5BJF2	Q86XC5;J3KTD1;Q5BJF2	1;1;1	1;1;1	1;1;1	Transmembrane protein 97	TMEM97	;;	3	1	1	1	0	1	0	0	1	0	0	1	0	14.5	14.5	14.5	8.2187	69	69;118;176	7.5						1			1				0.0043212	2.4075		By MS/MS		0.1051	0.20345	31.622	2	2
J3QR09;J3KTE4;P84098;J3QL15	J3QR09;J3KTE4;P84098;J3QL15	8;8;8;4	8;8;8;4	8;8;8;4	Ribosomal protein L19;60S ribosomal protein L19	RPL19	;;;	4	8	8	8	8	2	3	8	2	3	8	2	3	28.5	28.5	28.5	23.134	193	193;194;196;128	8.21					3	10	11	8	8	10	4	3	0	64.499	By MS/MS	By MS/MS	By MS/MS	0.92655	1.0033	17.841	56	0
[truncated: 1,806 more rows]
[truncated: 104 more columns]
